# Supplementary material for: Single nucleotide polymorphisms and copy-number variations in the Trypanosoma brucei repeat (TBR) sequence can be used to enhance amplification and genotyping of Trypanozoon strains
Source: PLoS One. 2021 Oct 25;16(10):e0258711. doi: 10.1371/journal.pone.0258711 (PMC8544829; doi:10.1371/journal.pone.0258711)
Supplement: S1 File — Tandem TBR sequences obtained by running the TBR-sequence [K00392.1] on the Trypanosoma Blast Server using BLASTn on the Sanger Institute website against the T.b.b. and T.b.g. database (sheets Hits T.b. and Hits T.b.g.), individual TBR repeats extracted using HhaI (sheets HhaI T.b. and HhaI T.b.g.) and TBR sequence sets, sorted per key SNPs and subspecies (sheets Tbb177, Tbg177, Tbg176 and Tbbr176). The 80% consensus sequences for each TBR sequence set are described on the last line of these sheets. (XLSX) [file pone.0258711.s005.xlsx]

## Sheet: Hits T.b.
database	name	sequence	length
EMBL	_B07490 G685T3 MVAT4 sheared genomic library Trypanosoma brucei rhodesiense genomic clone G685. genomic survey sequence. -RC	AACACAATAACTTTTAATGTGGCAACATTAATAACAAGTGTGCAACATTAAATACAAGTGTGTNACATTAACTTGCAAGTTTGCNAACGCTGTTCTATAGTGTTTAATGTGTGCAACAAAGCTAATAAATGGTTCTTATACGGAATGAATATTAAACAATGCGCAGTTAACGCTATTATACACAATAACTTTTAATGTGTGCAATATGAATTAATAGTGTAAACATTGAATACAAGTGTGTAACATTAATTTGCAAGTTTGCAACGCTGTTCTTTAGTGTTTAATGTGTGCAACAAAGCTAATAAATGGTTCTTATACGAATGAATATTAAACAATGCGCAGTTAACGCTATTATACACAATAAAAAANAATGTGTGCAATATTAGTTAATAGTGTAAA…	552
EMBL	_AL459839 T. brucei sheared genomic DNA clone 90a09. reverse sequence.	GTTAATTTGCAAGTTTGCAACGCTGTTCTTTAGTGTTTAATGTGTGCAACAAAGCTAATTAATGGTCCTTATACGAACGAATATTAAACAATGCGCAGTTAACGCTATTATACACAATAACTTTTAATGTGTGCAATATTAATTACAAGTGTGCAACATTAAATACAAGTGTGTAACGTTAATTTGCAAGTTTGCAACAATGTTCTTTAGTGTTTAATGGGTGCAACAAAGCTATTTAATGGTCCTTATACGAATGAATATTAAACAATGCGCAGTTAACGCTATTATACACAATAACTTTTAATGTGTGCAATATTAATTAATAGTGTAAACATTAAATACAAATGTGTAACATTAATTTGCAAGTTTGCAACGCTGTTCTTTAGTGTTTAATGTGTG…	500
EMBL	_AL489725 T. brucei sheared genomic DNA clone 301d09. reverse sequence.	CTTTTAATGTGTGCAATATTAATTACAAGTGTGCAACATTAAATACAAGTGTGTAACGTTAATTTGCAAGTTTGCAACAATGTTCTTTAGTGTTTAATGGGTGCAACAAAGCTATTTAATGGTCCTTATACGAATGAATATTAAACAATGCGCAGTTAACGCTATTATACACAATAACTTTTAATGTGTGCAATATTAATTAATAGTGTAAACATTAAATACAAGTGTGTAACATTAATTTGCAAGTTTGCAACGCTGTTCTTTAGTGTTTAATGTGTGCAACAAAGCTAATAAATGGTTCTTATACGAATGAATATTAAACAATGCGCAGTTAACGCTATTATACACAATAACTTTTAATGTGTGCCATATTAATTACAAGTGTGCAACATTAAATAC…	553
EMBL	_AL451942 T. brucei sheared genomic DNA clone 9g03. forward sequence.	ACAATAACTTTTAATGTGTGCCATATTAATTACAAGTGTGCAACATTAAATACAAGTGTGTAACGTTAATTTGCAAGTTTGCAACCATGTTCTTTAGTGTTTAATGGGTGCAACAAAGCTATTTAATGGTCCTTATACGAACGAATATTAAACAATGCGCAGTTAACGCTATTATACACAATAACTTTTAATGTGTGCCATATTAATTACAAGTGTGCAACATTAAATACAAGTGTGTAACATTAATTTGCAAGTTTGCAACCATGTTCTTTAGTGTTTAATGGGTGCAACAAAGCTATTTAATGGTCCTTATACAAACGAATATTAAACAATGCGCAGGTAACGCTATTATACACAATAACTTTTAATGTGTGCCATATTAATTACAAGTGTGTAACG…	583
EMBL	_AL489461 T. brucei sheared genomic DNA clone 306f11. reverse sequence. -RC	GTGTTTAATGGGTGCAACAAAGCTATTTAATGGTCCTTATACGAACGAATATTAAACAATGCGTAGTTAACGCTATTATACACAATAACTTTTAATGTGTGCCATATTAATTACAAGTGTGCAACATTAAATACAAGTGTGTAACATTAATTTGCAAGTTTGCAACAATGTTCTTTAGTGTTTAATGTGTGCAACAAAGCTATTTAATGGTCCTTATACGAACGAATATTAAATAATGCGTAGTTAACGCTATTATACACAATAACTTTTAATGTGTGCCATATTAATTACAAGTGTGCAGCATAAAATACAAGTGTGTAACATTAATTTGCAAGTTTGCAACAATGTTCTTTAGTGTTTAATGGGTGCAACAAAGCTATTTAATGGTCCTTATACGAA…	531
EMBL	_AL478050 T. brucei sheared genomic DNA clone 190h08. forward sequence. -RC	CAAGTGTGCAACATTAAATACAAGTGTGTAACATTAATTTGCAAGTTTGCAACAATGTTCTTTGGTGTTTAATGGGTGCAACAAAGCTATTTAATGGTCCTTATACGAACGAATATTAAACAATGCGCAGTTAACGCTATTATACACAATAACTTTTAATGTGTGCCATATTAATTACAAGTGTGCAACATTAAATACAAGTGTGTAACGTTAATTTGCAAGTTTGCAACAATGTTCTTTAGTGTTTAATGTGTGCAACAAAGCTATTTAATGGTTCTTATACAAAAGAATATTAAACAATGCGCAGTTAACGCTATTATACACAATAACTTTTAATGTGTGCCATATTAATTACAAGTGTACAACATTAAATACAAGTGTGTAACGTTAATTTGCAAG…	546
EMBL	_AL476606 T. brucei sheared genomic DNA clone 189a08. reverse sequence. -RC	TTAGTGTTTAATGGGTGCAACAAAGCTATTTAATGGTCCTTATACGAACGAATATTAAACAATGCGCAGTTAACGCTATTATACACAATAACTTTTAATGTGTGCCATATTAATTACAAGTGTGCAACATTAAATACAAGTGTGTAACATTAATTTGCAAGTTTGCAACAATGTTCTTTAGTGTTTAATGGGTGCAACAAAGCTATTTAATGGTCCTTATACGAACGAATATTAAACAATGCGCAGTTAACGCTATTATACACAATAACTTTTAATGTGTGCCATATTAATTACAAGTGCGCAACATTAAATACAAGTGTGTGACATTAATTTGCAAGTTTGCAACAATGTTCTTTGGTGTTTAATGGGAGCAACAAAGGTAATTAATGGTCCTTATAC…	563
EMBL	_AL480975 T. brucei sheared genomic DNA clone 228d10. forward sequence.	CTGTTTAATGGATGCAACAAAGCTATTTAATGGTCCTTATACGAACGAATATTAAACAATGCGCAGTTAACGCTATTATACACAATAACTTTTAATGTGTGCCATATTAATTACAAGTGTGCAACATTAAATACAAGTGTGTAACATTAATTTGCAAGTTTGCAACAATGTTCTTTAGTGTTTAATGGGTGCAACAAAGCTATTTAATGGTCCTTATACAAACGAATATTAAACAATGCGCAGTTAACGCTATTATACACAATAACTTTTAATGTGTGCCACATTAATTACAAGTGTGCAACATTAAATACAAGTGTGTAACGTTAATTTGCAAGTTTGCAACAATGCTCTTTAGTGTTTAATGGGTGCAACAAAGCTATTTAATGGTCCTTATACGAA…	552
EMBL	_AL464810 T. brucei sheared genomic DNA clone 115c08. forward sequence.	CCTTTTAATGTGTGCCATATTAATTACAAGTGTGCAACATTAAATACAAGTGTGTAACGTTAATTTGCAAGTTTGCAACAATGTTCTTTAGTGTTTAATGGGTGCAACAAAGCTATTTAATGGTCCTTATACGAACGAATATTAAACAATGCGCAGTTAACGCTATTATACACAATAACTTTTAATGTGTGCCATATTAATTACAAGTGTGCAACATTAAATACAAGTGTGTAACATTAATTTGCAAGTTTGCAACAATGTTCTTTAGTGTTTAATGGGTGCAACAAAGCTATTTAATGGTCCTTATACAAACGAATATTAAACAATGCGCAGTTAACGCTATTATACACAATAACTTTTAATGTGTGCCATATTAATTACAAGTGTGCAACATTAAAT…	570
EMBL	_AL452043 T. brucei sheared genomic DNA clone 15g05. reverse sequence. -RC	ACAATGCGCAGTTAACGCTATTATACACAATAACTTTTAATGTGTGCCATATTTATTACAAGTGTGCAACATTAAATACAAGTGTGTAACGTTAATTTGCAAGTTTGCAACAATGTTCTTTAGTGTTTAATGGGTGCAACAAAGCTATTTAATGGTCCTTATACGAACGAATATTAAACAATGCGCAGTTAACGCTATTATACACAATAACTTTTAATGTGTGCCATATTTATTACAAGTGTGCAACATTAAATACAAGTGTGTAACGTTAATTTGCAAGTTTGCAACCATGTTCTTTAGTGTTTAATGGGTGCAACAAAGCTATTTAATGGTCCTTATACGAACGAATATTAAACAATGCGCAGTTAACGCTATTATACACAATAACTTTTAATGTGT…	535
EMBL	_AL482443 T. brucei sheared genomic DNA clone 254d11. forward sequence.	CGTGTGCAACATTAAATACAAGTGTGTAACGTTAATTTGCAAGTTTGCAACCATGTTCTTTAGTGTTTAATGGGTGCAACAAAGCTATTTAATGGTCCTTATACGAACGAATATTAAACAATGCGCAGTTAACGCTATTATACACAATAACTTTTAATGTGTGCCATATTAATTACAAGTGTGCAACATTAAATACAAGTGTGTAACATTAATTTGCAAGTTTGCAACAATGTTCTTTAGTGTTTAATGGGTGCAACAAAGCTATTTAATGGTCCTTATACGAACGAATATTAAACAATGCGCAGTTAACGCTATTATACACAATAACTTTTAATGTGTGCCATATTAATTACAAGTGTGCAACATTAAATACAAGTGTGTAACATTAATTTGCAAGTT…	556
EMBL	_AL489320 T. brucei sheared genomic DNA clone 310d03. reverse sequence. -RC	TGCGCAGTTAACGCTATTATACACAATAACTTTTAATGTGTGCCACATTAATTACAAGAGTGCAACATTAAATACAAGTGTGTAACATTAAATACAAGTGTGTAACGTTAATTTGCAAGTTTGCAACAATGTTCTTTAGTGTTTAATGGGTGAAACAAAGCTATTTAATGGTCCTTATACGAACGAATATTAAACAATGCGCAGTTAACGCTATTATACACAATAACTTTTAATGTGTGCCATATTAATTACAAGTGTGCAACATTAAATACAAGTGTGTAACATTAATTTGCAAGTTTGCAACAATGTTCTTTAGTGTTTAATGTGTGCAACAAAGCTATTTAATGGTCCTTATACGAACGAATATTAAACAATGCGCAGTTAACGCTATTATACACA…	496
EMBL	_AL490281 T. brucei sheared genomic DNA clone 313a09. forward sequence.	CGTGTTTAATGGGTGCAACAAAGCTATTTAATGGTCCTTATACGAACGAATATTAAACAATGCGCAGTTAACGCTATTATACACAATAACTTTTAATGTGTGCCATATTAATGACAAGTGTGCAACATTAAATACAAGTGTGTAACGTTAATTTGCAAGTTTGCAACAATGTTCTTTAGTGTTTAATGGGTGCAACAAAGCTATTTAATGGTCCTTATACGAACGAATATTAAACAATGCGCAGTTAACGCTATTATACACAATAACTTTTAATGTGCGCCATATTAATTACAAGTGTGCAACATTAAATACAAGTGTGTAACGTTAATTTGCAAGTTTGCAACAATGTTCTTTAGTGTTTAATGGGTGCAACAAAGCTATTTAATGGTCCTTATACGA…	559
EMBL	_AL457380 T. brucei sheared genomic DNA clone 65e07. forward sequence.	GTGTTTAATGGGTGCAACAAAGCTATTTAATGGTCCTTATACGAACGAATATTAAACAATGCGCAGTTAACGCTATTATACACAATAACTTTTAATGTGTGCCATATTAATTACAAGTGTGCAACATTAAATACAAGTGTGTAACATTAATTTGCAAGTTTGCAACAATGTTCTTTAGTGTTTAATGGGTGCAACAAAGCTATTTAATGGTCCTTATACAAACGAATATTAAACAATGCGCAGTTAACGCTATTATACACAATAACTTTTAATGTGTGCCATATTAATTACAAGTGTGCAACATTAAATACAAGTGTGTAACGTTAATTTGCAAGTTTGCAACAATGTTGTTTAGTGTTTAATGGGTGCAACAAAGCTATTTAATGGTCCTTATACAAA…	589
EMBL	_AL457759 T. brucei sheared genomic DNA clone 64e07. forward sequence.	GTGTTAATGGGTGCAACAAAGCTATTTAATGGTCCTTATACGAACGAATATTAAACAATGCGCAGTTAACGCTATTATACACAATAACTTTTAATGTGTGCCATATTAATTACAAGTGTGCAACATTAAATACAAGTGTGTAACATTAATTTGCAAGTTTGCAACAATGTTCTTTAGTGTTTAATGGGTGCAACAAAGCTATTTAATGGTCCTTATACAAACGAATATTAAACAATGCGCAGTTAACGCTATTATACACAATAACTTTTAATGTGTGCCATATTAATTACAAGTGTGCAACATTAAATACAAGTGTGTAACGTTAATTTGCAAGTTTGCAACAATGTTGTTTAGTGTTTAATGGGTGCAACAAAGCTATTTAATGGTCCTTATACAAAC…	564
EMBL	_AL486522 T. brucei sheared genomic DNA clone 292g11. reverse sequence.	CCTTTTATGTGTGCCATATTAATTACAAGTGTGCAACATTAAATACAAGTGTGTAACGTTAATTTGCAAGTTTGCAACCATGTTCTTTAGTGTTTAATGGGTGCAACAAAGCTAATTAATGGTCCTTATACGAACGAATATTAAACAATGCGCAGTTAACGCTATTATACACAATAACTTTTAATGTGTGCCATATTAATTACAAGTGTGCAACATTAAATACAAGTGTGTAACGTTAATTTGCAAGTTTGCAACAATGTTCTTTAGTGTTTAATGGGTGCAACAAAGCTATTTAATGGTCCTCATACGAACGAATATTAAACAATGCGCAGTTAACGCTATTATACACAATAACTTTTAATGTGTGCCATATTAATTACAAGTGTCCAACATTAAATA…	543
EMBL	_AL459040 T. brucei sheared genomic DNA clone 96b04. forward sequence.	CCAACATTAAATACAAGTGTGTAACGTTAATTTGCAAGTTTGCAACAATGTTCTTTGGTGTTTAATGGGTGCAACAAAGCTATTTAATGGTCCTTATACGAACGAATATTAAACAATGCGCAGTTAACGCTATTATACACAATAACTTTTAATGTGTGCCATATTAATTACAAGTGTGCAACATTAAATACAAGTGTGTAACATTAATTTGCAAGTTTGCAACAATGTTCTTTAGTGTTTAATGGGTGCAACAAAGCTATTTAATGGTCCTTATACAAACGAATATTAAACAATGCGCGGTTAACGCTATTATACACAATAACTTTTAATGTGTGCCATATTAATTACAAGTGTGCAACATTAAATACAAGTGTGTAACATTAATTTGCAAGTTTGCAA…	559
EMBL	_AL457011 T. brucei sheared genomic DNA clone 48b03. forward sequence.	AATTTGCAAGTTTGCAACAATGTTTTTCAGTGTTTAATGGGTGCAACAAAGCTATTTAATGGTCCTTATACGAACGAATATTAAACAATGCGCAGTTAACGCTATTATACACAATAACTTTTAATGTGTGCCATATTAATTACAAGTGTGCAACATTAAATACAAGTGTGTAACATTAATTTGCAAGTTTGCAACAATGTTCTATAGTGTTTAATGGGTGCAACAAAGCTATTTAATGGTCCTTATACGAACGAATATTAAACAATGCGCAGTTAACGCTATTATACACAATAACTTTTAATGTGTGCCATATTAATTACAAGTGTGCAACATTAAATACAAGTGTGTAACATTAATTTGCAAGTTTGCAACAATGTTCTTTAGTGTTTAATGGGTGCA…	526
EMBL	_AL497508 T. brucei sheared genomic DNA clone 303f02. forward sequence.	CATTAATTTGAAGTTTGAACCATGTTCTTTAGTGTTTAATGGGTGCAACAAAGCTATTTAATGGTCCTTATACGAACGAATATTAAACAATGCGCAGTTAACGCTATTATACACAATAACTTTTAATGTGTGCCATATTAATTACAAGTGTGCAACATTAAATACAAGTGTGTAACATTAATTTGCAAGTTTGCAACAATGTTCTTTAGTGTTTAATGGGTGCAACAAAGCTATTTAATGGTCCTTATACGAACGAATATTAAACAATGCGCAGTTAACGCTATTATACACAATAACTTTTAATGTGTGCCATATTAATTACAAGTGTGCAACATTAAATACAAGTGTGTAACATTAATTTGCAAGTTTGCAACCATGTTCTTTAGTGTTTAATGGGTG…	560
EMBL	_AL497578 T. brucei sheared genomic DNA clone 377c07. reverse sequence. -RC	GGTCCTTATACGAACGAATATTAAACAATGCGCAGTTAACGCTATTATACACAATAACTTTTAATGTGTGCCATATTAATTACAAGTGTGCAACATTAAATACAAGTGTGTAACATTAATTTGCAAGTTTGCAACAATGTTCTTTAGTGTTTAATGGGTGCAACAAAGCTAATTAATGGTCCTTATACGAACGAATATTAAACAATGCGCAGTTAACGCTATTATACACAATAACTTTTAATGTGTGCCATATTAATTACAAGTGTGCAACATTAAATACAAGTGTGTAACATTAATTTGCAAGTTTGCAACAATGTTCTTTAGTGTTTAATGGGTGCAACAAAGCTAATTAATGGTCCTTATACGAACGAATATTAAACAATGCGCAGTTAACGCTAT…	541
EMBL	_AL491763 T. brucei sheared genomic DNA clone 338a07. reverse sequence.	GCTATTATACACAATAACTTTTAATGTGTGCCACATTAATTACAAGTGTACAACATTAAATACAAGTGTGTAACATTAATTTGCAAGTTTGCAACAATGTTCTTTAGTGTTTAATGGGTGCAACAAAGCTATTTAATGGTCCTTATACGAACGAATATTAAACAATGCGCAGTTAACGCTATTATACACAATAACTTTTAATGTGTGCCATATTAATTACAAGTGTGCAACATTAAATACAAGTGTGTAACATTAATTTGCAAGTTTGCAACAATGTTCTTTAGTGTTTAATGGGTTCAACAAAGCTATTTAATGGTCCTTATACGAACGAATATTAAACAATGCGCAGTTAACGCTATTATACACAATAACTTTTAATGTGTGCCATATTAATTACAA…	559
EMBL	_AL494304 T. brucei sheared genomic DNA clone 363h11. forward sequence. -RC	ACGTTAATTTGCAAGTTTGCAACAATGTTCTTTAGTGTTTAATGGGTGCAACAAAGCTATTTAATGGTCCTTATACGAACGAATATTAAACAATGCGCAGTTAACGCTATTATACACAATAACTTTTAATGTGTGCCATATTAATTACAAGTGTGCAACATTAAATACAAGTGTGTAACATTAATTTGCAAGTTTGCAACAATGTTCTTTAGTGTTTAATGGGTGCAACAAAGCTATTTAATGGTCCTTATACGAACGAATATTAAACAATGCGCAGTTAACGCTATTATACACAATAACTTTTAATGTGTGCCATATTAATTACAAGTGTACAACATTAAATACAAGTGTGTAACGTTAATTTGCAAGTTTGCAACAATGTTCTTTAGTGTTTAATGG…	557
EMBL	_AL493819 T. brucei sheared genomic DNA clone 351h07. forward sequence. -RC	GAATATTAAACAATGCGCAGTTAACGCTATTATACACAATAACTTTTAATGTGTGCCACATTAATTACAAGTGTGCAACATTAAATACAAGTGTGTAACGTTAATTTGCAAGTTTGCAACAATGTTCTTTAGTGTTTAATGGGTGCAACAAAGCTATTTAATGGTCCTTATACGAACGAATATTAAACAATGCGCAGTTAACGCTATTATACACAATAACTTTTAATGTGTGCCATATTAATTACAAGTGTGCAACATTAAATACAAGTGTGTAACATTAATTTGCAAGTTTGCAACAATGTTCTTTAGTGTTTAATGGGTGCAACAAAGCTATTTAATGGTCCTCATACGAACGAATATTAAACAATGCGCAGTTAACGCTATTATACACAATAACTT…	521
EMBL	_AL462363 T. brucei sheared genomic DNA clone 102f07. forward sequence.	CAACACAAGTGTGTAACGTTAATTTGCAAGTTTGCAACAATGTTCTTTAGTGTTTAATGGGTGCAACAAAGCTATTTAATGGTCCTTATACGAACGAATATTAAACAATGCGCAGTTAACGCTATTATACACAATAACTTTTAATGTGCGCCATATTAATTACAAGTGTGCAACATTAAATACAAGTGTGTAACGTTAATTTGCAAGTTTGCAACAATGTTCTTTAGTGTTTAATGGGTGCAACAAAGCTATTTAATGGTCCTTATACGAACGAATATTAAACAATGCGCAGTTAACGCTATTATACACAATAACTTTTAATGTGTGCCATATTAATTACAAGTGTGCAACATTAAATACAAGTGTGTAACATTAATTTGCAAGTTTGCAACAATGTTC…	548
EMBL	_AL458282 T. brucei sheared genomic DNA clone 70e10. forward sequence. -RC	GTGTGTAACGTTAATTTGCAAGTTTGCAACAATGTTCTTTAGTGTTTAATGGGTGCAACACAGCTATTTAATGGTCCTTATACGAACGAATATTAAACAATGCGCAGTTAACGCTATTATACACAATAACTTTTAATGTGCGCCATATTAATTACAAGTGTGCAACATTAAATACAAGTGTGTAACGTTAATTTGCAAGTTTGCAACAATGTTCTTTAGTGTTTAATGGGTGCAACAAAGCTATTTAATGGTCCTTATACGAACGAATATTAAACAATGCGCAGTTAACGCTATTATACACAATAACTTTTAATGTGTGCCATATTAATTACAAGTGTGCAACATTAAATACAAGTGTGTAACATTAATTTGCAAGTTTGCAACAATGTTCTTTAGTGT…	556
EMBL	_AL488872 T. brucei sheared genomic DNA clone 307f10. reverse sequence.	CAAATACAAGTGTGTAACGTTAATTTGCAAGTTTGCAACAATGTTCTTTAGTGTTTAATGGGTGCAACAAAGCTATTTAATGGTCCTTATACGAACGAATATTAAACAATGCGCAGTTAACGCTATTATACACAATAACTTTTAATGTGCGCCATATTAATTACAAGTGTGCAACATTAAATACAAGTGTGTAACGTTAATTTGCAAGTTTGCAACAATGTTCTTTAGTGTTTAATGGGTGCAACAAAGCTATTTAATGGTCCTTATACGAACGAATATTAAACAATGCGCAGTTAACGCTATTATACACAATAACTTTTAATGTGTGCCATATTAATTACAAGTGTGCAACATTAAATACAAGTGTGTAACATTAATTTGCAAGTTTGCAACAATGTT…	545
EMBL	_AL467028 T. brucei sheared genomic DNA clone 143e10. reverse sequence.	CCACAATAACTTTTAATGTGTGCCATATTAATTACAAGTGTGCAACATTAAATACAAGTGTGTAACGTTAATTTGCAAGTTTGCAACAATGTTCTTTAGTGTTTAATGGGTGCAACAAAGCTATTTAATGGTCCTTATACGAACGAATATTAAACAATGCGCGGTTAACGCTATTATACACAATAACTTTTAATGTGTGCCATATTAATTACAAGTGTGCAACATTAAATACAAGTGTGTAACGTTAATTTGCAAGTTTGCAACAATTTTCTTTAGTGTTTAATGGGTGCAACAAAGCTATTTAATGGTCCTTATACGAACGAATATTAAACAATGCGCAGTTAACGCTATTATACACAATAACTTTTAATGTGTGCCATATTAATTACAAGTGTGCAA…	643
EMBL	_AL492779 T. brucei sheared genomic DNA clone 319b03. reverse sequence. -RC	TATACGAACGAATATTAAACAATGCGCAGTTAACGCTATTATACACAATAACTTTTAATGTGTGCCATATTAATTACAAGTGTGCAACATTAAATACAAGTGTGTAACGTTAATTTGCAAGTTTGCAATAATGTTCTTTAGTGTTTAATGGGTGCAACAAAGCTATTTAATGGTTCTTATACGAACGAATATTAAACAATGCGCAGTTAACGCTATTATACACAATAACTTTTAATGTGTGCCATATTAATTACAAGTGTGCAACATTAAATACAAGTGTGTAACGTTAATTTGCAAGTTTGCAACAATGTTCTTTAGTGTTTAATGGGTGCAACAAAGCTATTTAATGGTCCTTATACAAACGAATATTAAACAATGCGCAGTTAACGCTATTATACA…	530
EMBL	_AL482066 T. brucei sheared genomic DNA clone 249a06. reverse sequence. -RC	TATTATACACAATAACTTTTAATGTGTGCCATATTAATTACAAGTGTGCCACATTAAATACAAGTGTGTAACGTTAATTTGCAAGTTTGCAACAATGTTCTTTAGTGTTTAATGGGTGCAACAAAGCTATTTAATGGTCCTTATACGAACGAATATTAAACAATGCGCAGTTAACGCTATTATACACAATAACTTTTAATGTGTGCCATATTAATTACAAGTGTGCAACATTAAATACAAGTGTGTAACGTTAATTTGCAAGTTTGCAACAATGTTCTTTAGTGTTTAATGGGTGCAACAAAGCTATTTAATGGTTCTTATACGAACGAATATTAAACAATGCGCAGTTAACGCTATTATACACAATAACTTTTAATGTGTGCCATATTAATTACAAGT…	541
EMBL	_AL457059 T. brucei sheared genomic DNA clone 48g04. forward sequence. -RC	AAGTGTGTAACGTTAATTTGCAAGTTTGCAACAATGTTCTTTAGTGTTTAATGGGTGCAACAAAGCTATTTAATGGTCCTTATACGAACGAATATTAAACAATGCGCAGTTAACGCTATTATACACAATAACTTTTAATGTGTGCCATATTAATTACAAGTGTGCAACATTAAATACAAGTGTGTAACATTAATTTGCAAGTTTGCAACAATGTTCTTTAGTGTTTAATGGGTGCAACAAAGCTATTTAATGGTCCTTATACGAACGAATATTAAACAATGCGCAGTTAACGCTATTATACACAATAACTTTTAATGTGTGCCATATTAATGACAAGTGTGCAACATTAAATACAAGTGTGTAACGTTAATTTGCAAGTTTGCAACAATGTTCTTTAGT…	513
EMBL	_AL458163 T. brucei sheared genomic DNA clone 70e10. reverse sequence.	TGTGTAACGTTAATTTGCAAGTTTGCAACAATGTTCTTTAGTGTTTAATGGGTGCAACAAAGCTATTTAATGGTCCTTATACGAACGAATATTAAACAATGCGCAGTTAACGCTATTATACACAATAACTTTTAATGTGTGCCATATTAATTACAAGTGTGCAACATTAAATACAAGTGTGTAACATTAATTTGCAAGTTTGCAACAATGTTCTTTAGTGTTTAATGGGTGCAACAAAGCTATTTAATGGTCCTTATACGAACGAATATTAAACAATGCGCAGTTAACGCTATTATACACAATAACTTTTAATGTGTGCCATATTAATTACAAGTGTGCAACATTAAATACAAGTGTGTAACGTTAATTTGCAAGTTTGCAACAATGTTCTTTAGTGTT…	540
EMBL	_AL495321 T. brucei sheared genomic DNA clone 359c08. reverse sequence.	GTTCTTTAGTGTTTAATGGGTGCAACAAAGCTATTTAATGGTCCTTATACGAACGAATATTAAACAATGCGCAGTTAACGCTATTATACACAATAACTTTTAATGTGTGCCATATTAATTACAAGTGTGCAACATTAAATACAAGTGTGTAACATTAATTTGCAAGTTTGCAACAATGTTCTTTAGTGTTTAATGGGTGCAACAAAGCTATTTAATGGTCCTTATACGAACGAATATTAAACAATGCGCAGTTAACGCTATTATACACAATAACTTTTAATGTGTGCCATATTAATTACAAGTGTGCAACATTAAATACAAGTGTGTAACGTTAATTTGCAAGTTTGCAACAATGTTCTTTAGTGTTTAATGGGTGCAACAAAGCTATTTAATGGTCCT…	538
EMBL	_AL488926 T. brucei sheared genomic DNA clone 305d07. reverse sequence.	CAACAATGTTCTTTAGTGTTTAATGGGTGCAACAAAGCTATTTAATGGTCCTTATACGAACGAATATTAAACAATGCGCAGTTAACGCTATTATACACAATAACTTTTAATGTGTGCCATATTAATTACAAGTGTGCAACATTAAATACAAGTGTGTAACATTAATTTGCAAGTTTGCAACAATGTTCTTTAGTGTTTAATGGGTGCAACAAAGCTATTTAATGGTCCTTATACGAACGAATATTAAACAATGCGCAGTTAACGCTATTATACACAATAACTTTTAATGTGTGCCATATTAATTACAAGTGTGCAACATTAAATACAAGTGTGTAACGTTAATTTGCAAGTTTGCAACAATGTTCTTTAGTGTTTAATGGGTGCAACAAAGCTATTTAA…	524
EMBL	_AL486571 T. brucei sheared genomic DNA clone 289d09. reverse sequence.	GCAACAAAGCTATTTAATGGTCCTTATACGAACGAATATTAAACAATGCGCAGTTAACGCTATTATACACAATAACTTTTAATGTGTGCCATATTAATTACAAGTGTGCAACATTAAATACAAGTGTGTAACGTTAATTTGCAAGTTTGCAACCATGTTCTTTAGTGTTTAATGGGTGCAACAAAGCTATTTAATGGTCCTTATACGAACGAATATTAAACAATGCGCAGTTAACGCTATTATACACAATAACTTTTAATGTGTGCCATATTAATTACAAGTGTGCAACATTAAATACAAGTGTGTAACATTAATTTGCAAGTTTGCAACAATGTTCTTTAGTGTTTAATGGGTGCAACAAAGCTATTTAATGGTCCTTATACGAACGAATATTAAACA…	535
EMBL	_AL490164 T. brucei sheared genomic DNA clone 315c06. forward sequence. -RC	CGTTAATTTGCAAGTTTGCAACAATGTTCTTTAGTGTTTAATGGGTGCAACAAAGCTAATTAATGGTCCTTATACGAACGAATATTAAACAATGCGCAGTTAACGCTATTATACACAATAACTTTTAATGTGTGCCATATTAATTACAAGTGTGCAACATTAAATACAAGTGTGTAACGTTAATTTGCAAGTTTGCAACAATGTTCTTTAGTGTTTAATGGGTGCAACAAAGCTATTTAATGGTCCTTATACGAACGAATATTAAACAATGCGCAGTTAACGCTATTATACACAATAACTTTTAATGTGTGCCATATTAATTACAAGTGTGCAACATTAAATACAAGTGTGTAACATTAATTTGCAAGTTTGCAACAATGTTCTTTAGTGTTTAATGGG…	554
EMBL	_AL465915 T. brucei sheared genomic DNA clone 133d05. forward sequence. -RC	TGCAACATTAAATACAAGTGTGTAACGTTAATTTGCAAGTTTGCAACAATGTTCTTTAGTGTTTAATGGGTGCAACAAAGCTATTTAATGGTCCTTATACGAACGAATATTAAACAATGCGCAGTTAACGCTATTATACACAATAACTTTTAATGTGCGCCATATTAATTACAAGTGTGCAACATTAAATACAAGTGTGTAACGTTAATTTGCAAGTTTGCAACAATGTTCTTTAGTGTTTAATGGGTGCAACAAAGCTATTTAATGGTCCTTATACGAACGAATATTAAACAATGCGCAGTTAACGCTATTATACACAATAACTTTTAATGTGTGCCATATTAATTACAAGTGTGCAACATTAAATACAAGTGTGTAACATTAATTTGCAAGTTTGCA…	536
EMBL	_AL487315 T. brucei sheared genomic DNA clone 289e04. forward sequence. -RC	ATACAAGTGTGTAACGTTAATTTGCAAGTTTGCAACAATGTTCTTTAGTGTTTAATGGGTGCAACAAAGCTATTTAATGGTCCTTATACGAACGAATATTAAACAATGCGCAGTTAACGCTATTATACACAATAACTTTTAATGTGTGCCATATTAATTACAAGTGTGCAACATTAAATACAAGTGTGTAACATTAATTTGCAAGTTTGCAACAATGTTCTTTAGTGTTTAATGGGTGCAACAAAGCTATTTAATGGTCCTTATACGAACGAATATTAAACAATGCGCAGTTAACGCTATTATACACAATAACTTTTAATGTGTGCCATATTAATTACAAGTGTGCAACATTAAATACAAGTGTGTAACATTAATTTGCAAGTTTGCAACAATGTTCTT…	549
EMBL	_AL475747 T. brucei sheared genomic DNA clone 197b03. forward sequence.	CGTGTGCAACATTAAATACAAGTGTGTAACGTTAATTTGCAAGTTTGCAACAATGTTCTTTAGTGTTTAATGGGTGCAACAAAGCTATTTAATGGTCCTTATACGAACGAATATTAAACAATGCGCAGTTAACGCTATTATACACAATAACTTTTAATGTGTGCCATATTAATTACAAGTGTGCAACATTAAATACAAGTGTGTAACGTTAATTTGCAAGTTTGCAACAATGTTCTTTAGTGTTTAATGGGTGCAACAAAGCTATTTAATGGTCCTTATACGAACGAATATTAAACAATGCGCAGTTAACGCTATTATACACAATAACTTTTAATGTGTGCCATATTAATTACAAGTGTGCAACATTAAATACAAGTGTGTAACATTAATTTGCAAGTT…	562
EMBL	_AL490210 T. brucei sheared genomic DNA clone 313a09. reverse sequence. -RC	CATATTAATTACAAGTGTGCAACATTAAATACAAGTGTGTAACGTTAATTTGCAAGTTTGCAACAATGTTCTTTAGTGTTTAATGGGTGCAACAAAGCTATTTAATGGTCCTCATACGAACGAATATTAAACAATGCGCAGTTAACGCTATTATACACAATAACTTTTAATGTGTGCCATATTAATTACAAGTGTGCAACATTAAATACAAGTGTGTAACGTTAATTTGCAAGTTTGCAACAATGTTCTTTAGTGTTTAATGGGTGCAACAAAGCTATTTAATGGTCCTTATACGAACGAATATTAAACAATGCGCAGTTAACGCTATTATACACAATAACTTTTAATGTGTGCCATATTAATTACAAGTGTGCAACATTAAATACAAGTGTGTAACAT…	554
EMBL	_AL498046 T. brucei sheared genomic DNA clone 381b03. forward sequence.	CATAACTTTTAATGTGCGCCATATTAATTACAAGTGTGCAACATTAAATACAAGTGTGTAACGTTAATTTGCAAGTTTGCAACAATGTTCTTTAGTGTTTAATGGGTGCAACAAAGCTATTTAATGGTCCTTATACGAACGAATATTAAACAATGCGCAGTTAACGCTATTATACACAATAACTTTTAATGTGTGCCATATTAATTACAAGTGTGCAACATTAAATACAAGTGTGTAACGTTAATTTGCAAGTTTGCAACAATGTTCTTTAGTGTTTAATGGGTGCAACAAAGCTATTTAATGGTCCTTATACGAACGAATATTAAACAATGCGCAGTTAACGCTATTATACACAATAACTTTTAATGTGTGCCATATTAATTACAAGTGTGCAACATT…	546
EMBL	_AL492205 T. brucei sheared genomic DNA clone 342d02. forward sequence. -RC	GTGTTTAATGGGTGCAACAAAGCTATTTAATGGTCCTTATACGAACGAATATTAAACAATGCGCAGTTAACGCTATTATACACAATAACTTTTAATGTGTGCCATATTAATTACAAGTGTGCAACATTAAATACAAGTGTGTAACATTAATTTGCAAGTTTGCAACAATGTTCTTTAGTGTTTAATGGGTGCAACAAAGCTATTTAATGGTCCTTATACAAACGAATATTAAACAATGCGCAGTTAACGCTATTATACACAATAACTTTTAATGTGTGCCATATTAATTACAAGTGTGCAACATTAAATACAAGTGTGTAACATTAATTTGCAAGTTTGCAACAATGTTCTTTAGTGTTTAATGGGTGCAACAAAGCTATTTAATGGTCCTTATACGAA…	548
EMBL	_AL466740 T. brucei sheared genomic DNA clone 144f11. forward sequence. -RC	CATATTAATTACAAGTGTGCAACATTAAATACAAGTGTGTAACATTAATTTGCAAGTTTGCAACAATGTTCTTTAGTGTTTAATGGGTGCAACAAAGCTATTTAATGGTCCTTATACGAACGAATATTAAACAATGCGCAGTTAACGCTATTATACACAATAACTTTTAATGTGTGCCATATTAATTACAAGTGTGCAACATTAAATACAAGTGTGTAACATTAATTTGCAAGTTTGCAACAATGTTCTTTAGTGTTTAATGGGTGCAACAAAGCTATTTAATGGTCCTTATACAAACGAATATTAAACAATGCGCAGTTAACGCTATTATACACAATAACTTTTAATGTGTGCCATATTAATTACAAGTGTGCAACATTAAATACAAGTGTGTAACAT…	554
EMBL	_AL492811 T. brucei sheared genomic DNA clone 319e11. reverse sequence. -RC	ATAACTTTTAATGTGTGCCATATTAATTACAAGTGTGCAACATTAAATACAAGTGTGTAACATTAATTTGCAAGTTTGCAACAATGTTCTTTAGTGTTTAATGGGTGCAACAAAGCTATTTAATGGTCCTTATACAAACGAATATTAAACAATGCGCAGTTAACGCTATTATACACAATAACTTTTAATGTGTGCCATATTAATTACAAGTGTGCAACATTAAATACAAGTGTGTAACATTAATTTGCAAGTTTGCAACAATGTTCTTTAGTGTTTAATGGGTGCAACAAAGCTATTTAATGGTCCTTATACGAACGAATATTAAACAATGCGCAGTTAACGCTATTATACACAATAACTTTTAATGTGTGCCATATTAATTACAAGTGTGCAACATTA…	546
EMBL	_AL480111 T. brucei sheared genomic DNA clone 227g12. forward sequence.	CTGCAGTTTGAACAATGTTCTTTAGTGTTTAATGGGTGCAACAAAGCTATTTAATGGTCCTTATACGAACGAATATTAAACAATGCGCAGTTAACGCTATTATACACAATAACTTTTAATGTGTGCCATATTAATTACAAGTGTGCAACATTAAATACAAGTGTGTAACATTAATTTGCAAGTTTGCAACAATGTTCTTTAGTGTTTAATGGGTGCAACAAAGCTATTTAATGGTCCTTATACAAACGAATATTAAACAATGCGCAGTTAACGCTATTATACACAATAACTTTTAATGTGTGCCATATTAATTACAAGTGTGCAACATTAAATACAAGTGTGTAACATTAATTTGCAAGTTTGCAACAATGTTCTTTAGTGTTTAATGGGTGCAACAAA…	577
EMBL	_AL485987 T. brucei sheared genomic DNA clone 276d03. reverse sequence.	GCGCAGTTAACGCTATTATACACAATAACTTTTAATGTGTGCCATATTAATTACAAGTGTGCAACATTAAATACAAGTGTGTAACATTAATTTGCAAGTTTGCAACAATGTTCTTTAGTGTTTAATGGGTGCAACAAAGCTATTTAATGGTCCTTATACGAACGAATATTAAACAATGCGCAGTTAACGCTATTATACACAATAACTTTTAATGTGTGCCATATTAATTACAAGTGTGCAACATTAAATACAAGTGTGTAACATTAATTTGCAAGTTTGCAACAATGTTCTTTAGTGTTTAATGGGTGCAACAAAGCTATTTAATGGTCCTTATACGAACGAATATTAAACAATGCGCAGTTAACGCTATTATACACAATAACTTTTAATGTGTGCCAT…	640
EMBL	_AL466889 T. brucei sheared genomic DNA clone 144f11. reverse sequence.	CTAACGCTATTATACACAATAACTTTTAATGTGTGCCATATTAATTACAAGTGTGCAACATTAAATACAAGTGTGTAACATTAATTTGCAAGTTTGCAACAATGTTCTTTAGTGTTTAATGGGTGCAACAAAGCTATTTAATGGTCCTTATACGAACGAATATTAAACAATGCGCAGTTAACGCTATTATACACAATAACTTTTAATGTGCGCCATATTAATTACAAGTGTGCAACATTAAATACAAGTGTGTAACATTAATTTGCAAGTTTGCAACAATGTTCTTTAGTGTTTAATGTGTGCAACAAAGCTATTTAATGGTCCTTATACGAACGAATATTAAACAATGCGCAGTTAACGCTATTATACACAATAACTTTTAATGTGTGCCATATTAAT…	547
EMBL	_AL473349 T. brucei sheared genomic DNA clone 171c01. forward sequence.	CGTGTGCAACATTAAATACAAGTGTGTAACATTAATTTGCAAGTTTGCAACAATGTTCTTTAGTGTTTAATGGGTGCAACAAAGCTATTTAATGGTCCTTATACGAACGAATATTAAACAATGCGCAGTTAACGCTATTATACACAATAACTTTTAATGTGTGCCATATTAATTACAAGTGTGCAACATTAAATACAAGTGTGTAACATTAATTTGCAAGTTTGCAACAATGTTCTTTAGTGTTTAATGGGTGCAACAAAGCTATTTAATGGTCCTTATACGAACGAATATTAAACAATGCGCAGTTAACGCTATTATACACAATAACTTTTAATGTGTGCCATATTAATTACAAGTGTGCAACATTAAATACAAGTGTGTAACATTAATTTGCAAGTT…	550
EMBL	_AL479890 T. brucei sheared genomic DNA clone 216f05. reverse sequence. -RC	AAATACAAGTGTGTAACATTAATTTGCAAGTTTGCAACAATGTTCTTTAGTGTTTAATGGGTGCAACAAAGCTATTTAATGGTCCTTATACGAACGAATATTAAACAATGCGCAGTTAACGCTATTATACACAATAACTTTTAATGTGTGCCATATTAATTACAAGTGTGCAACATTAAATACAAGTGTGTAACGTTAATTTGCAAGTTTGCAACAATGTTCTTTAGTGTTTAATGGGTGCAACAAAGCTATTTAATGGTCCTTATACGAACGAATATTAAACAATGCGCAGTTAACGCTATTATACACAATAACTTTTAATGTGTGCCATATTAATTACAAGTGTGCAACATTAAATACAAGTGTGTAACATTAATTTGCAAGTTTGCAACAATGTTC…	547
EMBL	_AL485001 T. brucei sheared genomic DNA clone 275c07. forward sequence. -RC	GCAACATTAAATACAAGTGTGTAACATTAATTTGCAAGTTTGCAACAATGTTCTTTAGTGTTTAATGGGTGCAACAAAGCTATTTAATGGTCCTTATACGAACGAATATTAAACAATGCGCAGTTAACGCTATTATACACAATAACTTTTAATGTGTGCCATATTAATTACAAGTGTGCAACATTAAATACAAGTGTGTAACATTAATTTGCAAGTTTGCAACAATGTTCTTTAGTGTTTAATGGGTGCAACAAAGCTATTTAATGGTCCTTATACGAACGAATATTAAACAATGCGCAGTTAACGCTATTATACACAATAACTTTTAATGTGTGCCATATTAATTACAAGTGTGCAACATTAAATACAAGTGTGTAACATTAATTTGCAAGTTTGCAA…	553
EMBL	_AL486255 T. brucei sheared genomic DNA clone 275c07. reverse sequence.	CTTTTATGTGCGCCATATTAATTACAAGTGTGCAACATTAAATACAAGTGTGTAACATTAATTTGCAAGTTTGCAACAATGTTCTTTAGTGTTTAATGGGTGCAACAAAGCTATTTAATGGTCCTTATACGAACGAATATTAAACAATGCGCAGTTAACGCTATTATACACAATAACTTTTAATGTGTGCCATATTAATTACAAGTGTGCAACATTAAATACAAGTGTGTAACATTAATTTGCAAGTTTGCAACAATGTTCTTTAGTGTTTAATGGGTGCAACAAAGCTATTTAATGGTCCTTATACGAACGAATATTAAACAATGCGCAGTTAACGCTATTATACACAATAACTTTTAATGTGTGCCATATTAATTACAAGTGTGCAACATTAAATAC…	570
EMBL	_AL488039 T. brucei sheared genomic DNA clone 283f11. forward sequence.	TTGCAAGTTTGCAACCATGTTCTTCAGTGTTTAATGGGTGCAACAAAGCTAATTAATGGTCCTTATACGAACGAATATTAAACAATGCGCAGTTAACGCTATTATACACAATAACTTTTAATGTGTGCCACATTAATTACAAGTGTGCAACATTAAATACAAGTGTGTAACGTTAATTTGCAAGTTTGCAACAATGTTCTTTAGTGTTTAATGGGTGCAACAAAGCTAATTAATGGTCCTTATACGAACGAATATTAAACAATGCGCAGTTAACGCTATTATACACAATAACTTTTAATGTGTGCCATATTAATTACAAGTGTGCAACATTAAATACAAGTGTGTAACATTAATTTGCAAGTTTGCAACCATGTTCTTCAGTGTTTAATGGGTGCAACA…	541
EMBL	_AL485810 T. brucei sheared genomic DNA clone 283f11. reverse sequence. -RC	ATTAATGGTCCTTATACGAACGAATATTAAACAATGCGCAGTTAACGCTATTATACACAATAACTTTTAATGTGTGCCACATTAATTACAAGTGTGCAACATTAAATACAAGTGTGTAACGTTAATTTGCAAGTTTGCAACAATGTTCTTTAGTGTTTAATGGGTGCAACAAAGCTAATTAATGGTCCTTATACGAACGAATATTAAACAATGCGCAGTTAACGCTATTATACACAATAACTTTTAATGTGTGCCATATTAATTACAAGTGTGCAACATTAAATACAAGTGTGTAACATTAATTTGCAAGTTTGCAACCATGTTCTTCAGTGTTTAATGGGTGCAACAAAGCTAATTAATGGTCCTTATACGAACGAATATTAAACAAAGCCCAGTTAA…	556
EMBL	_AL477701 T. brucei sheared genomic DNA clone 189a08. forward sequence.	CTTTTATGTGTGCCACATTAATTACAAGTGTGCAACATTAAATACAAGTGTGTAACGTTAATTTGCAAGTTTGCAACCATGTTCTTCAGTGTTTAATGGGTGCAACAAAGCTAATTAATGGTCCTTATACGAACGAATATTAAACAATGCGCAGTTAACGCTATTATACACAATAACTTTTAATGTGTGCCACATTAATTACAAGTGTGCAACATTAAATACAAGTGTGTAACGTTAATTTGCAAGTTTGCAACAATGTTCTTTAGTGTTTAATGGGTGCAACAAAGCTAATTAATGGTCCTTATACGAACGAATATTAAACAATGCGCAGTTAACGCTATTATACACAATAACTTTTAATGTGTGCCATATTAATTACAAGTGTGCAACATTAAATAC…	575
EMBL	_AL467304 T. brucei sheared genomic DNA clone 156h10. forward sequence.	CTGCAACAATGTTCTTTAGTGTTTAATGGGTGCAACAAAGACTAATTAATGGTCCTTATACGAACAAATATTAAACAATGCGCAGTTAACGCTATTATACACAATAACTTTTAATGTGTGCCATATTAATTACAAGTGTGCAACATTAAATACAAGTGTGTAACATTAATTTGCAAGTTTGCAACCATGTTCTTTAGTGTTTAATGGGTGCAACAAAGCTATTTAATGGTCCTTATACGAACGAATATTAAACAAAGCCCAGTTAACGCTATTATACACAATAACTTTTAATGTGCGCCATATTAATTACAAGTGTGCAACATTAAATACAAGTGTGTAACATTAATTTGCAAGTTTGCAACCATGTTCTTTAGTGTTTAATGGGTGCAACAAAGCAAT…	560
EMBL	_AL473492 T. brucei sheared genomic DNA clone 167e11. reverse sequence.	GTGTGCCATATTAATTACAAGTGTGCAACATTAAATACAAGTGTGTAACGTTAATTTTCAAGTTTGCAACCATGTTCTTTAGTGTTTAATGGGTGCAACAAAGCTATTTAATGGTCCTTATACGAACGAATATTAAACAATGCGCAGTTAACGCTATTATACACAATAACTTTTAATGTGTGCCATATTAATTACAAGTGTGCAACATTAAATACAAGTGTGTAACGTTAATTTGCAAGTTTGCAACAATGTTCTTTAGTGTTTAATGGGTGCAACAAAGCTAATTAATGGTCCTTATACGAACGAATATTAAACAATGCGCAGTTAACGCTATTATACACAATAACTTTTAATGTGCGCCATATTAATTACAAGTGTGCAACATTAAATACAAGTGTG…	525
EMBL	_AL474976 T. brucei sheared genomic DNA clone 177e06. reverse sequence. -RC	CAAGTGTGCAACATTAAATACAAGTGTGCAACATTAAATACAAGTGTGTAACATTAATTTGCAAGTTTGCAACCATGTTCTTTAGTGTTTAATGGGTGCAACAAAGCTATTTAATGGTCCTTATACGAACGAATATTAAACAATGCGCAGTTAACGCTATTATACACAATAACTTTTAATGTGTGCCATATTAATTACAAGTGTGCAACATTAAATACAAGTGTTTAACGTTAATTTGCAAGTTTGCAACCATGTTCTTTAGTGTTTAATGGGTGCAACAAAGCTATTTAATGGTCCTTATACGAACGAATATTAAACAATGCGCAGTTAACGCTATTATACACAATAACTTTTAATGTGTGCCATATTAATTACAAGTGTGCAACATTAAATACAAGT…	614
EMBL	_AL483649 T. brucei sheared genomic DNA clone 253h03. forward sequence.	CGTGTGCAACATTAAATACAAGTGTGTAACGTTAATTTGAAAGTTTGCAACCATGTTCTTTAGTGTTTAATGGGTGCAACAAAGCTATTTAATGGTCCTTATACGAACGAATATTAAACAATGCGCAGTTAACGCTATTATACACAATAACTTTTAATGTGTGCCATATTAATTACAAGTGTGCAACATTAAATACAAGTGTGTAACGTTAATTTGCAAGTTTGCAACCATGTTCTTTAGTGTTTAATGGGTGCAACAAAGCTAATTAATGGTCCTTATACGAACGAATATTAAACAATGCGCAGTTAACGCTATTATACACGATAACTTTTAATGTGTGCCATATTAATTACAAGTGTGCAACATTAAATACAAGTGTGTAACGTTAATTTGAAATAT…	635
EMBL	_AL493621 T. brucei sheared genomic DNA clone 348g06. forward sequence.	CATTTGCAACNATGTTCTTTAGTGTTTAATGGGTGCAACAAAGCTAATTAATGGTCCTTATACGAACGAATATTAAACAATGCGCAGTTAACGCTATTATACACAATAACTTTTAATGTGTGCCATATTAATTACAAGTGTGCAACATTAAATACAAGTGTGTAACGTTAATTTGCAAGTTTGCAACCATGTTCTTTAGTGTTTAATGGGTGCAACAAAGCTATTTAATGGTCCTTATACGAACGAATATTAAACAATGCGCAGTTAACGCTATTATACACAATAACTTTTAATGTGTGCCATATTAATTACAAGTATGCAACATTAAATACAAGTGTGTAACGTTAATTTGCAAGTTTGCAACCATGTTCTTTAGTGTTTAATGGGTGCAACAAAGCT…	515
EMBL	_AL485797 T. brucei sheared genomic DNA clone 283e07. reverse sequence.	GCGAGTTACGCTATTATCACAATAACTTTTAATGTGTGCCATATTTATTACAAGTGTGCAACATTAAATACAAGTGTGTAACGTTAATTTGCAAGTTTGCAACAATGTTCTTTAGTGTTTAATGGGTGAAACAAAGCTATTTAATGGTCCTTATACGAACGAATATTAAACAATGCGCAGTTAACGCTATTATACACAATAACTTTTAATGTGTGCCATATTAATTACAAGTGTGCAACATTAAATACAAGTGTGTAACATTAATTTGCAAGTTTGCAACCATGTTCTTTAGTGTTTAATGGGTGCAACAAAGCTAATTAATGGTCCTTATACGAACGAATATTAAACAAAGCCCAGTTAACGCTATTATACACAATAACTTTTAATGTGTGCCATATT…	560
EMBL	_AL492356 T. brucei sheared genomic DNA clone 321c12. forward sequence. -RC	CGCAGTTAACGCTATTATACACAATAACTTTTAATGTGTGCCATATTAATTACAAGTGTGCAACATTAAATACAAGTGTGTAACGTTAATTTGCAAGTTTGCAACCATGTTCTTTAGTGTTTAATGGGTACAACAAAGCTATTTAATGGTCCTTATACGAACGAATATTAAACAATGCGCAGTTAACGCTATTATACACAATAACTTTTAATGTGTGCCATATTAATTACAAGTGTGCAACATTAAATACAAGTGTGTAACATTAATTTGCAAGTTTGCAACGATGTTCTTTAGTGTTTAATGGGTACAACAAAGCTATTTAATGGTCCTTATACGAACGAATATTAAACAATGCGCAGTTAACGCTATTATACACAATAACTTTTAATGTGTGCCATA…	574
EMBL	_AL483128 T. brucei sheared genomic DNA clone 252b12. forward sequence.	CCTATTTAATGGTCCTTATACGAACGAATATTAAACAATGCGCAGTTAACGCTATTATACACAATAACTTTTAATGTGTGCCATATTAATTACAAGTGTGCAACATTAAATACAAGTGTGTAACATTAATTTGCAAGTTTGCAACCATGTTCTTTAGTGTTTAATGGGTGCAACAAAGCTAATTAATGGTCCTTATACAAACGAATATTAAACAATGCGCAGTTAACGCTATTATACACAATAACTTTTAATGTGTGCCATATTAATTACAAGTGTGCAACATTAAATACAAGTGTGTAACGTTAATTTGCAAGTTTGCAACCATGTTCTTTAGTGTTTAATGGGTGCAACAAAGCTATTTAATGGTCCTTATACAAACGAATATTAAACAATGCGCAG…	563
EMBL	_AL480905 T. brucei sheared genomic DNA clone 229g04. forward sequence. -RC	ATACGAACGAATATTAATCAAAGCCCAGTTAACGCTATTATACACAATAACTTTTAATGTGTGCCATATTAATTACAAGTGTGCAACATTAAATACAAGTGTGTAACGTTAATTTGCAAGTTTGCAACAATGTTCTTTAGTGTTTAATGGGTGCAACAAAGCTATTTAATGGTCCTTATACGAACGAATATTAAACAATGCGCAGTTAACGCTATTATACACAATAACTTTTAATGTGTGCCATATTAATTACAAGTGTGCAACATTAAATACAAGTGTGTAACATTAATTTGCAAGTTTGCAACCATGTTCTTTAGTGTTTAATGGGTGCAACAAAGCTAATTAATGGTCCTTATACGAACGAATATTAAACAAAGCCCAGTTAACGCTATTATACAC…	541
EMBL	_AL472614 T. brucei sheared genomic DNA clone 156h10. reverse sequence. -RC	CTTTAGTGTTTAATGGGTGCAACAAAGCTATTTAATGGTCCTTATACGAACGAATATTAAACAATGCGCAGTTAACGCTATTATACACAATAACTTTTAATGTGTGCCATATTAATTACAAGTGTGCAACATTAAATACAAGTGTGTAACATTAATTTGCAAGTTTGCAACCATGTTCTTTAGTGTTTAATGGGTGCAACAAAGCTAATTAATGGTCCTTATACGAACGAATATTAAACAAAGCCCAGTTAACGCTATTATACACAATAACTTTTAATGTGTGCCATATTAATTACAAGTGTGCAACATTAAATACAAGTGTGTAACGTTAATTTGCAAGTTTGCAACAATGTTCTTTAGTGTTTAATGGGTGCAACAAAGCTATTTAATGGTCCTTAT…	551
EMBL	_AL488025 T. brucei sheared genomic DNA clone 283e07. forward sequence. -RC	TATTTATTACAAGTGTGCAACATTAAATACAAGTGTGTAACGTTAATTTGCAAGTTTGCAACAATGTTCTTTAGTGTTTAATGGGTGCAACAAAGCTATTTAATGGTCCTTATACGAACGAATATTAAACAATGCGCAGTTAACGCTATTATACACAATAACTTTTAATGTGTGCCATATTAATTACAAGTGTGCAACATTAAATACAAGTGTGTAACATTAATTTGCAAGTTTGCAACCATGTTCTTTAGTGTTTAATGGGTGCAACAAAGCTAATTAATGGTCCTTATACGAACGAATATTAAACAAAGCCCAGTTAACGCTATTATACACAATAACTTTTAATGTGTGCCATATTAATTACAAGTGTGCAACATTAAATACAAGTGTGTAACGTTA…	556
EMBL	_AL475478 T. brucei sheared genomic DNA clone 200b12. forward sequence.	TGGGTGCAACAAAGCTATTTAATGGTCCTTATACTAACGAATATTAAACAATGCGCAGTTAACGCTATTATACACAATAACTTTTAATGTGTGCCATATTAATTACAAGTGTGCAACATTAAATACAAGTGTGTAACGTTAATTTGCAAGTTTGCAACCATGTTCTTTAGTGTTTAATGGGTGCAACAAAGCTATTTAATGGTCCTTATACAAACGAATATTAAACAATGCGCAGTTAACGCTATTATACACAATAACTTTTAATGTGTGCCATATTAATTACAAGTGTGCAACATTAAATACAAGTGTGTAACGTTAATTTGCAAGTTTGCAACCATGTTCTTTAGTGCTTAATGGGTGCAACAAAGCTATTTAATGGTCCTTATACGAACGAATATT…	578
EMBL	_AL490418 T. brucei sheared genomic DNA clone 315c06. reverse sequence.	GCGCAGTTAACGCTATTATACACAATAACTTTTAATGTGTGCCATATTAATTACAAGTGTGCAACATTAAATACAAGTGTGTAACATTAATTTGCAAGTTTGCAACCATGTTCTTTAGTGTTTAATGGGTGCAACAAAGCTAATTAATGGTCCTTATACGAACGAATATTAAACAAAGCCCAGTTAACGCTATTATACACAATAACTTTTAATGTGTGCCATATTAATTACAAGTGTGCAACATTAAATACAAGTGTGTAACGTTAATTTGCAAGTTTGCAACAATGTTCTTTAGTGTTTAATGGGTGCAACAAAGCTATTTAATGGTCCTTATACGAACGAATATTAAACAATGCGCAGTTAACGCTATTATACACAATAACTTTTAATGTGTGCCAT…	538
EMBL	_AL479917 T. brucei sheared genomic DNA clone 225b04. forward sequence. -RC	TGCAACATTAAATACAAGTGTGTAACGTTAATTTGCAAGTTTGCAACCATGTTCTTTAGTGTTTAATGGGTGCAACATAGCTATTTAATGGTCCTTATACGAACGAATATTAAACAATGCGCAGTTAACGCTATTATACACAATAACTTTTAATGTGTGCCATATTAATTACAAGTGTGCAACATTAAATACAAGTGTGTAACATTAATTTGCAAGTTTGCAACCATGTTCTTTAGTGTTTAATGGGTGCAACAAAGCTATTTAATGGTCCTTATACGAACGAATATTAATCAATGCGCAGTTAACGCTATTATACACAATAACTTTTAATGTGTGCCACATTAATTACAAGTGTGCAACATTAAATACAAGTGTGTAACGTTAATTTGCAAGTTTGCA…	539
EMBL	_AL495855 T. brucei sheared genomic DNA clone 373e02. reverse sequence.	GCTAATTAATGGTCCTTATACGAACGAATATTAAACAAAGCCCAGTTAACGCTATTATACACAATAACTTTTAATGTGTGCCATATTAATTACAAGTGTGCAACATTAAATACAAGTGTGTAACGTTAATTTGCAAGTTTGCAACCATGTTCTTTAGTGTTTAATGGGTGCAACAAAGCTATTTAATGGTCCTTATACGAACGAATATTAAACAAAGCCCAGTTAACGCTATTATACACAATAACTTTTAATGTGTGCCATATTAATTACAAGTGTGCAACATTAAATACAAGTGTGTAACGTTAATTTGCAAGTTTGCAACCATGTTCTTTAGTGTTTAATGGGTGCAACAAAGCTATTTAATGGTCCTTATACGAACGAATATTAAACAATGCGCAG…	547
EMBL	_AL451793 T. brucei sheared genomic DNA clone 4d06. forward sequence.	GGTGCAACAAAGCTAATTAATGGTCCTTATACGAACGAATATTAAACAAAGCCCAGTTAACGCTATTATACACAATAACTTTTAATGTGTGCCATATTAATTACAAGTGTGCAACATTAAATACAAGTGTGTAACGTTAATTTGCAAGTTTGCAACCATGTTCTTTAGTGTTTAATGGGTGCAACAAAGCTATTTAATGGTCCTTATACGAACGAATATTAAACAATGCCCAGTTAACGCTATTATACACAATAACTTTTAATGTGTGCCATATTAATTACAAGTGTGCAACATTAAATACAAGTGTGTAACGTTAATTTGCAAGTTTGCAACCATGTTCTTTAGTGTTTAATGGGTGCAACAAAGCTAATTAATGGTCCTTATACGAACGAATATTAA…	562
EMBL	_AL486174 T. brucei sheared genomic DNA clone 284b08. reverse sequence.	GTTCTTTGGTGTTTAATGGGTGCAACAAAGCTATTGAATGGTCCTTATACGAACGAATATTAAACAATGCGCAGTTAACGCTATTATACACAATAACTTTTAATGTGTGCCATATTAATTACAAGTGTGCAACATTAAATACAAGTGTGTAACATTAATTTGCAAGTTTGCAACCATGTTCTTTAGTGTTTAATGGGTGCAACAAAGCTATTTAATGGTCCTTATACAAACGAATATTAAACAATGCGCAGTTAACGCTATTATACACAATAACTTTTAATGTGTGCCATATTAATTACAAGTGTGCAACATTAAATACAAGTGTGTAACGTTAATTTGCAAGTTTGCAACCATGTTCTTTAGTGTTTAATGGGTGCAACAAAGCTATTTAATGGTCCT…	545
EMBL	_AL453675 T. brucei sheared genomic DNA clone 36h04. forward sequence.	AATGTGTAACGTTAATTTGCAAGTTTGCGACGATGTTCTATAGTGTTTAATGGGTGCAACAAAGCTATTTAATGGTCCTTATACGAACGAATATTAAACAATGCGCAGTTAACGCTATTATACACAATAACTTTTAATGTGTGCCATATTAATTACAAGTGTGCAACATTAAATACAAGTGTGTAACGTTAATTTGCAAGTTTGCAACCATGTTCTATAGTGTTTAATGGGTGCAACAAAGCTATTTAATGGTCCTTATACGAACGAATATTAAACAATGCGCAGTTAACGCTATTATACACAATAACTTTTAATGTGTGCCATATTAATTACAAGTGTGCAACATTAAATACAAGTGTGTAACATTAATTTGCAAGTTTGCAACCATGTTCTTTAGTG…	514
EMBL	_AL472454 T. brucei sheared genomic DNA clone 162e02. forward sequence. -RC	ACAAGTGTGCAACATTAAATACAAGTGTGTAACGTTAATTTGCAAGTTTGCAACCATGTTCTTTAGTGTTTAATGGGTGCAACAAAGCTATTTAATGGTCCTTATACGAACGAATATTAAACAAAGCCCAGTTAACGCTATTATACACAATAACTTTTAATGTGTGCCATATTAATTACAAGTGTGCAACATTAAATACAAGTGTGTAACGTTAATTTGCAAGTTTGCAACCATGTTCTTTAGTGTTTAATGGGTGCAACAAAGCTATTTAATGGTCCTTATACGAACGAATATTAAACAATGCGCAGTTAACGCTATTATACACAATAACTTTTAATGTGTGCCATATTAATTACAAGTGTGCAACATTAAATACAAGTGTGTAACATTAATTTGCAA…	585
EMBL	_AL483110 T. brucei sheared genomic DNA clone 253h03. reverse sequence. -RC	TATTAATTACAAGTGTGCAACATTAAATACAAGTGTGTAACGTTAATTTGAAATATTGCAACCATGTTCTTTAGTGTTTAATGGGTGCAACAAAGCTAATTAATGGTCCTTATACGAACGAATATTAAACAATGCGCAGTTAACGCTATTATACACAATAACTTTTAATGTGTGCCATATTAATTACAAGTGTGCAACATTAAATACAAGTGTGTAACGTTAATTTGCAAGTTTGCAACCATGTTCTTTAGTGTTTAATGGGTGCAACAAAGCTATTTAATGGTCCTTATACGAACGAATATTAAACAATGCGCAGTTAACGCTATTATACACAATAACTTTTAATGTGTGCCATATTAATTACAAGTGTGCAACATTAAATACAAGTGTGTAACGTTA…	549
EMBL	_AL455153 T. brucei sheared genomic DNA clone 47g03. reverse sequence. -RC	GTGCAACAAAGCTAATTAATGGTCCTTATACGAACGAATATTAAACAATGCGCAGTTAACGCTATTATACACAATAACTTTTAATGTGTGCCATATTAATTACAAGTGTGCAACATTAAATACAAGTGTGTAACGTTAATTTGCAAGTTTGCAACCATGTTCTTTAGTGTTTAATGGGTGCAACAAAGCTAATTAATGGTCCTTATACGAACGAATATTAAACAATGCGCAGTTAACGCTATTATACACAATAACTTTTAATGTGTGCCATATTAATTACAAGTGTGCAACATTAAATACAAGTGTGTAACGTTAATTTGCAAGTTTGCAACCATGTTCTTTAGTGTTTAATGGGTGCAACAAAGCTATTTAATGGTCCTTATACGAACGAATATTAAA…	519
EMBL	_AL487828 T. brucei sheared genomic DNA clone 272e03. reverse sequence. -RC	CCATATTAATTACAAGTGTGCAACATTAAATACAAGTGTGTAACGTTAATTTGCAAGTTTGCAACCATGTTCTTTAGTGTTTAATGGGTGCAACAAAGCTATTTAATGGTCCTTATACGAACGAATATTAAACAATGCGCAGTTAACGCTATTATACACAATAACTTTTAATGTGTGCCATATTAATTACAAGTGTGCAACATTAAATACAAGTGTGTAACATTAATTTGCAAGTTTGCAACCATGTTCTTTAGTGTTTAATGGGTGCAACAAAGCTATTTAATGGTCCTTATACGAACGAATATTAAACAATGCGCAGTTAACGCTATTATACACAATAACTTTTAATGTGCGCCACATTAATTACAAGTGTGCAACATTAAATACAAGTGTGTAACG…	532
EMBL	_AL493931 T. brucei sheared genomic DNA clone 355c02. forward sequence.	GTGTGCAACATTAAATACAATTGTGTAACATTAATTTGCAAGTTTGCAACCATGTTCTTTAGTGTTTAATGGGTGCAACAAAGCTATTAGATGGTCCTTATACGAACGAATATTAAACAATGCGCAGTTAACGCTATTATACACAATAACTTTTAATGTGTGCCATATTAATTACAAGTGTGCAACATTAAATACAAGTGTGTAACATTAATTTGCAAGTTTGCAACCATGTTCTTTAGTGTTTAATGGGTGCAACAAAGCTATTTAATGGTCCTTATACGAACGAATATTAAACAATGCGCAGTTAACGCTATTATACACAATAACTTTTAATGTGTGCCATATTAATTACAAGTGTGCAACATTAAATACAAGTGTGTAACATTAATTTGCAAGTTT…	535
EMBL	_AL452903 T. brucei sheared genomic DNA clone 30g07. reverse sequence. -RC	TATACGAACGAATATTAAACAATGCGCAGTTAACGCTATTATACACAATAACTTTTAATGTGTGCCATATTAATTACAAGTGTGCAACATTAAATACAAGTGTGTAACGTTAATTTGCAAGTTTGCAACCATGTTCTTTAGTGTTTAATGGGTGCAACAAAGCTAATTAATGGTCCTTATACGAACGAATATTAAACAATGCGCAGTTAACGCTATTATACACGATAACTTTTAATGTGTGCCATATTAATTACAAGTGTGCAACATTAAATACAAGTGTGTAACATTAATTTGCAAGTTTGCAACCATGTTCTTTAGTGTTTAATGGGTGCAACAAAGCTATTTAATGGTCCTTATACGAACGAATATTAAACAATGCGCAGTTAACGCTATTATACA…	566
EMBL	_AL453579 T. brucei sheared genomic DNA clone 27a08. reverse sequence.	TGTGCAACATTAAATACAAGTGTGTAACGTTAATTTGCAAGTTTGCAACCATGTTCTTTAGTGTTTAATGGGTGCAACAAAGCTAATTAATGGTCCTTATACGAACGAATATTAAACAATGCGCAGTTAACGCTATTATACACGATAACTTTTAATGTGTGCCATATTAATTACAAGTGTGCAACATTAAATACAAGTGTGTAACATTAATTTGCAAGTTTGCAACCATGTTCTTTAGTGTTTAATGGGTGCAACAAAGCTATTTAATGGTCCTTATACGAACGAATATTAAACAATGCGCAGTTAACGCTATTATACACGATAACTTTTAATGTGTGCCATATTAATTACAAGTGTGCAACATTGAATACAAGTGTGTAACATTAATTTGCAAGTTTG…	522
EMBL	_AL457302 T. brucei sheared genomic DNA clone 66d05. reverse sequence. -RC	GCTAATTAATGGTCCTTATACGAACGAATATTAAACAATGCGCAGTTAACGCTATTATACACAATAACTTTTAATGTGCGCCATATTAATTACAAGTGTGCAACATTAAATACAAGTGTGTAACATTAATTTGCAAGTTTGCAACCATGTTCTTTAGTGTTTAATGGGTGCAACAAAGCTAATTAATGGTCCTTATACGAACGAATATTAAACAATGCGCAGTTAACGCTATTATACACAATAACTTTTAATGTGTGCCATATTAATTACAAGTGTGCAACATTAAATACAAGTGTGTAACGTTAATTTGCAAGTTTGCAACCATGTTCTTTAGTGTTTAATGGGTGCAACAAAGCTAATTAATGGTCCTTATACGAACGAATATTAAACAATGCGCAG…	551
EMBL	_AL459162 T. brucei sheared genomic DNA clone 96d02. reverse sequence. -RC	CGCAGTTAACGCTATTATACACAATAACTTTTAATGTGTGCCATATTAATTACAAGTGTGCAACATTAAATACAAGTGTGTAACGTTAATTTGCAAGTTTGCAACCATGTTCTTTAGTGTTTAATGGGTGCAACAAAGCTAATTAATGGTCCTTATACGAACGAATATTAAACAAAGCGCAGTTAACGCTATTATACACAATAACTTTTAATGTGTGCCATATTAATTACAAGTGTGCAACATTAAATACAAGTGTGTAACGTTAATTTGCAAGTTTTCAACCATGTTCTTTAGTGTTTAATGGGTGCAACAAAGCTAATTAATGGTCCTTATACGAACGAATATTAAACAATGCGCAGTTAACGCTATTATACACAATAACTTTTAATGTGTGCCATA…	534
EMBL	_AL453078 T. brucei sheared genomic DNA clone 29c03. forward sequence.	TGCAACATTAAATACAAGTGTGTAACGTTAATTTGCAAGTTTGCAACCATGTTCTTTAGTGTTTAATGGGTGCAACAAAGCTATTTAATGGTCCTTATACGAACGAATATTAAACAAAGCCCAGTTAACGCTATTATACACAATAACGTTTAATGTGTGCCATATTAATTACAAGTGTGCAACATTAAATACAAGTGTGTAACGTTAATTTGCAAGTTTGCAACCATGTTCTTTAGTGTTTAATGGGTGCAACAAAGCTATTTAATGGTCCTTATACGAACGAATATTAAACAATGCGCAGTTAACGCTATTATACACAATAACTTTTAATGTGTGCCATATTAATTACAAGTGTGCAACATTAAATACAAGTGTGTAACATTAATTTGCAAGTTTGCA…	540
EMBL	_AL464239 T. brucei sheared genomic DNA clone 130c09. reverse sequence.	CCTTGTACGAACGAATATTAAACAATGCGCAGTTAACGCTATTATACACAATAACTTTTAATGTGTGCCATATTAATTACAAGTGTGCAACATTAAATACAAGTGTGTAACATTAATTTGCAAGTTTGCAACCATGTTCTTTAGTGTTTAATGGGTGCAACAAAGCTATTTAATGGTCCTTATACGAACGAATATTAAACAATGCGCAGTTAACGCTATTATACACAATAACTTTTAATGTGTGCCATATTAATTACAAGTGTGCAACATTAAATACAAGTGTGTAACATTAATTTGCAAGTTTGCAACCATGTTCTTTAGTGTTTAATGGGTGCAACAAAGCTATTTAATGGTCCTTATACAAACGAATATTAAACAATGCGCAGTTAACGCTATTAT…	514
EMBL	_AL457898 T. brucei sheared genomic DNA clone 64g06. reverse sequence.	TTAACGCTATTATACACAATAACTTTTAATGTGTGCCATATTAATTACAAGTGTGCAACATTAAATACAAGTGTGTAACGTTAATTTGCAAGTTTGCAACCATGTTCTTTAGTGTTTAATGGGTGCAACAAAGCTAATTAATGGTCCTTATACGAACGAATATTAAACAATGCGCAGTTAACGCTATTATACACAATAACTTTTAATGTGTGCCATATTAATTACAAGTGTGCAACATTAAATACAAGTGTGTAACGTTAATTTGCAAGTTTGCAACCATGTTCTTTAGTGTTTAATGGGTGCAACAAAGCTATTTAATGGTCCTTATACGAACGAATATTAAACAATGCGCAGTTAACGCTATTATACACAATAACTTTTAATGTGTGCCATATTAAT…	676
EMBL	_AL463973 T. brucei sheared genomic DNA clone 116g08. reverse sequence. -RC	TTAGTGTTTAATGGGTGCAACAAAGCTATTTAATGGTCCTTATACGAACGAATATTAAACAATGCGCAGTTAACGCTATTATACACAATAACTTTTAATGTGTGCCATATTAATTACAAGTGTGCAACATTAAATACAAGTGTGTAACGTTAATTTGCAAGTTTGCAACCATGTTCTTTAGTGTTTAATGGGTGCAACAAAGCTATTTAATGGTCCTTATACGAACGAATATTAAACAATGCGCAGTTAACGCTATTATACACAATAACTTTTAATGTGTGCCATATTAATTACAAGTGTGCAACATTAAATACAAGTGTGTAACATTAATTTGCAAGTTTGCAACCATGTTCTTTAGTGTTTAATGGGTGCAACAAAGCTATTTAATGGTCCTTATAC…	542
EMBL	_AL473980 T. brucei sheared genomic DNA clone 183h09. reverse sequence.	CCAACATTAAATACAAGTGTGTAACGTTAATTTGCAAGTTTGCAACCATGTTCTTTAGTGTTTAATGGGTGCAACAAAGCTATTTAATGGTCCTTATACAAACGAATATTAAACAATGCGCAGTTAACGCTATTATACACAATAACTTTTAATGTGTGCCATATTAATTACAAGTGTGCAACATTAAATACAAGTGTGTAACGTTAATTTGCAAGTTTGCAACCATGTTCTTTAGTGTTTAATGGGTGCAACAAAGCTATTTAATGGTCCTTATACGAACGAATATTAAACAATGCGCAGTTAACGCTATTATACACAATAACTTTTAATGTGTGCCATATTAATTACAAGTGTGCAACATTAAATACAAGTGTGTAACATTAATTTGCAAGTTTGCAA…	557
EMBL	_AL457392 T. brucei sheared genomic DNA clone 65g06. forward sequence. -RC	TTTAATGTGTGCCATATTAATTACAAGTGTGCAACATTAAATACAAGTGTGTAACGTTAATTTGCAAGTTTGCAACCATGTTCTTTAGTGTTTAATGGGTGCAACAAAGCTATTTAATGGTCCTTATACGAACGAATATTAAACAATGCGCAGTTAACGCTATTATACACAATAACTTTTAATGTGTGCCATATTAATTACAAGTGTGCAACATTAAATACAAGTGTGTAACATTAATTTGCAAGTTTGCAACCATGTTCTTTAGTGTTTAATGGGTGCAACAAAGCTAATTAATGGTCCTTATACGAACGAATATTAAACAATGCGCAGTTAACGCTATTATACACAATAACTTTTAATGTGTGCCATATTAATTACAAGTGTGCAACATTAAATACA…	542
EMBL	_AL456244 T. brucei sheared genomic DNA clone 61g11. reverse sequence. -RC	ACAATAACTTTTAATGTGTGCCATATTAATTACAAGTGTGCAACATTAAATACAAGTGTGTAACGTTAATTTGCAAGTTTGCAACAATGTTCTTTAGTGTTTAATGGGTGCAACAAAGCTATTTAATGGTCCTCATACGAACAAATATTAAACAATGCGCAGTTAACGCTATTATACACAATAACTTTTAATGTGTGCCATATTAATTACAAGTGTGCAACATTAAATACAAGTGTGTAACGTTAATTTGCAAGTTTGCAACAATGTTCTTTAGTGTTTAATGGGTGCAACAAAGCTATTTAATGGTCCTTATACGAACGAATATTAAACAATGCGCAGTTAACGCTATTATACACAATAACTTTTAATGTGTGCCATATTAATTACAAGTGTGCAACA…	615
EMBL	_AL457771 T. brucei sheared genomic DNA clone 64g06. forward sequence. -RC	CAATAACTTTTAATGTGTGCCATATTAATTACAAGTGTGCAACATTAAATACAAGTGTGTAACGTTAATTTGCAAGTTTGCAACCATGTTCTTTAGTGTTTAATGGGTGCAACAAAGCTATTTAATGGTCCTTATACGAACGAATATTAAACAATGCGCAGTTAACGCTATTATACACAATAACTTTTAATGTGTGCCATATTAATTACAAGTGTGCAACATTAAATACAAGTGTGTAACATTAATTTGCAAGTTTGCAACCATGTTCTTTAGTGTTTAATGGGTGCAACAAAGCTAATTAATGGTCCTTATACGAACGAATATTAAACAATGCGCAGTTAACGCTATTATACACAATAACTTTTAATGTGTGCCATATTAATTACAAGTGTGCAACAT…	552
EMBL	_AL476673 T. brucei sheared genomic DNA clone 189h04. reverse sequence. -RC	GCGCAGTTAACGCTATTATACACAATAACTTTTAATGTGTGCCATATTAATTACAAGTGTGCAACATTAAATACAAGTGTGTAACATTAATTTGCAAGTTTGCAACCATGTTCTTTAGTGTTTAATGGGTGCAACAAAGCTATTTAATGGTCCTTATACGAACGAATATTAAACAATGCGCAGTTAACGCTATTATACACAATAACTTTTAATGTGTGCCATATTAATTACAAGTGTGCAACATTAAATACAAGTGTGTAACATTAATTTGCAAGTTTGCAACAATGTTCTTTAGTGTTTAATGGGTGCAACAAAGCTATTTAATGGTCCTTATACGAACGAATATTAAACAATGCGCAGTTAACGCTATTATACACAATAACTTTTAATGTGTGCCAT…	557
EMBL	_AL479170 T. brucei sheared genomic DNA clone 200b12. reverse sequence. -RC	GCTATTATACACAATAACTTTTAATGTGTGCCATATTAATTACAAGTGTGCAACATTAAATACAAGTGTGTAACATTAATTTGCAAGTTTGCAACCATGTTCTTTAGTGTTTAATGGGTGCAACAAAGCTATTTAATGGTCCTTATACGAACGAATATTAAACAATGCGCAGTTAACGCTATTATACACAATAACTTTTAATGTGTGCCATATTAATTACAAGTGTGCAACATTAAATACAAGTGTGTAACATTAATTTGCAAGTTTGCAACCATGTTCTTTAGTGTTTAATGGGTGCAACAAAGCTATTTAATGGTCCTTATACGAACGAATATTAAACAATGCGCAGTTAACGCTATTATACACAATAACTTTTAATGTGTGCCATATTAATTACAA…	541
EMBL	_AL479189 T. brucei sheared genomic DNA clone 200d12. reverse sequence. -RC	TGTTCTTTAGTGTTTAATGGGTGCAACANAGCTATTTAATGGTCCTTATACGAACGAATATTAAACAATGCGCAGTTAACGCTATTATACACAATAACTTTTAATGTGTGCCATATTAATTACAAGTGTGCAACATTAAATACAAGTGTGTAACATTAATTTGCAAGTTTGCAACCATGTTCTTTAGTGTTTAATGGGTGCAACAAAGCTATTTAATGGTCCTTATACGAACGAATATTAAACAATGCGCAGTTAACGCTATTATACACAATAACTTTTAATGTGTGCCATATTAATTACAAGTGTGCAACATTAAATACAAGTGTGTAACGTTAATTTGCAAGTTTGCAACCATGTTCTTTAGTGTTTAATGGGTGCAACAAAGCTATTTAATGGTCC…	551
EMBL	_AL473236 T. brucei sheared genomic DNA clone 160b04. forward sequence. -RC	AGTTTGCAACCATGTTCTTTAGTGTTTAATGGGTGCAACAAAGCTATTTAATGGTCCTTATACGAACGAATATTAAACAATGCGCAGTTAACGCTATTATACACAATAACTTTTAATGTGTGCCATATTAATTACAAGTGTGCAACATTAAATACAAGTGTGTAACATTAATTTGCAAGTTTGCAACCATGTTCTTTAGTGTTTAATGGGTGCAACAAAGCTAATTAATGGTCCTTATACGAACGAATATTAAACAATGCGCAGTTAACGCTATTATACACAATAACTTTTAATGTGTGCCATATTAATTACAAGTGTGCAACATTAAATACAAGTGTGTAACGTTAATTTGCAAGTTTGCAACCATGTTCTTTAGTGTTTAATGGGTGCAACAAAGCT…	547
EMBL	_AL473191 T. brucei sheared genomic DNA clone 160b04. reverse sequence.	GTTAATTTGCAAGTTTGCAACCATGTTCTTTAGTGTTTAATGGGTGCAACAAAGCTATTTAATGGTCCTTATACGAACGAATATTAAACAATGCGCAGTTAACGCTATTATACACAATAACTTTTAATGTGTGCCATATTAATTACAAGTGTGCAACATTAAATACAAGTGTGTAACATTAATTTGCAAGTTTGCAACCATGTTCTTTAGTGTTTAATGGGTGCAACAAAGCTATTTAATGGTCCTTATACGAACGAATATTAAACAATGCGCAGTTAACGCTATTATACACAATAACTTTTAATGTGTGCCATATTAATTACAAGTGTGCAACATTAAATACAAGTGTGTAACGTTAATTTGCAAGTTTGCAACCATGTTCTTTAGTGTTTAATGGGT…	541
EMBL	_AL482256 T. brucei sheared genomic DNA clone 251f05. reverse sequence.	CTTTACAGTGTGCAACATTAAATACAAGTGTGTAACGTTAATTTGCAAGTTTGCAACCATGTTCTTTAGTGTTTAATGGGTGCAACAAAGCTATTTAATGGTCCTTATACGAACGAATATTAAACAATGCGCAGTTAACGCTATTATACACAATAACTTTTAATGTGTGCCATATTAATTACAAGTGTGCAACATTAAATACAAGTGTGTAACATTAATTTGCAAGTTTGCAACCATGTTCTTTAGTGTTTAATGGGTGCAACAAAGCTATTTAATGGTCCTTATACGAACGAATATTAAACAATGCGCAGTTAACGCTATTATACACAATAACTTTTAATGTGTGCCATATTAATTACAAGTGTGCAACATTAAATACAAGTGTGTAACGTTAATTTG…	538
EMBL	_AL458706 T. brucei sheared genomic DNA clone 65g06. reverse sequence.	TTAACGCTATTATACACAATAACTTTTAATGTGTGCCATATTAATTACAAGTGTGCAACATTAAATACAAGTGTGTAACGTTAATTTGCAAGTTTGCAACCATGTTCTTTAGTGTTTAATGGGTGCAACAAAGCTAATTAATGGTCCTTATACGAACGAATATTAAACAATGCGCAGTTAACGCTATTATACACAATAACTTTTAATGTGTGCCATATTAATTACAAGTGTGCAACATTAAATACAAGTGTGTAACGTTAATTTGCAAGTTTGCAACCATGTTCTTTAGTGTTTAATGGGTGCAACAAAGCTATTTAATGGTCCTTATACGAACGAATATTAAACAATGCGCAGTTAACGCTATTATACACAATAACTTTTAATGTGTGCCATATTAAT…	553
EMBL	_AL456566 T. brucei sheared genomic DNA clone 59d10. reverse sequence. -RC	GCAACCATGTTCTATAGTGTTTAATGGGTGCAACAAAGCTATTTAATGGTCCTTATACGAACGAATATTAAACAATGCGCAGTTAACGCTATTATACACAATAACTTTTAATGTGTGCCATATTAATTACAAGTGTGCAACATTAAATACAAGTGTGTAACGTTAATTTGCAAGTTTGCAACCATGTTCTTTAGTGTTTAATGGGTGCAACAAAGCTAATTAATGGTCCTTATACGAACGAATATTAAACAATGCGCAGTTAACGCTATTATACACAATAACTTTTAATGTGTGCCATATTAATTACAAGTGTGCAACATTAAATACAAGTGTGTAACATTAATTTGCAAGTTTGCAACCATGTTCTTTAGTGTTTAATGGGTGCAACAAAGCTATTTA…	564
EMBL	_AL489965 T. brucei sheared genomic DNA clone 311e08. reverse sequence.	CTACGAACGAATATTAAACAATGCGCAGTTAACGCTATTATACACAATAACTTTTAATGTGTGCCATATTAATTACAAGTGTGCAACATTAAATACAAGTGTGTAACATTAATTTGCAAGTTTGCAACCATGTTCTTTAGTGTTTAATGGGTGCAACAAAGCTAATTAATGGTCCTTATACGAACGAATATTAAACAATGCGCAGTTAACGCTATTATACACAATAACTTTTAATGTGTGCCATATTAATTACAAGTGTGCAACATTAAATACAAGTGTGTAACGTTAATTTGCAAGTTTGCAACCATGTTCTTTAGTGTTTAATGGGTGCAACAAAGCTATTTAATGGTCCTTATACGAACGAATATTAAACAATGCGCAGTTAACGCTATTATACAC…	546
EMBL	_AL453982 T. brucei sheared genomic DNA clone 24a04. reverse sequence. -RC	AATGCGCAGTTAACGCTATTATACACAATAACTTTTAATGTGTGCCATATTAATTACAAGTGTGCAACATTAAATACAAGTGTGTAACGTTAATTTGCAAGTTTGCAACCATGTTCTTTAGTGTTTAATGGGTGCAACAAAGCTAATTAATGGTCCTTATACGAACGAATATTAAACAATGCGCAGTTAACGCTATTATACACAATAACTTTTAATGTGTGCCATATTAATTACAAGTGTGCAACATTAAATACAAGTGTGTAACGTTAATTTGCAAGTTTGCAACCATGTTCTTTAGTGTTTAATGGGTGCAACAAAGCTAATTAATGGTCCTTATACGAACGAATATTAAACAATGCGCAGTTAACGCTATTATACACAATAACTTTTAATGTGTGC…	526
EMBL	_AL453462 T. brucei sheared genomic DNA clone 24a04. forward sequence.	GTCCTTATACGAACGAATATTAAACAATGCGCAGTTAACGCTATTATACACAATAACTTTTAATGTGTGCCATATTAATTACAAGTATGCAACATTAAATACAAGTGTGTAACGTTAATTTGCAAGTTTGCAACCATGTTCTTTAGTGTTTAATGGGTGCAACAAAGCTAATTAATGGTCCTTATACGAACGAATATTAAACAATGCGCAGTTAACGCTATTATACACAATAACTTTTAATGTGTGCCATATTAATTACAAGTGTGCAACATTAAATACAAGTGTGTAACGTTAATTTGCAAGTTTGCAACCATGTTCTTTAGTGTTTAATGGGTGCAACAAAGCTAATTAATGGTCCTTATACGAACGAATATTAAACAATGCGCAGTTAACGCTATT…	517

## Sheet: HhaI T.b.b.
HhaI-set	name	sequence	length
Tbb2	_AL478113 T. brucei sheared genomic DNA clone 191h01. forward sequence-RC	GCGCAGTTAACGCTATTATACACAATAACTTTTAATGTGTGCCATATTAATTACAAGTGTACAACATTAAATACAAGTGTGTAACGTTAAATACAAGTGTGTAACATTAAATACAAGTGTGTAACGTTAATTTGCAAGTTTGCAACAACGTTCTTTAGTGTTTAATGGGTGCAACAAAGCTAATTAATGGTCCTTATACGAACGAATATTAGACAAT	217
Tbb2	_AL489320 T. brucei sheared genomic DNA clone 310d03. reverse sequence. -RC	GCGCAGTTAACGCTATTATACACAATAACTTTTAATGTGTGCCACATTAATTACAAGAGTGCAACATTAAATACAAGTGTGTAACATTAAATACAAGTGTGTAACGTTAATTTGCAAGTTTGCAACAATGTTCTTTAGTGTTTAATGGGTGAAACAAAGCTATTTAATGGTCCTTATACGAACGAATATTAAACAAT	197
Tbb3	_B07491 G685T7 MVAT4 sheared genomic library Trypanosoma brucei rhodesiense genomic clone G685. genomic survey sequence.	GCGCAGTTAACGCTATTATACACAATAACTTTTAATGTGTGCAATATTAGTTAATAGTGTTAAACATTAAATACAAGTTGTGTTAACATTAATTTGCAAGTTTGCAACGCTGTTCCTTAGTGTTTAATGTGTGGCGACAAAGCTAATAAATGGTTCCTTATACGAAATGAATATTAAACNAT	182
Tbb3	_AL479917 T. brucei sheared genomic DNA clone 225b04. forward sequence. -RC	GCGCAGTTAACGCTATTATACACAATAACTTTTAATGTGTGCCACATTAATTACAAGTGTGCAACATTAAATACAAGTGTGTAACGTTAATTTGCAAGTTTGCAACCATGTTCTTTAGTGTTTAATGGGTGCAACAAAGCTATTTAATGGTCCTTATACAAACGTAATATTAAAGCAAT	179
Tbb2	_AL484607 T. brucei sheared genomic DNA clone 274f02. forward sequence.	GCGCAGTTAACGCTATTATACACAATAACTTTTAATGTGTGCCATATTAATTACTAGTGTACAACATTAAATACAAGTGTGTAACATTAATTTGCAAGTTTGCAACAATGTTCTTTAGTGTTTAATGGGTGCAACAAAGCTATTTAATGGTCCTCATACCAACGACATATTAAACAAT	178
Tbb3	_AL454023 T. brucei sheared genomic DNA clone 24g07. reverse sequence	GCGCAGTTAATCGCTATTATACACAATAACTTTTAATGTGTGCCATATTAATTACAAGTGTGCAACATTAAATACAAGTGTGTAACGTTAATTTGCAAGTTTGCAACCATGTTCTTTAGTGTTTAATGGGTGCAACAAAGCTATTTAATGGTCCTTATACGAACGAATATTAAACAAT	178
Tbb3	_AL490436 T. brucei sheared genomic DNA clone 315e05. reverse sequence	GCGCAGTTAACGCTATTATACACAATAACTTTTAATGTGTGCCATATTAATTACAAGTGTGCAACATTAAATACAAGTGTGTAACGTTAATTTGCAAGTTTGCAACCATGTTCTTTAGTGTTTAAAGGGGTGCAACAAAGCTATTTAATGGTCCTTATACGAACGAATATTAAACAAT	178
Tbb1	_AL485987 T. brucei sheared genomic DNA clone 276d03. reverse sequence.	GCGCAGTTAACGCTATTATACACAATAACTTTTAATGTGTGCCATATTAATTACAAGTGTGCAACATTAAATACAAGTGTGTAACATTAATTTGCAAGTTTGCAACAATGTTCTTTAGTGTTTAATGGGTGCAACAAAGCTATTTAATGGTCCTTATACGAACGAATATTAAACAAT	177
Tbb2	_AL481705 T. brucei sheared genomic DNA clone 239c11. forward sequence	GCGCAGTTAACGCTATTATACACAATAACTTTTAATGTGTGCCATATTAATTACAAGTGTGCAACATTAAATACAAGTGTGTAACATTAATTTGCAAGTTTGCAACAATGTTCTTTGGTGTTTAATGGGTGCAACAAAGCTATTTAATGGTCCTTATACGAACGAATATTAAACAAT	177
Tbb2	_AL459839 T. brucei sheared genomic DNA clone 90a09. reverse sequence.	GCGCAGTTAACGCTATTATACACAATAACTTTTAATGTGTGCAATATTAATTACAAGTGTGCAACATTAAATACAAGTGTGTAACGTTAATTTGCAAGTTTGCAACAATGTTCTTTAGTGTTTAATGGGTGCAACAAAGCTATTTAATGGTCCTTATACGAATGAATATTAAACAAT	177
Tbb2	_AL451942 T. brucei sheared genomic DNA clone 9g03. forward sequence.	GCGCAGTTAACGCTATTATACACAATAACTTTTAATGTGTGCCATATTAATTACAAGTGTGCAACATTAAATACAAGTGTGTAACATTAATTTGCAAGTTTGCAACCATGTTCTTTAGTGTTTAATGGGTGCAACAAAGCTATTTAATGGTCCTTATACAAACGAATATTAAACAAT	177
Tbb2	_AL474949 T. brucei sheared genomic DNA clone 177a05. reverse sequence.	GCGCAGTTAACGCTATTATACACAATAACTTTTAATGTGTGCCATATTAATTACAAGTGTACAACATTAAATACAAGTGTGTAACGTTAATTTGCAAGTTTGCAACAATGTTCTTTAGTGTTTAATGGGTGCAACAAAGCTATTTAATGGTCCTTATACGAACGAATATTAAACAAT	177
Tbb2	_AL489461 T. brucei sheared genomic DNA clone 306f11. reverse sequence. -RC	GCGTAGTTAACGCTATTATACACAATAACTTTTAATGTGTGCCATATTAATTACAAGTGTGCAACATTAAATACAAGTGTGTAACATTAATTTGCAAGTTTGCAACAATGTTCTTTAGTGTTTAATGTGTGCAACAAAGCTATTTAATGGTCCTTATACGAACGAATATTAAATAAT	177
Tbb2	_AL478050 T. brucei sheared genomic DNA clone 190h08. forward sequence. -RC	GCGCAGTTAACGCTATTATACACAATAACTTTTAATGTGTGCCATATTAATTACAAGTGTGCAACATTAAATACAAGTGTGTAACGTTAATTTGCAAGTTTGCAACAATGTTCTTTAGTGTTTAATGTGTGCAACAAAGCTATTTAATGGTTCTTATACAAAAGAATATTAAACAAT	177
Tbb2	_AL495891 T. brucei sheared genomic DNA clone 371a08. reverse sequence-RC	GCGCAGTTAACGCTATTATACACAATAACTTTTAATGTGTGCCATATTAATTACAAGTGTGCAACATTAAATGCAAGTGTGTAACATTAATTTGCAAGTTTGCAACAATGTTCTTTAGTGTTTAATGGGTGCAACAAAGCTATTTAATGGTCCTTATACGAACGAATATTAAACAAT	177
Tbb2	_AL467304 T. brucei sheared genomic DNA clone 156h10. forward sequence.	GCGCAGTTAACGCTATTATACACAATAACTTTTAATGTGTGCCATATTAATTACAAGTGTGCAACATTAAATACAAGTGTGTAACATTAATTTGCAAGTTTGCAACCATGTTCTTTAGTGTTTAATGGGTGCAACAAAGCTATTTAATGGTCCTTATACGAACGAATATTAAACAAA	177
Tbb2	_AL488039 T. brucei sheared genomic DNA clone 283f11. forward sequence.	GCGCAGTTAACGCTATTATACACAATAACTTTTAATGTGTGCCACATTAATTACAAGTGTGCAACATTAAATACAAGTGTGTAACGTTAATTTGCAAGTTTGCAACAATGTTCTTTAGTGTTTAATGGGTGCAACAAAGCTAATTAATGGTCCTTATACGAACGAATATTAAACAAT	177
Tbb2	_AL485810 T. brucei sheared genomic DNA clone 283f11. reverse sequence. -RC	GCGCAGTTAACGCTATTATACACAATAACTTTTAATGTGTGCCACATTAATTACAAGTGTGCAACATTAAATACAAGTGTGTAACGTTAATTTGCAAGTTTGCAACAATGTTCTTTAGTGTTTAATGGGTGCAACAAAGCTAATTAATGGTCCTTATACGAACGAATATTAAACAAT	177
Tbb2	_AL477701 T. brucei sheared genomic DNA clone 189a08. forward sequence.	GCGCAGTTAACGCTATTATACACAATAACTTTTAATGTGTGCCACATTAATTACAAGTGTGCAACATTAAATACAAGTGTGTAACGTTAATTTGCAAGTTTGCAACAATGTTCTTTAGTGTTTAATGGGTGCAACAAAGCTAATTAATGGTCCTTATACGAACGAATATTAAACAAT	177
Tbb2	_AL473492 T. brucei sheared genomic DNA clone 167e11. reverse sequence.	GCGCAGTTAACGCTATTATACACAATAACTTTTAATGTGTGCCATATTAATTACAAGTGTGCAACATTAAATACAAGTGTGTAACGTTAATTTGCAAGTTTGCAACAATGTTCTTTAGTGTTTAATGGGTGCAACAAAGCTAATTAATGGTCCTTATACGAACGAATATTAAACAAT	177
Tbb2	_AL466135 T. brucei sheared genomic DNA clone 136c01. reverse sequence-RC	GCGCAGTTAACGCTATTATACACAATAACTTTTAATGTGTGCCACATTAATTACAAGTGTGCAACATTAAATACAAGTGTGTAACGTTAATTTGCAAGTTTGCAACCATGTTCTTCAGTGTTTAATGGGTGCAACAAAGTTAATTAATGGTCCTTATACGAACGAATATTAAACAAT	177
Tbb2	_AL457857 T. brucei sheared genomic DNA clone 64b04. reverse sequence-RC	GCGCAGTTAACGCTATTATACACAATAACTTTTAATGTGTGCCATATTAATTACAAGTGTGCAACATTAAATACAAGTGTGTAACGTTAATTTGCAAGTTTGCAACAATGTTCTTTCGTGTTTAATGGGTGCAAGAAAGCTATTTAATGGTCCTTATACGAACGAATATTAAACAAT	177
Tbb2	_AL458654 T. brucei sheared genomic DNA clone 65b04. reverse sequence-RC	GCGCAGTTAACGCTATTATACACAATAACTTTTAATGTGTGCCATATTAATTACAAGTGTGCAACATTAAATACAAGTGTGTAACGTTAATTTGCAAGTTTGCAACAATGTTCTTTCGTGTTTAATGGGTGCAAGAAAGCTATTTAATGGTCCTTATACGAACGAATATTAAACAAT	177
Tbb2	_AL460610 T. brucei sheared genomic DNA clone 107f01. reverse sequence. -RC	GCGCAGTTAACGCTATTATACACAATAACTTTTAATGTGTGCCATATTAATTACAAGTATGCAACATTAAATACAAGTGTGTAACGTTAATTTGCAAGTTTGCAACCATGTTCTTTAGTGTTTAATGGGTGCAACAAAGTTATTTAATGGTCCTTATACGAACGAATATTAAACAAT	177
Tbb2	_AL474976 T. brucei sheared genomic DNA clone 177e06. reverse sequence. -RC	GCGCAGTTAACGCTATTATACACAATAACTTTTAATGTGTGCCATATTAATTACAAGTGTGCAACATTAAATACAAGTGTTTAACGTTAATTTGCAAGTTTGCAACCATGTTCTTTAGTGTTTAATGGGTGCAACAAAGCTATTTAATGGTCCTTATACGAACGAATATTAAACAAT	177
Tbb2	_AL456809 T. brucei sheared genomic DNA clone 57e04. forward sequence-RC	GCGCAGTTAACGCTATTATACACAATAACTTTTAATGTGTGCCATATTAATTACAAGTGTACAACATTAAATACAAGTGTGTAACGTTAATTTGCAAGTTTGCAACAATGTTCTTTAGTGTTTAATGGGTGCAACAAAGCTATTTAATGGTCCTTATACGAACGAATATTAAACAAT	177
Tbb2	_AL476606 T. brucei sheared genomic DNA clone 189a08. reverse sequence. -RC	GCGCAGTTAACGCTATTATACACAATAACTTTTAATGTGTGCCATATTAATTACAAGTGTGCAACATTAAATACAAGTGTGTAACATTAATTTGCAAGTTTGCAACAATGTTCTTTAGTGTTTAATGGGTGCAACAAAGCTATTTAATGGTCCTTATACGAACGAATATTAAACAAT	177
Tbb2	_AL483649 T. brucei sheared genomic DNA clone 253h03. forward sequence.	GCGCAGTTAACGCTATTATACACAATAACTTTTAATGTGTGCCATATTAATTACAAGTGTGCAACATTAAATACAAGTGTGTAACGTTAATTTGCAAGTTTGCAACCATGTTCTTTAGTGTTTAATGGGTGCAACAAAGCTAATTAATGGTCCTTATACGAACGAATATTAAACAAT	177
Tbb2	_AL493621 T. brucei sheared genomic DNA clone 348g06. forward sequence.	GCGCAGTTAACGCTATTATACACAATAACTTTTAATGTGTGCCATATTAATTACAAGTGTGCAACATTAAATACAAGTGTGTAACGTTAATTTGCAAGTTTGCAACCATGTTCTTTAGTGTTTAATGGGTGCAACAAAGCTATTTAATGGTCCTTATACGAACGAATATTAAACAAT	177
Tbb2	_AL480975 T. brucei sheared genomic DNA clone 228d10. forward sequence.	GCGCAGTTAACGCTATTATACACAATAACTTTTAATGTGTGCCATATTAATTACAAGTGTGCAACATTAAATACAAGTGTGTAACATTAATTTGCAAGTTTGCAACAATGTTCTTTAGTGTTTAATGGGTGCAACAAAGCTATTTAATGGTCCTTATACAAACGAATATTAAACAAT	177
Tbb2	_AL480905 T. brucei sheared genomic DNA clone 229g04. forward sequence. -RC	GCCCAGTTAACGCTATTATACACAATAACTTTTAATGTGTGCCATATTAATTACAAGTGTGCAACATTAAATACAAGTGTGTAACGTTAATTTGCAAGTTTGCAACAATGTTCTTTAGTGTTTAATGGGTGCAACAAAGCTATTTAATGGTCCTTATACGAACGAATATTAAACAAT	177
Tbb2	_AL472454 T. brucei sheared genomic DNA clone 162e02. forward sequence. -RC	GCCCAGTTAACGCTATTATACACAATAACTTTTAATGTGTGCCATATTAATTACAAGTGTGCAACATTAAATACAAGTGTGTAACGTTAATTTGCAAGTTTGCAACCATGTTCTTTAGTGTTTAATGGGTGCAACAAAGCTATTTAATGGTCCTTATACGAACGAATATTAAACAAT	177
Tbb2	_AL492356 T. brucei sheared genomic DNA clone 321c12. forward sequence. -RC	GCGCAGTTAACGCTATTATACACAATAACTTTTAATGTGTGCCATATTAATTACAAGTGTGCAACATTAAATACAAGTGTGTAACATTAATTTGCAAGTTTGCAACGATGTTCTTTAGTGTTTAATGGGTACAACAAAGCTATTTAATGGTCCTTATACGAACGAATATTAAACAAT	177
Tbb2	_AL483128 T. brucei sheared genomic DNA clone 252b12. forward sequence.	GCGCAGTTAACGCTATTATACACAATAACTTTTAATGTGTGCCATATTAATTACAAGTGTGCAACATTAAATACAAGTGTGTAACATTAATTTGCAAGTTTGCAACCATGTTCTTTAGTGTTTAATGGGTGCAACAAAGCTAATTAATGGTCCTTATACAAACGAATATTAAACAAT	177
Tbb2	_AL454023 T. brucei sheared genomic DNA clone 24g07. reverse sequence	GCGCAGTTAACGCTATTATACACAATAACTTTTAATGTGTGCCATATTAATTACAAGTGTGCAACATTAAATACAAGTGTGTAACGTTAATTTGCAAGTGGGCAACCATGTTCTTTAGTGTTTAATGGGTGCAACAAAGCTAATTAATGGTCCTTATACGAACGAATATTAAACAAT	177
Tbb2	_AL483110 T. brucei sheared genomic DNA clone 253h03. reverse sequence. -RC	GCGCAGTTAACGCTATTATACACAATAACTTTTAATGTGTGCCATATTAATTACAAGTGTGCAACATTAAATACAAGTGTGTAACGTTAATTTGCAAGTTTGCAACCATGTTCTTTAGTGTTTAATGGGTGCAACAAAGCTATTTAATGGTCCTTATACGAACGAATATTAAACAAT	177
Tbb2	_AL455153 T. brucei sheared genomic DNA clone 47g03. reverse sequence. -RC	GCGCAGTTAACGCTATTATACACAATAACTTTTAATGTGTGCCATATTAATTACAAGTGTGCAACATTAAATACAAGTGTGTAACGTTAATTTGCAAGTTTGCAACCATGTTCTTTAGTGTTTAATGGGTGCAACAAAGCTAATTAATGGTCCTTATACGAACGAATATTAAACAAT	177
Tbb2	_AL475478 T. brucei sheared genomic DNA clone 200b12. forward sequence.	GCGCAGTTAACGCTATTATACACAATAACTTTTAATGTGTGCCATATTAATTACAAGTGTGCAACATTAAATACAAGTGTGTAACGTTAATTTGCAAGTTTGCAACCATGTTCTTTAGTGTTTAATGGGTGCAACAAAGCTATTTAATGGTCCTTATACAAACGAATATTAAACAAT	177
Tbb2	_AL490418 T. brucei sheared genomic DNA clone 315c06. reverse sequence.	GCGCAGTTAACGCTATTATACACAATAACTTTTAATGTGTGCCATATTAATTACAAGTGTGCAACATTAAATACAAGTGTGTAACATTAATTTGCAAGTTTGCAACCATGTTCTTTAGTGTTTAATGGGTGCAACAAAGCTAATTAATGGTCCTTATACGAACGAATATTAAACAAA	177
Tbb2	_AL457380 T. brucei sheared genomic DNA clone 65e07. forward sequence.	GCGCAGTTAACGCTATTATACACAATAACTTTTAATGTGTGCCATATTAATTACAAGTGTGCAACATTAAATACAAGTGTGTAACATTAATTTGCAAGTTTGCAACAATGTTCTTTAGTGTTTAATGGGTGCAACAAAGCTATTTAATGGTCCTTATACAAACGAATATTAAACAAT	177
Tbb2	_AL457759 T. brucei sheared genomic DNA clone 64e07. forward sequence.	GCGCAGTTAACGCTATTATACACAATAACTTTTAATGTGTGCCATATTAATTACAAGTGTGCAACATTAAATACAAGTGTGTAACATTAATTTGCAAGTTTGCAACAATGTTCTTTAGTGTTTAATGGGTGCAACAAAGCTATTTAATGGTCCTTATACAAACGAATATTAAACAAT	177
Tbb2	_AL479917 T. brucei sheared genomic DNA clone 225b04. forward sequence. -RC	GCGCAGTTAACGCTATTATACACAATAACTTTTAATGTGTGCCATATTAATTACAAGTGTGCAACATTAAATACAAGTGTGTAACATTAATTTGCAAGTTTGCAACCATGTTCTTTAGTGTTTAATGGGTGCAACAAAGCTATTTAATGGTCCTTATACGAACGAATATTAATCAAT	177
Tbb2	_AL459040 T. brucei sheared genomic DNA clone 96b04. forward sequence.	GCGCAGTTAACGCTATTATACACAATAACTTTTAATGTGTGCCATATTAATTACAAGTGTGCAACATTAAATACAAGTGTGTAACATTAATTTGCAAGTTTGCAACAATGTTCTTTAGTGTTTAATGGGTGCAACAAAGCTATTTAATGGTCCTTATACAAACGAATATTAAACAAT	177
Tbb2	_AL457011 T. brucei sheared genomic DNA clone 48b03. forward sequence.	GCGCAGTTAACGCTATTATACACAATAACTTTTAATGTGTGCCATATTAATTACAAGTGTGCAACATTAAATACAAGTGTGTAACATTAATTTGCAAGTTTGCAACAATGTTCTATAGTGTTTAATGGGTGCAACAAAGCTATTTAATGGTCCTTATACGAACGAATATTAAACAAT	177
Tbb2	_AL452903 T. brucei sheared genomic DNA clone 30g07. reverse sequence. -RC	GCGCAGTTAACGCTATTATACACAATAACTTTTAATGTGTGCCATATTAATTACAAGTGTGCAACATTAAATACAAGTGTGTAACGTTAATTTGCAAGTTTGCAACCATGTTCTTTAGTGTTTAATGGGTGCAACAAAGCTAATTAATGGTCCTTATACGAACGAATATTAAACAAT	177
Tbb2	_AL453579 T. brucei sheared genomic DNA clone 27a08. reverse sequence.	GCGCAGTTAACGCTATTATACACGATAACTTTTAATGTGTGCCATATTAATTACAAGTGTGCAACATTAAATACAAGTGTGTAACATTAATTTGCAAGTTTGCAACCATGTTCTTTAGTGTTTAATGGGTGCAACAAAGCTATTTAATGGTCCTTATACGAACGAATATTAAACAAT	177
Tbb2	_AL486174 T. brucei sheared genomic DNA clone 284b08. reverse sequence.	GCGCAGTTAACGCTATTATACACAATAACTTTTAATGTGTGCCATATTAATTACAAGTGTGCAACATTAAATACAAGTGTGTAACATTAATTTGCAAGTTTGCAACCATGTTCTTTAGTGTTTAATGGGTGCAACAAAGCTATTTAATGGTCCTTATACAAACGAATATTAAACAAT	177
Tbb2	_AL453675 T. brucei sheared genomic DNA clone 36h04. forward sequence.	GCGCAGTTAACGCTATTATACACAATAACTTTTAATGTGTGCCATATTAATTACAAGTGTGCAACATTAAATACAAGTGTGTAACGTTAATTTGCAAGTTTGCAACCATGTTCTATAGTGTTTAATGGGTGCAACAAAGCTATTTAATGGTCCTTATACGAACGAATATTAAACAAT	177
Tbb2	_AL490436 T. brucei sheared genomic DNA clone 315e05. reverse sequence	GCCCAGTTAACGCTATTATACACAATAACTTTTAATGTGTGCCATATTAATTACAAGTGTGCAACATTAAATACAAGTGTGTAACGTTAATTTGCAAGTTTGCAACCATGTTCTTTAGTGTTTAATGGGTGCAACAAAGCTAATTAATGGTCCTTATACGAACGAATATTAAACAAT	177
Tbb2	_AL457116 T. brucei sheared genomic DNA clone 72e09. forward sequence-RC	GCGCAGTTAACGCTATTATACACAATAACTTTTAATGTGTGCCATATTAATTACAAGTGTGCAACATTAAATACAAGTGTGTAACGTTAATTTGCAAGTTTGCAACCATGTTCTTTAGTGTTTAATGGGTGCAACAAAGCTAATTAATGGTCCTTATACGAACGAATATTAAACAAT	177
Tbb2	_AL460066 T. brucei sheared genomic DNA clone 94g03. forward sequence	GCGCAGTTAACGCTATTATACACAATAACTTTTAATGTGTGCCATATTAATTACAAGTGTGCAACATTAAATACAAGTGTGTAACGTTAATTTGCAAGTTTGCAACCATGTTCTTTAGTGTTTAATGGGTGCAACAAAGCTAATTAATGGTCCTTATACGAACGAATATTAAACAAT	177
Tbb2	_AL487828 T. brucei sheared genomic DNA clone 272e03. reverse sequence. -RC	GCGCAGTTAACGCTATTATACACAATAACTTTTAATGTGTGCCATATTAATTACAAGTGTGCAACATTAAATACAAGTGTGTAACATTAATTTGCAAGTTTGCAACCATGTTCTTTAGTGTTTAATGGGTGCAACAAAGCTATTTAATGGTCCTTATACGAACGAATATTAAACAAT	177
Tbb2	_AL497578 T. brucei sheared genomic DNA clone 377c07. reverse sequence. -RC	GCGCAGTTAACGCTATTATACACAATAACTTTTAATGTGTGCCATATTAATTACAAGTGTGCAACATTAAATACAAGTGTGTAACATTAATTTGCAAGTTTGCAACAATGTTCTTTAGTGTTTAATGGGTGCAACAAAGCTAATTAATGGTCCTTATACGAACGAATATTAAACAAT	177
Tbb2	_AL493931 T. brucei sheared genomic DNA clone 355c02. forward sequence.	GCGCAGTTAACGCTATTATACACAATAACTTTTAATGTGTGCCATATTAATTACAAGTGTGCAACATTAAATACAAGTGTGTAACATTAATTTGCAAGTTTGCAACCATGTTCTTTAGTGTTTAATGGGTGCAACAAAGCTATTTAATGGTCCTTATACGAACGAATATTAAACAAT	177
Tbb2	_AL457302 T. brucei sheared genomic DNA clone 66d05. reverse sequence. -RC	GCGCAGTTAACGCTATTATACACAATAACTTTTAATGTGCGCCATATTAATTACAAGTGTGCAACATTAAATACAAGTGTGTAACATTAATTTGCAAGTTTGCAACCATGTTCTTTAGTGTTTAATGGGTGCAACAAAGCTAATTAATGGTCCTTATACGAACGAATATTAAACAAT	177
Tbb2	_AL492205 T. brucei sheared genomic DNA clone 342d02. forward sequence. -RC	GCGCAGTTAACGCTATTATACACAATAACTTTTAATGTGTGCCATATTAATTACAAGTGTGCAACATTAAATACAAGTGTGTAACATTAATTTGCAAGTTTGCAACAATGTTCTTTAGTGTTTAATGGGTGCAACAAAGCTATTTAATGGTCCTTATACAAACGAATATTAAACAAT	177
Tbb2	_AL466740 T. brucei sheared genomic DNA clone 144f11. forward sequence. -RC	GCGCAGTTAACGCTATTATACACAATAACTTTTAATGTGTGCCATATTAATTACAAGTGTGCAACATTAAATACAAGTGTGTAACATTAATTTGCAAGTTTGCAACAATGTTCTTTAGTGTTTAATGGGTGCAACAAAGCTATTTAATGGTCCTTATACAAACGAATATTAAACAAT	177
Tbb2	_AL492811 T. brucei sheared genomic DNA clone 319e11. reverse sequence. -RC	GCGCAGTTAACGCTATTATACACAATAACTTTTAATGTGTGCCATATTAATTACAAGTGTGCAACATTAAATACAAGTGTGTAACATTAATTTGCAAGTTTGCAACAATGTTCTTTAGTGTTTAATGGGTGCAACAAAGCTATTTAATGGTCCTTATACGAACGAATATTAAACAAT	177
Tbb2	_AL485987 T. brucei sheared genomic DNA clone 276d03. reverse sequence.	GCGCAGTTAACGCTATTATACACAATAACTTTTAATGTGTGCCATATTAATTACAAGTGTGCAACATTAAATACAAGTGTGTAACATTAATTTGCAAGTTTGCAACAATGTTCTTTAGTGTTTAATGGGTGCAACAAAGCTATTTAATGGTCCTTATACGAACGAATATTAAACAAT	177
Tbb2	_AL473349 T. brucei sheared genomic DNA clone 171c01. forward sequence.	GCGCAGTTAACGCTATTATACACAATAACTTTTAATGTGTGCCATATTAATTACAAGTGTGCAACATTAAATACAAGTGTGTAACATTAATTTGCAAGTTTGCAACAATGTTCTTTAGTGTTTAATGGGTGCAACAAAGCTATTTAATGGTCCTTATACGAACGAATATTAAACAAT	177
Tbb2	_AL479890 T. brucei sheared genomic DNA clone 216f05. reverse sequence. -RC	GCGCAGTTAACGCTATTATACACAATAACTTTTAATGTGTGCCATATTAATTACAAGTGTGCAACATTAAATACAAGTGTGTAACGTTAATTTGCAAGTTTGCAACAATGTTCTTTAGTGTTTAATGGGTGCAACAAAGCTATTTAATGGTCCTTATACGAACGAATATTAAACAAT	177
Tbb2	_AL485001 T. brucei sheared genomic DNA clone 275c07. forward sequence. -RC	GCGCAGTTAACGCTATTATACACAATAACTTTTAATGTGTGCCATATTAATTACAAGTGTGCAACATTAAATACAAGTGTGTAACATTAATTTGCAAGTTTGCAACAATGTTCTTTAGTGTTTAATGGGTGCAACAAAGCTATTTAATGGTCCTTATACGAACGAATATTAAACAAT	177
Tbb2	_AL486255 T. brucei sheared genomic DNA clone 275c07. reverse sequence.	GCGCAGTTAACGCTATTATACACAATAACTTTTAATGTGTGCCATATTAATTACAAGTGTGCAACATTAAATACAAGTGTGTAACATTAATTTGCAAGTTTGCAACAATGTTCTTTAGTGTTTAATGGGTGCAACAAAGCTATTTAATGGTCCTTATACGAACGAATATTAAACAAT	177
Tbb2	_AL495855 T. brucei sheared genomic DNA clone 373e02. reverse sequence.	GCCCAGTTAACGCTATTATACACAATAACTTTTAATGTGTGCCATATTAATTACAAGTGTGCAACATTAAATACAAGTGTGTAACGTTAATTTGCAAGTTTGCAACCATGTTCTTTAGTGTTTAATGGGTGCAACAAAGCTATTTAATGGTCCTTATACGAACGAATATTAAACAAA	177
Tbb2	_AL464239 T. brucei sheared genomic DNA clone 130c09. reverse sequence.	GCGCAGTTAACGCTATTATACACAATAACTTTTAATGTGTGCCATATTAATTACAAGTGTGCAACATTAAATACAAGTGTGTAACATTAATTTGCAAGTTTGCAACCATGTTCTTTAGTGTTTAATGGGTGCAACAAAGCTATTTAATGGTCCTTATACGAACGAATATTAAACAAT	177
Tbb2	_AL476673 T. brucei sheared genomic DNA clone 189h04. reverse sequence. -RC	GCGCAGTTAACGCTATTATACACAATAACTTTTAATGTGTGCCATATTAATTACAAGTGTGCAACATTAAATACAAGTGTGTAACATTAATTTGCAAGTTTGCAACCATGTTCTTTAGTGTTTAATGGGTGCAACAAAGCTATTTAATGGTCCTTATACGAACGAATATTAAACAAT	177
Tbb2	_AL479189 T. brucei sheared genomic DNA clone 200d12. reverse sequence. -RC	GCGCAGTTAACGCTATTATACACAATAACTTTTAATGTGTGCCATATTAATTACAAGTGTGCAACATTAAATACAAGTGTGTAACATTAATTTGCAAGTTTGCAACCATGTTCTTTAGTGTTTAATGGGTGCAACAAAGCTATTTAATGGTCCTTATACGAACGAATATTAAACAAT	177
Tbb2	_AL473236 T. brucei sheared genomic DNA clone 160b04. forward sequence. -RC	GCGCAGTTAACGCTATTATACACAATAACTTTTAATGTGTGCCATATTAATTACAAGTGTGCAACATTAAATACAAGTGTGTAACATTAATTTGCAAGTTTGCAACCATGTTCTTTAGTGTTTAATGGGTGCAACAAAGCTAATTAATGGTCCTTATACGAACGAATATTAAACAAT	177
Tbb2	_AL473191 T. brucei sheared genomic DNA clone 160b04. reverse sequence.	GCGCAGTTAACGCTATTATACACAATAACTTTTAATGTGTGCCATATTAATTACAAGTGTGCAACATTAAATACAAGTGTGTAACATTAATTTGCAAGTTTGCAACCATGTTCTTTAGTGTTTAATGGGTGCAACAAAGCTATTTAATGGTCCTTATACGAACGAATATTAAACAAT	177
Tbb2	_AL482256 T. brucei sheared genomic DNA clone 251f05. reverse sequence.	GCGCAGTTAACGCTATTATACACAATAACTTTTAATGTGTGCCATATTAATTACAAGTGTGCAACATTAAATACAAGTGTGTAACATTAATTTGCAAGTTTGCAACCATGTTCTTTAGTGTTTAATGGGTGCAACAAAGCTATTTAATGGTCCTTATACGAACGAATATTAAACAAT	177
Tbb2	_AL456566 T. brucei sheared genomic DNA clone 59d10. reverse sequence. -RC	GCGCAGTTAACGCTATTATACACAATAACTTTTAATGTGTGCCATATTAATTACAAGTGTGCAACATTAAATACAAGTGTGTAACGTTAATTTGCAAGTTTGCAACCATGTTCTTTAGTGTTTAATGGGTGCAACAAAGCTAATTAATGGTCCTTATACGAACGAATATTAAACAAT	177
Tbb2	_AL489965 T. brucei sheared genomic DNA clone 311e08. reverse sequence.	GCGCAGTTAACGCTATTATACACAATAACTTTTAATGTGTGCCATATTAATTACAAGTGTGCAACATTAAATACAAGTGTGTAACATTAATTTGCAAGTTTGCAACCATGTTCTTTAGTGTTTAATGGGTGCAACAAAGCTAATTAATGGTCCTTATACGAACGAATATTAAACAAT	177
Tbb2	_AL453982 T. brucei sheared genomic DNA clone 24a04. reverse sequence. -RC	GCGCAGTTAACGCTATTATACACAATAACTTTTAATGTGTGCCATATTAATTACAAGTGTGCAACATTAAATACAAGTGTGTAACGTTAATTTGCAAGTTTGCAACCATGTTCTTTAGTGTTTAATGGGTGCAACAAAGCTAATTAATGGTCCTTATACGAACGAATATTAAACAAT	177
Tbb2	_AL453462 T. brucei sheared genomic DNA clone 24a04. forward sequence.	GCGCAGTTAACGCTATTATACACAATAACTTTTAATGTGTGCCATATTAATTACAAGTATGCAACATTAAATACAAGTGTGTAACGTTAATTTGCAAGTTTGCAACCATGTTCTTTAGTGTTTAATGGGTGCAACAAAGCTAATTAATGGTCCTTATACGAACGAATATTAAACAAT	177
Tbb2	_AL453078 T. brucei sheared genomic DNA clone 29c03. forward sequence.	GCCCAGTTAACGCTATTATACACAATAACGTTTAATGTGTGCCATATTAATTACAAGTGTGCAACATTAAATACAAGTGTGTAACGTTAATTTGCAAGTTTGCAACCATGTTCTTTAGTGTTTAATGGGTGCAACAAAGCTATTTAATGGTCCTTATACGAACGAATATTAAACAAT	177
Tbb2	_AL457898 T. brucei sheared genomic DNA clone 64g06. reverse sequence.	GCGCAGTTAACGCTATTATACACAATAACTTTTAATGTGTGCCATATTAATTACAAGTGTGCAACATTAAATACAAGTGTGTAACGTTAATTTGCAAGTTTGCAACCATGTTCTTTAGTGTTTAATGGGTGCAACAAAGCTATTTAATGGTCCTTATACGAACGAATATTAAACAAT	177
Tbb2	_AL463973 T. brucei sheared genomic DNA clone 116g08. reverse sequence. -RC	GCGCAGTTAACGCTATTATACACAATAACTTTTAATGTGTGCCATATTAATTACAAGTGTGCAACATTAAATACAAGTGTGTAACGTTAATTTGCAAGTTTGCAACCATGTTCTTTAGTGTTTAATGGGTGCAACAAAGCTATTTAATGGTCCTTATACGAACGAATATTAAACAAT	177
Tbb2	_AL451793 T. brucei sheared genomic DNA clone 4d06. forward sequence.	GCCCAGTTAACGCTATTATACACAATAACTTTTAATGTGTGCCATATTAATTACAAGTGTGCAACATTAAATACAAGTGTGTAACGTTAATTTGCAAGTTTGCAACCATGTTCTTTAGTGTTTAATGGGTGCAACAAAGCTATTTAATGGTCCTTATACGAACGAATATTAAACAAT	177
Tbb2	_AL473980 T. brucei sheared genomic DNA clone 183h09. reverse sequence.	GCGCAGTTAACGCTATTATACACAATAACTTTTAATGTGTGCCATATTAATTACAAGTGTGCAACATTAAATACAAGTGTGTAACGTTAATTTGCAAGTTTGCAACCATGTTCTTTAGTGTTTAATGGGTGCAACAAAGCTATTTAATGGTCCTTATACGAACGAATATTAAACAAT	177
Tbb2	_AL457392 T. brucei sheared genomic DNA clone 65g06. forward sequence. -RC	GCGCAGTTAACGCTATTATACACAATAACTTTTAATGTGTGCCATATTAATTACAAGTGTGCAACATTAAATACAAGTGTGTAACATTAATTTGCAAGTTTGCAACCATGTTCTTTAGTGTTTAATGGGTGCAACAAAGCTAATTAATGGTCCTTATACGAACGAATATTAAACAAT	177
Tbb2	_AL456244 T. brucei sheared genomic DNA clone 61g11. reverse sequence. -RC	GCGCAGTTAACGCTATTATACACAATAACTTTTAATGTGTGCCATATTAATTACAAGTGTGCAACATTAAATACAAGTGTGTAACGTTAATTTGCAAGTTTGCAACAATGTTCTTTAGTGTTTAATGGGTGCAACAAAGCTATTTAATGGTCCTTATACGAACGAATATTAAACAAT	177
Tbb2	_AL457958 T. brucei sheared genomic DNA clone 72e09. reverse sequence	GCCCAGTTAACGCTATTATACACAATAACTTTTAATGTGTGCCATATTAATTACAAGTGTGCAACATTAAATACAAGTGTGTAACGTTAATTTGCAAGTTTGCAACCATGTTCTTTAGTGTTTAATGGGTGCAACAAAGCTATTTAATGGTCCTTATACGAACGAATATTAAACAAT	177
Tbb2	_AL457771 T. brucei sheared genomic DNA clone 64g06. forward sequence. -RC	GCGCAGTTAACGCTATTATACACAATAACTTTTAATGTGTGCCATATTAATTACAAGTGTGCAACATTAAATACAAGTGTGTAACATTAATTTGCAAGTTTGCAACCATGTTCTTTAGTGTTTAATGGGTGCAACAAAGCTAATTAATGGTCCTTATACGAACGAATATTAAACAAT	177
Tbb2	_AL485797 T. brucei sheared genomic DNA clone 283e07. reverse sequence.	GCGCAGTTAACGCTATTATACACAATAACTTTTAATGTGTGCCATATTAATTACAAGTGTGCAACATTAAATACAAGTGTGTAACATTAATTTGCAAGTTTGCAACCATGTTCTTTAGTGTTTAATGGGTGCAACAAAGCTAATTAATGGTCCTTATACGAACGAATATTAAACAAA	177
Tbb2	_AL478476 T. brucei sheared genomic DNA clone 213b02. reverse sequence-RC	GCGCAGTTAACGCTATTATACACAATAACTTTTAATGTGTGCCATATTAATTACAAGTGTACAACATTAAATACAAGTGTGTAACGTTAATTTGCAAGTTTGCAACAATGTTCTTTGGTGTTTAATGGGTGCAACAAAGCTATTTAATGGTCCTTATACGAACGAATATTAAACAAT	177
Tbb2	_AL464810 T. brucei sheared genomic DNA clone 115c08. forward sequence.	GCGCAGTTAACGCTATTATACACAATAACTTTTAATGTGTGCCATATTAATTACAAGTGTGCAACATTAAATACAAGTGTGTAACATTAATTTGCAAGTTTGCAACAATGTTCTTTAGTGTTTAATGGGTGCAACAAAGCTATTTAATGGTCCTTATACAAACGAATATTAAACAAT	177
Tbb2	_AL452043 T. brucei sheared genomic DNA clone 15g05. reverse sequence. -RC	GCGCAGTTAACGCTATTATACACAATAACTTTTAATGTGTGCCATATTTATTACAAGTGTGCAACATTAAATACAAGTGTGTAACGTTAATTTGCAAGTTTGCAACAATGTTCTTTAGTGTTTAATGGGTGCAACAAAGCTATTTAATGGTCCTTATACGAACGAATATTAAACAAT	177
Tbb2	_AL482443 T. brucei sheared genomic DNA clone 254d11. forward sequence.	GCGCAGTTAACGCTATTATACACAATAACTTTTAATGTGTGCCATATTAATTACAAGTGTGCAACATTAAATACAAGTGTGTAACATTAATTTGCAAGTTTGCAACAATGTTCTTTAGTGTTTAATGGGTGCAACAAAGCTATTTAATGGTCCTTATACGAACGAATATTAAACAAT	177
Tbb2	_AL461973 T. brucei sheared genomic DNA clone 78g06. forward sequenc	GCGCAGTTAACGCTATTATACACAATAACTTTTAATGTGTGCCACATTAATTACAAGTGTGCAACATTAAATACAAGTGTGTGACATTAATTTGCAAGTTTGCAACAATGTTCTTTAGTGTTTAATGGGTGCAACAAAGCTATTTAATGGTCCTTATACAAACGAATATTAAACAAT	177
Tbb2	_AL472614 T. brucei sheared genomic DNA clone 156h10. reverse sequence. -RC	GCGCAGTTAACGCTATTATACACAATAACTTTTAATGTGTGCCATATTAATTACAAGTGTGCAACATTAAATACAAGTGTGTAACATTAATTTGCAAGTTTGCAACCATGTTCTTTAGTGTTTAATGGGTGCAACAAAGCTAATTAATGGTCCTTATACGAACGAATATTAAACAAA	177
Tbb2	_AL488025 T. brucei sheared genomic DNA clone 283e07. forward sequence. -RC	GCGCAGTTAACGCTATTATACACAATAACTTTTAATGTGTGCCATATTAATTACAAGTGTGCAACATTAAATACAAGTGTGTAACATTAATTTGCAAGTTTGCAACCATGTTCTTTAGTGTTTAATGGGTGCAACAAAGCTAATTAATGGTCCTTATACGAACGAATATTAAACAAA	177
Tbb2	_AL488569 T. brucei sheared genomic DNA clone 261a04. reverse sequence-RC	GCGCAGTTAACGCTATTATACACAATAACTTTTAATGTGTGCCACATTAATTACAAGTGTGCAACATTAAATACAAGTGTGTGACATTAATTTGCAAGTTTGCAACAATGTTCTTTAGTGTTTAATGGGTGCAACAAAGCTATTTAATGGTCCTTATACGAACGAATATTAAACAAT	177
Tbb2	_AL467336 T. brucei sheared genomic DNA clone 151f10. forward sequence-RC	GCGCAGTTAACGCTATTATACACAATAACTTTTAATGTGTGCCATATTAATTACAAGTGTGCAACATTAAATACAAGTGTGTAACGTTAATTTGCAAGTTTGCAACAATGTTCTTTAGTGTTTAATGGGTGCAACAAAGCTATTTAATGGTCCTTATACGAACGAATATTAAACAAT	177
Tbb2	_AL483431 T. brucei sheared genomic DNA clone 254g10. reverse sequence-RC	GCGCAGTTAACGCTATTATACACAATAACTTTTAATGTGTGCCATATTAATTACAAGTGTACAACATTAAATACAAGTGTGTAACGTTAATTTGCAAGTTTGCAACAATGTTCTTTAGTGTTTAATGGGTGCAACAAAGCTATTTAATGGTCCTTATACGAACGAATATTAAACAAT	177
Tbb2	_AL497508 T. brucei sheared genomic DNA clone 303f02. forward sequence.	GCGCAGTTAACGCTATTATACACAATAACTTTTAATGTGTGCCATATTAATTACAAGTGTGCAACATTAAATACAAGTGTGTAACATTAATTTGCAAGTTTGCAACAATGTTCTTTAGTGTTTAATGGGTGCAACAAAGCTATTTAATGGTCCTTATACGAACGAATATTAAACAAT	177
Tbb2	_AL480111 T. brucei sheared genomic DNA clone 227g12. forward sequence.	GCGCAGTTAACGCTATTATACACAATAACTTTTAATGTGTGCCATATTAATTACAAGTGTGCAACATTAAATACAAGTGTGTAACATTAATTTGCAAGTTTGCAACAATGTTCTTTAGTGTTTAATGGGTGCAACAAAGCTATTTAATGGTCCTTATACAAACGAATATTAAACAAT	177
Tbb2	_AZ214939 Sheared DNA-120G7.TF Sheared DNA Trypanosoma brucei genomic clone Sheared DNA-120G7. genomic survey sequence-RC	GCGCAGTTAACGCTATTATACACAATAACTTTTAATGTGTGCCATATTAATTACAAGTGTGCAACATTAAATACAAGTGTGTAACGTTAATTTGCAAGTTTGCAACAATGTTCTTTAGTGTTTAATGGGTGCAACAAAGCTATTTAATGGTCCTTATACGAACGAATATTAAACAAT	177
Tbb2	_AL490281 T. brucei sheared genomic DNA clone 313a09. forward sequence.	GCGCAGTTAACGCTATTATACACAATAACTTTTAATGTGTGCCATATTAATGACAAGTGTGCAACATTAAATACAAGTGTGTAACGTTAATTTGCAAGTTTGCAACAATGTTCTTTAGTGTTTAATGGGTGCAACAAAGCTATTTAATGGTCCTTATACGAACGAATATTAAACAAT	177
Tbb2	_AL493819 T. brucei sheared genomic DNA clone 351h07. forward sequence. -RC	GCGCAGTTAACGCTATTATACACAATAACTTTTAATGTGTGCCACATTAATTACAAGTGTGCAACATTAAATACAAGTGTGTAACGTTAATTTGCAAGTTTGCAACAATGTTCTTTAGTGTTTAATGGGTGCAACAAAGCTATTTAATGGTCCTTATACGAACGAATATTAAACAAT	177
Tbb2	_AL462363 T. brucei sheared genomic DNA clone 102f07. forward sequence.	GCGCAGTTAACGCTATTATACACAATAACTTTTAATGTGCGCCATATTAATTACAAGTGTGCAACATTAAATACAAGTGTGTAACGTTAATTTGCAAGTTTGCAACAATGTTCTTTAGTGTTTAATGGGTGCAACAAAGCTATTTAATGGTCCTTATACGAACGAATATTAAACAAT	177
Tbb2	_AL458282 T. brucei sheared genomic DNA clone 70e10. forward sequence. -RC	GCGCAGTTAACGCTATTATACACAATAACTTTTAATGTGCGCCATATTAATTACAAGTGTGCAACATTAAATACAAGTGTGTAACGTTAATTTGCAAGTTTGCAACAATGTTCTTTAGTGTTTAATGGGTGCAACAAAGCTATTTAATGGTCCTTATACGAACGAATATTAAACAAT	177
Tbb2	_AL488872 T. brucei sheared genomic DNA clone 307f10. reverse sequence.	GCGCAGTTAACGCTATTATACACAATAACTTTTAATGTGCGCCATATTAATTACAAGTGTGCAACATTAAATACAAGTGTGTAACGTTAATTTGCAAGTTTGCAACAATGTTCTTTAGTGTTTAATGGGTGCAACAAAGCTATTTAATGGTCCTTATACGAACGAATATTAAACAAT	177
Tbb2	_AL459267 T. brucei sheared genomic DNA clone 103c04. forward sequence	GCGCAGTTAACGCTATTATACACAATAACTTTTAATGTGTGCCATATTAATTACAAGTGTGCAACATTAAATACAAGTGTGTAACATTAATTTGCAAGTTTGCAACAATGTTCTTTGGTGTTTAATGGGTGCAACAAAGCTATTTAATGGTCCTTATACGAACGAATATTAAACAAT	177
Tbb2	_AL491763 T. brucei sheared genomic DNA clone 338a07. reverse sequence.	GCGCAGTTAACGCTATTATACACAATAACTTTTAATGTGTGCCATATTAATTACAAGTGTGCAACATTAAATACAAGTGTGTAACATTAATTTGCAAGTTTGCAACAATGTTCTTTAGTGTTTAATGGGTTCAACAAAGCTATTTAATGGTCCTTATACGAACGAATATTAAACAAT	177
Tbb2	_AL494304 T. brucei sheared genomic DNA clone 363h11. forward sequence. -RC	GCGCAGTTAACGCTATTATACACAATAACTTTTAATGTGTGCCATATTAATTACAAGTGTGCAACATTAAATACAAGTGTGTAACATTAATTTGCAAGTTTGCAACAATGTTCTTTAGTGTTTAATGGGTGCAACAAAGCTATTTAATGGTCCTTATACGAACGAATATTAAACAAT	177
Tbb2	_AL478723 T. brucei sheared genomic DNA clone 211g10. reverse sequence	GCGCAGTTAACGCTATTATACACAATAACTTTTAATGTGTGCCATATTAATTACAAGTGTACAACATTAAATACAAGTGTGTAACGTTAATTTGCAAGTTTGCAACAATGTTCTTTAGTGTTTAATGGGTGCAACAAAGCTATTTAATGGTCCTTATACGAACGAATATTAAACAAT	177
Tbb2	_AL472242 T. brucei sheared genomic DNA clone 163g10. forward sequence	GCGCAGTTAACGCTATTATACACAATAACTTTTAATGTGTGCCATATTAATTACAAGTGTACAACATTAAATACAAGTGTGTAACGTTAATTTGCAAGTTTGCAACAATGTTCTTTAGTGTTTAATGGGTGCAACAAAGCTATTTAATGGTCCTTATACAAACGAATATTAAACAAT	177
Tbb2	_AL467028 T. brucei sheared genomic DNA clone 143e10. reverse sequence.	GCGCGGTTAACGCTATTATACACAATAACTTTTAATGTGTGCCATATTAATTACAAGTGTGCAACATTAAATACAAGTGTGTAACGTTAATTTGCAAGTTTGCAACAATTTTCTTTAGTGTTTAATGGGTGCAACAAAGCTATTTAATGGTCCTTATACGAACGAATATTAAACAAT	177
Tbb2	_AL486522 T. brucei sheared genomic DNA clone 292g11. reverse sequence.	GCGCAGTTAACGCTATTATACACAATAACTTTTAATGTGTGCCATATTAATTACAAGTGTGCAACATTAAATACAAGTGTGTAACGTTAATTTGCAAGTTTGCAACAATGTTCTTTAGTGTTTAATGGGTGCAACAAAGCTATTTAATGGTCCTCATACGAACGAATATTAAACAAT	177
Tbb2	_AL492779 T. brucei sheared genomic DNA clone 319b03. reverse sequence. -RC	GCGCAGTTAACGCTATTATACACAATAACTTTTAATGTGTGCCATATTAATTACAAGTGTGCAACATTAAATACAAGTGTGTAACGTTAATTTGCAAGTTTGCAATAATGTTCTTTAGTGTTTAATGGGTGCAACAAAGCTATTTAATGGTTCTTATACGAACGAATATTAAACAAT	177
Tbb2	_AL456574 T. brucei sheared genomic DNA clone 59e07. reverse sequence-RC	GCGCAGTTAACGCTATTATACACAATAACTTTTAATGTGTGCCATATTAATTACAAGTGTACAACATTAAATACAAGTGTGTAACGTTAATTTGCAAGTTTGCAACAATGTTCTTTAGTGTTTAATGGGTGCAACAAAGCTATTTAATGGTCCTTATACGAACGAATATTAAACAAT	177
Tbb2	_AL455824 T. brucei sheared genomic DNA clone 50b07. forward sequence-RC	GCGCAGTTAACGCTATTATACACAATAACTTTTAATGTGTGCCATATTAATTACAAGTGTGCAACATTAAATACAAGTGTGTAACGTTAATTTGCAAGTTTGCAACAATGTTCTTTAGTGTTTAATGGGTGCAACAAAGCTATTTAATGGTCCTTATACGAACGAATATTAAACAAT	177
Tbb2	_AL482468 T. brucei sheared genomic DNA clone 254g10. forward sequence	GCGCAGTTAACGCTATTATACACAATAACTTTTAATGTGTGCCATATTAATTACAAGTGTGCAACATTAAATACAAGTGTGTAACGTTAATTTGCAAGTTTGCAACAATGTTCTTTAGTGTTTAATGGGTGCAACAAAGCTATTTAATGGTCCTTATACGAACGAATATTAAACAAT	177
Tbb2	_AL482066 T. brucei sheared genomic DNA clone 249a06. reverse sequence. -RC	GCGCAGTTAACGCTATTATACACAATAACTTTTAATGTGTGCCATATTAATTACAAGTGTGCAACATTAAATACAAGTGTGTAACGTTAATTTGCAAGTTTGCAACAATGTTCTTTAGTGTTTAATGGGTGCAACAAAGCTATTTAATGGTTCTTATACGAACGAATATTAAACAAT	177
Tbb2	_AL486265 T. brucei sheared genomic DNA clone 275d06. reverse sequence-RC	GCGCAGTTAACGCTATTATACACAATAACTTTTAATGTGTGCCATATTAATTACAAGTGTACAACATTAAATACAAGTGTGTAACGTTAATTTGCAAGTTTGCAACAATGTTCTTTGGTGTTTAATGGGTGCAACAAAGCTATTTAATGGTCCTTATACGAACGAATATTAAACAAT	177
Tbb2	_AL480246 T. brucei sheared genomic DNA clone 220h09. forward sequence	GCGCAGTTAACGCTATTATACACAATAACTTTTAATGTGTGCCATATTAATTACAAGTGTACAACATTAAATACAAGTGTGTAACGTTAATTTGCAAGTTTGCAACAATGTTCTTTAGTGTTTAATGGGTGCAACAAAGCTATTTAATGGTCCTTATACGAACGAATATTAAACAAT	177
Tbb2	_AL489207 T. brucei sheared genomic DNA clone 309g10. forward sequence	GCGCAGTTAACGCTATTATACACAATAACTTTTAATGTGTGCCATATTAATTACAAGTGTGCAACATTAAATACAAGTGTGTAACGTTAATTTGCAAGTTTGCAACAATGTTCTTTAGTGTTTAATGGGTGCAACAAAGCTATTTAATGGTCCTTATACGAACGAATATTAAACAAT	177
Tbb2	_AL457059 T. brucei sheared genomic DNA clone 48g04. forward sequence. -RC	GCGCAGTTAACGCTATTATACACAATAACTTTTAATGTGTGCCATATTAATTACAAGTGTGCAACATTAAATACAAGTGTGTAACATTAATTTGCAAGTTTGCAACAATGTTCTTTAGTGTTTAATGGGTGCAACAAAGCTATTTAATGGTCCTTATACGAACGAATATTAAACAAT	177
Tbb2	_AL458163 T. brucei sheared genomic DNA clone 70e10. reverse sequence.	GCGCAGTTAACGCTATTATACACAATAACTTTTAATGTGTGCCATATTAATTACAAGTGTGCAACATTAAATACAAGTGTGTAACATTAATTTGCAAGTTTGCAACAATGTTCTTTAGTGTTTAATGGGTGCAACAAAGCTATTTAATGGTCCTTATACGAACGAATATTAAACAAT	177
Tbb2	_AL495321 T. brucei sheared genomic DNA clone 359c08. reverse sequence.	GCGCAGTTAACGCTATTATACACAATAACTTTTAATGTGTGCCATATTAATTACAAGTGTGCAACATTAAATACAAGTGTGTAACATTAATTTGCAAGTTTGCAACAATGTTCTTTAGTGTTTAATGGGTGCAACAAAGCTATTTAATGGTCCTTATACGAACGAATATTAAACAAT	177
Tbb2	_AL488926 T. brucei sheared genomic DNA clone 305d07. reverse sequence.	GCGCAGTTAACGCTATTATACACAATAACTTTTAATGTGTGCCATATTAATTACAAGTGTGCAACATTAAATACAAGTGTGTAACATTAATTTGCAAGTTTGCAACAATGTTCTTTAGTGTTTAATGGGTGCAACAAAGCTATTTAATGGTCCTTATACGAACGAATATTAAACAAT	177
Tbb2	_AL486571 T. brucei sheared genomic DNA clone 289d09. reverse sequence.	GCGCAGTTAACGCTATTATACACAATAACTTTTAATGTGTGCCATATTAATTACAAGTGTGCAACATTAAATACAAGTGTGTAACGTTAATTTGCAAGTTTGCAACCATGTTCTTTAGTGTTTAATGGGTGCAACAAAGCTATTTAATGGTCCTTATACGAACGAATATTAAACAAT	177
Tbb2	_AL490164 T. brucei sheared genomic DNA clone 315c06. forward sequence. -RC	GCGCAGTTAACGCTATTATACACAATAACTTTTAATGTGTGCCATATTAATTACAAGTGTGCAACATTAAATACAAGTGTGTAACGTTAATTTGCAAGTTTGCAACAATGTTCTTTAGTGTTTAATGGGTGCAACAAAGCTATTTAATGGTCCTTATACGAACGAATATTAAACAAT	177
Tbb2	_AL465915 T. brucei sheared genomic DNA clone 133d05. forward sequence. -RC	GCGCAGTTAACGCTATTATACACAATAACTTTTAATGTGCGCCATATTAATTACAAGTGTGCAACATTAAATACAAGTGTGTAACGTTAATTTGCAAGTTTGCAACAATGTTCTTTAGTGTTTAATGGGTGCAACAAAGCTATTTAATGGTCCTTATACGAACGAATATTAAACAAT	177
Tbb2	_AL487315 T. brucei sheared genomic DNA clone 289e04. forward sequence. -RC	GCGCAGTTAACGCTATTATACACAATAACTTTTAATGTGTGCCATATTAATTACAAGTGTGCAACATTAAATACAAGTGTGTAACATTAATTTGCAAGTTTGCAACAATGTTCTTTAGTGTTTAATGGGTGCAACAAAGCTATTTAATGGTCCTTATACGAACGAATATTAAACAAT	177
Tbb2	_AL475747 T. brucei sheared genomic DNA clone 197b03. forward sequence.	GCGCAGTTAACGCTATTATACACAATAACTTTTAATGTGTGCCATATTAATTACAAGTGTGCAACATTAAATACAAGTGTGTAACGTTAATTTGCAAGTTTGCAACAATGTTCTTTAGTGTTTAATGGGTGCAACAAAGCTATTTAATGGTCCTTATACGAACGAATATTAAACAAT	177
Tbb2	_AL498046 T. brucei sheared genomic DNA clone 381b03. forward sequence.	GCGCAGTTAACGCTATTATACACAATAACTTTTAATGTGTGCCATATTAATTACAAGTGTGCAACATTAAATACAAGTGTGTAACGTTAATTTGCAAGTTTGCAACAATGTTCTTTAGTGTTTAATGGGTGCAACAAAGCTATTTAATGGTCCTTATACGAACGAATATTAAACAAT	177
Tbb2	_AL490210 T. brucei sheared genomic DNA clone 313a09. reverse sequence. -RC	GCGCAGTTAACGCTATTATACACAATAACTTTTAATGTGTGCCATATTAATTACAAGTGTGCAACATTAAATACAAGTGTGTAACGTTAATTTGCAAGTTTGCAACAATGTTCTTTAGTGTTTAATGGGTGCAACAAAGCTATTTAATGGTCCTTATACGAACGAATATTAAACAAT	177
Tbb3	_AL489725 T. brucei sheared genomic DNA clone 301d09. reverse sequence.	GCGCAGTTAACGCTATTATACACAATAACTTTTAATGTGTGCCATATTAATTACAAGTGTGCAACATTAAATACAAGTGTGTAACGTTAATTTGCAAGTTTGCAACAATGTTCTTTAGTGTTTAATGGGTGCAACAAAGCTATTTAATGGTCCTTATACGAACGAATATTAAACAAT	177
Tbb3	_AL451942 T. brucei sheared genomic DNA clone 9g03. forward sequence.	GCGCAGGTAACGCTATTATACACAATAACTTTTAATGTGTGCCATATTAATTACAAGTGTGTAACGTTAAATACAAGTGTGTAACATTAATTTGCAAGTTTGCAACCATGTTCTTTATTGTTTAATGGGTGCAACAAAGCTATGTAATTTGTCCTATACGAACGAATATTAAACAAT	177
Tbb3	_AL484607 T. brucei sheared genomic DNA clone 274f02. forward sequence.	GCTCAGTTAACGCTATTATACACAATAACTTTTAATGTGTGCCACATTAATTACAAGTGTGCAACATTAAATACAAGTGTGTAACGTTAATTTGCAAGTTTGCAACAATGATCTTTACTGTTTAATGGGTGCAACAAAGCTATTTAATGGTCCTTATACTAACGAATATTAAACAAT	177
Tbb3	_AL474949 T. brucei sheared genomic DNA clone 177a05. reverse sequence.	GCGCAGTTAACGCTATTATACACAATAACTTTTAATGTGTGCCATATTAATTACAAGTGTGCAACATTAAATACAAGTGTGTAACGTTAATTTGCAAGTTTGCAACAATGTTCTTTGGTGTTTAATGGGTGCAACAAAGCTATTTAATGGTGCTTATGCGAACGAATATTAAACAAT	177
Tbb3	_AL489461 T. brucei sheared genomic DNA clone 306f11. reverse sequence. -RC	GCGTAGTTAACGCTATTATACACAATAACTTTTAATGTGTGCCATATTAATTACAAGTGTGCAGCATAAAATACAAGTGTGTAACATTAATTTGCAAGTTTGCAACAATGTTCTTTAGTGTTTAATGGGTGCAACAAAGCTATTTAATGGTCCTTATACGAACGAATATTAAACAAT	177
Tbb3	_AL478050 T. brucei sheared genomic DNA clone 190h08. forward sequence. -RC	GCGCAGTTAACGCTATTATACACAATAACTTTTAATGTGTGCCATATTAATTACAAGTGTACAACATTAAATACAAGTGTGTAACGTTAATTTGCAAGTTTGCAACAATTTTCTTTAGTGTTTAATGGGTGCAACAAAGCTATTTAATGGTCCTTATACGAACGAATATTAAACAAT	177
Tbb3	_AL495891 T. brucei sheared genomic DNA clone 371a08. reverse sequence-RC	GCGCAGTTAACGCTATTATACACAATAACTTTTAATGTGTGCCATATTAATTACAAGTGTACAACATTAAATACAAGTGTGTAACGTTAATTTGCAAGTTTGCAACAATGTTCTTTAGTGTTTAATGGGTGCAACAAAGCTATTTAATGGTCCTTATACGAACGAATATTAAACAAT	177
Tbb3	_AL467304 T. brucei sheared genomic DNA clone 156h10. forward sequence.	GCCCAGTTAACGCTATTATACACAATAACTTTTAATGTGCGCCATATTAATTACAAGTGTGCAACATTAAATACAAGTGTGTAACATTAATTTGCAAGTTTGCAACCATGTTCTTTAGTGTTTAATGGGTGCAACAAAGCAATTTAATGGTCCTTATACGAACGAATATTAAACAAT	177
Tbb3	_AL478113 T. brucei sheared genomic DNA clone 191h01. forward sequence-RC	GCGCAGTTAACGCTATTATACACAATAACTTTTAATGTGTGCCATATTAATTACAAGTGTGCAACATTAAATACAAGTGTGTAACGTTAATTTGCAAGTTTGCAACAACGTTCTTTAGTGTTTAATGGGTGCAACAAAGCTATTTAATGGTCCTTATACGAACGAATATTAAACAAT	177
Tbb3	_AL488039 T. brucei sheared genomic DNA clone 283f11. forward sequence.	GCGCAGTTAACGCTATTATACACAATAACTTTTAATGTGTGCCATATTAATTACAAGTGTGCAACATTAAATACAAGTGTGTAACATTAATTTGCAAGTTTGCAACCATGTTCTTCAGTGTTTAATGGGTGCAACAAAGCTAATTAATGGTCCTTATACGAACGAATATTAAACAAA	177
Tbb3	_AL485810 T. brucei sheared genomic DNA clone 283f11. reverse sequence. -RC	GCGCAGTTAACGCTATTATACACAATAACTTTTAATGTGTGCCATATTAATTACAAGTGTGCAACATTAAATACAAGTGTGTAACATTAATTTGCAAGTTTGCAACCATGTTCTTCAGTGTTTAATGGGTGCAACAAAGCTAATTAATGGTCCTTATACGAACGAATATTAAACAAA	177
Tbb3	_AL477701 T. brucei sheared genomic DNA clone 189a08. forward sequence.	GCGCAGTTAACGCTATTATACACAATAACTTTTAATGTGTGCCATATTAATTACAAGTGTGCAACATTAAATACAAGTGTGTAACATTAATTTGCAAGTTTGCAACCATGTTCTTCAGTGTTTAATGGGTGCAACAAAGCTAATTAATGGTCCTTATACGAACGAATATTAAACAAA	177
Tbb3	_AL473492 T. brucei sheared genomic DNA clone 167e11. reverse sequence.	GCGCAGTTAACGCTATTATACACAATAACTTTTAATGTGCGCCATATTAATTACAAGTGTGCAACATTAAATACAAGTGTGTAACATTAATTTGCAAGTTTGCAACCATGTTCTTTAGTGTTTAATGGGTGCAACAAAGCTATTTAATGGTGCTTATACGAACGAATATTAAACAAT	177
Tbb3	_AL466135 T. brucei sheared genomic DNA clone 136c01. reverse sequence-RC	GCGCAGTTAACGCTATTATACACAATAACTTTTAATGTGTGCCACATTAATTACAAGTGTGCAACATTAAATACAAGTGTGTAACGTTAATTTGCAAGTTTGCAACAATGTTCTTTAGTGTTTAATGGGTGCAACAAAGCTAATTAATGGTCCTTATACGAACGAATATTAAACAAT	177
Tbb3	_AL457857 T. brucei sheared genomic DNA clone 64b04. reverse sequence-RC	GCGCAGTTAACGCTATTATACACAATAACTTTTAATGTGTGCCATATTAATTACAAGTGTACAACATTAAATACAAGTGTGTAACATTAATTTGCAAGTTTGCAACAATGTTCTTTAGTGTTTAATGGGTGCAACAAAGCTATTTAATGGTTCTTATACAAACGAATATTAAACAAT	177
Tbb3	_AL458654 T. brucei sheared genomic DNA clone 65b04. reverse sequence-RC	GCGCAGTTAACGCTATTATACACAATAACTTTTAATGTGTGCCATATTAATTACAAGTGTACAACATTAAATACAAGTGTGTAACATTAATTTGCAAGTTTGCAACAATGTTCTTTAGTGTTTAATGGGTGCAACAAAGCTATTTAATGGTTCTTATACAAACGAATATTAAACAAT	177
Tbb3	_AL460610 T. brucei sheared genomic DNA clone 107f01. reverse sequence. -RC	GCGCAGTTAACGCTATTATACACAATAACTTTTAATGTGTGCCATATTAATTACAAGTATGCAACATTAAATACAAGTGTGTAACGTTAATTTGCAAGTTTGCAACCATGTTCTTTAGTGTTTAATGGGTGCAACAAAGCTAATTAATGGTCCTTATACGAACGAATATTAAACAAT	177
Tbb3	_AL474976 T. brucei sheared genomic DNA clone 177e06. reverse sequence. -RC	GCGCAGTTAACGCTATTATACACAATAACTTTTAATGTGTGCCATATTAATTACAAGTGTGCAACATTAAATACAAGTGTGTAACATTAATTTGCAAGTTTGCAACCATGTTCTTTAGTGTTTAATGGGTGCAACAAAGCTATTTAATGGTCCTTATACGAACGAATATTAAACAAT	177
Tbb3	_AL456809 T. brucei sheared genomic DNA clone 57e04. forward sequence-RC	GCCCAGTTAACGCTATTATACACAATAACTTTTAATGTGTGCCATATTAATTACAAGTGTGCAACATTAAATACAAGTGTGTAACGTTAATTTGCAAGTTTGCAACAATGTTCTTTGGTGTTTAATGGGAGCAACAAAGGTAATTAATGGTCCTTATACGAACGAATATTAAACAAT	177
Tbb3	_AL476606 T. brucei sheared genomic DNA clone 189a08. reverse sequence. -RC	GCGCAGTTAACGCTATTATACACAATAACTTTTAATGTGTGCCATATTAATTACAAGTGCGCAACATTAAATACAAGTGTGTGACATTAATTTGCAAGTTTGCAACAATGTTCTTTGGTGTTTAATGGGAGCAACAAAGGTAATTAATGGTCCTTATACGAACGAATATTAAACAAT	177
Tbb3	_AL483649 T. brucei sheared genomic DNA clone 253h03. forward sequence.	GCGCAGTTAACGCTATTATACACGATAACTTTTAATGTGTGCCATATTAATTACAAGTGTGCAACATTAAATACAAGTGTGTAACGTTAATTTGAAATATTGCAACCATGTTCTTTAGTGTTTAATGGGTGCAACAAAGCTAATTAATGGTCCTTATACGAACGAATATTAAACAAT	177
Tbb3	_AL475073 T. brucei sheared genomic DNA clone 162a01. reverse sequence. -RC	GCGCAGTTAACGCTATTATACACAATAACTTTTAATGTGTGCCATATTAATTACAAGTGTACAACATTAAATACAAGTGTGTAACGTTAATTTGCAAGTTTGCAACCATGTTCTTCAGTGTTTAATGGGTGCAACAAAGCTAATTAATGGTCCTTATACGAACGAATATTAAACAAT	177
Tbb3	_AL493621 T. brucei sheared genomic DNA clone 348g06. forward sequence.	GCGCAGTTAACGCTATTATACACAATAACTTTTAATGTGTGCCATATTAATTACAAGTATGCAACATTAAATACAAGTGTGTAACGTTAATTTGCAAGTTTGCAACCATGTTCTTTAGTGTTTAATGGGTGCAACAAAGCTAATTAATGGTNCTTATACGAACGAATATTAAACAAT	177
Tbb3	_AL480975 T. brucei sheared genomic DNA clone 228d10. forward sequence.	GCGCAGTTAACGCTATTATACACAATAACTTTTAATGTGTGCCACATTAATTACAAGTGTGCAACATTAAATACAAGTGTGTAACGTTAATTTGCAAGTTTGCAACAATGCTCTTTAGTGTTTAATGGGTGCAACAAAGCTATTTAATGGTCCTTATACGAACGAATATTAAACAAT	177
Tbb3	_AL480905 T. brucei sheared genomic DNA clone 229g04. forward sequence. -RC	GCGCAGTTAACGCTATTATACACAATAACTTTTAATGTGTGCCATATTAATTACAAGTGTGCAACATTAAATACAAGTGTGTAACATTAATTTGCAAGTTTGCAACCATGTTCTTTAGTGTTTAATGGGTGCAACAAAGCTAATTAATGGTCCTTATACGAACGAATATTAAACAAA	177
Tbb3	_AL472454 T. brucei sheared genomic DNA clone 162e02. forward sequence. -RC	GCGCAGTTAACGCTATTATACACAATAACTTTTAATGTGTGCCATATTAATTACAAGTGTGCAACATTAAATACAAGTGTGTAACATTAATTTGCAAGTTTGCAACCATGTTCTTTAGTGTTTAATGGGTGCAACAAAGCTATTTAATGGTCCTTATACGAACGAATATTAAACAAA	177
Tbb3	_AL492356 T. brucei sheared genomic DNA clone 321c12. forward sequence. -RC	GCGCAGTTAACGCTATTATACACAATAACTTTTAATGTGTGCCATATTAATTACAAGTGTGCAACATTAAATACAAGTGTGTAACATTAATTTGCAAGTTTGCAACGATGTTCTTTAGTGTTTAATGGGTGCAACAAAGCTATTTAATGGTCCTTATACGAACGAATATTAAACAAT	177
Tbb3	_AL483128 T. brucei sheared genomic DNA clone 252b12. forward sequence.	GCGCAGTTAACGCTATTATACACAATAACTTTTAATGTGTGCCATATTAATTACAAGTGTGCAACATTAAATACAAGTGTGTAACGTTAATTTGCAAGTTTGCAACCATGTTCTTTAGTGTTTAATGGGTGCAACAAAGCTATTTAATGGTCCTTATACAAACGAATATTAAACAAT	177
Tbb3	_AL483110 T. brucei sheared genomic DNA clone 253h03. reverse sequence. -RC	GCGCAGTTAACGCTATTATACACAATAACTTTTAATGTGTGCCATATTAATTACAAGTGTGCAACATTAAATACAAGTGTGTAACGTTAATTTGAAAGTTTGCAACCATGTTCTTTAGTGTTTAATGGGTGCAACAAAGCTATTTAATGGTCCTTATACGAACGAATATTAAACAAT	177
Tbb3	_AL455153 T. brucei sheared genomic DNA clone 47g03. reverse sequence. -RC	GCGCAGTTAACGCTATTATACACAATAACTTTTAATGTGTGCCATATTAATTACAAGTGTGCAACATTAAATACAAGTGTGTAACGTTAATTTGCAAGTTTGCAACCATGTTCTTTAGTGTTTAATGGGTGCAACAAAGCTATTTAATGGTCCTTATACGAACGAATATTAAACAAT	177
Tbb3	_AL475478 T. brucei sheared genomic DNA clone 200b12. forward sequence.	GCGCAGTTAACGCTATTATACACAATAACTTTTAATGTGTGCCATATTAATTACAAGTGTGCAACATTAAATACAAGTGTGTAACGTTAATTTGCAAGTTTGCAACCATGTTCTTTAGTGCTTAATGGGTGCAACAAAGCTATTTAATGGTCCTTATACGAACGAATATTAAACAAT	177
Tbb3	_AL490418 T. brucei sheared genomic DNA clone 315c06. reverse sequence.	GCCCAGTTAACGCTATTATACACAATAACTTTTAATGTGTGCCATATTAATTACAAGTGTGCAACATTAAATACAAGTGTGTAACGTTAATTTGCAAGTTTGCAACAATGTTCTTTAGTGTTTAATGGGTGCAACAAAGCTATTTAATGGTCCTTATACGAACGAATATTAAACAAT	177
Tbb3	_AL457380 T. brucei sheared genomic DNA clone 65e07. forward sequence.	GCGCAGTTAACGCTATTATACACAATAACTTTTAATGTGTGCCATATTAATTACAAGTGTGCAACATTAAATACAAGTGTGTAACGTTAATTTGCAAGTTTGCAACAATGTTGTTTAGTGTTTAATGGGTGCAACAAAGCTATTTAATGGTCCTTATACAAACGAATGTTAAACAAT	177
Tbb3	_AL457759 T. brucei sheared genomic DNA clone 64e07. forward sequence.	GCGCAGTTAACGCTATTATACACAATAACTTTTAATGTGTGCCATATTAATTACAAGTGTGCAACATTAAATACAAGTGTGTAACGTTAATTTGCAAGTTTGCAACAATGTTGTTTAGTGTTTAATGGGTGCAACAAAGCTATTTAATGGTCCTTATACAAACGAATGTTAAACAAT	177
Tbb3	_AL459040 T. brucei sheared genomic DNA clone 96b04. forward sequence.	GCGCGGTTAACGCTATTATACACAATAACTTTTAATGTGTGCCATATTAATTACAAGTGTGCAACATTAAATACAAGTGTGTAACATTAATTTGCAAGTTTGCAACAATGTTCTTTAGTGTTTAATGGGTGCAACAAAGCTATTTAATGGTCCTTATACGAACGAATATTAAACAAT	177
Tbb3	_AL457011 T. brucei sheared genomic DNA clone 48b03. forward sequence.	GCGCAGTTAACGCTATTATACACAATAACTTTTAATGTGTGCCATATTAATTACAAGTGTGCAACATTAAATACAAGTGTGTAACATTAATTTGCAAGTTTGCAACAATGTTCTTTAGTGTTTAATGGGTGCAACAAAGCTATTTAATGGTCCTTATACAAACGAATATTAAACAAT	177
Tbb3	_AL452903 T. brucei sheared genomic DNA clone 30g07. reverse sequence. -RC	GCGCAGTTAACGCTATTATACACGATAACTTTTAATGTGTGCCATATTAATTACAAGTGTGCAACATTAAATACAAGTGTGTAACATTAATTTGCAAGTTTGCAACCATGTTCTTTAGTGTTTAATGGGTGCAACAAAGCTATTTAATGGTCCTTATACGAACGAATATTAAACAAT	177
Tbb3	_AL453579 T. brucei sheared genomic DNA clone 27a08. reverse sequence.	GCGCAGTTAACGCTATTATACACGATAACTTTTAATGTGTGCCATATTAATTACAAGTGTGCAACATTGAATACAAGTGTGTAACATTAATTTGCAAGTTTGCAACCATGTTCTTTAGTGTTTAATGGGTGCAACAAAGCTATTTAATGGTCCTTATACGAACGAATATTAAACAAT	177
Tbb3	_AL486174 T. brucei sheared genomic DNA clone 284b08. reverse sequence.	GCGCAGTTAACGCTATTATACACAATAACTTTTAATGTGTGCCATATTAATTACAAGTGTGCAACATTAAATACAAGTGTGTAACGTTAATTTGCAAGTTTGCAACCATGTTCTTTAGTGTTTAATGGGTGCAACAAAGCTATTTAATGGTCCTCATACGAACGAATATTAAACAAT	177
Tbb3	_AL453675 T. brucei sheared genomic DNA clone 36h04. forward sequence.	GCGCAGTTAACGCTATTATACACAATAACTTTTAATGTGTGCCATATTAATTACAAGTGTGCAACATTAAATACAAGTGTGTAACATTAATTTGCAAGTTTGCAACCATGTTCTTTAGTGTTTAATGGGTGCAACAAAGCTATTTAATGGTCCTTATACGAACGAATATTAAACAAT	177
Tbb3	_AL457116 T. brucei sheared genomic DNA clone 72e09. forward sequence-RC	GCGCAGTTAACGCTATTATACACAATAACTTTTAATGTGTGCCATATTAATTACAAGTGTGCAACATTAAATACAAGTGTGTAACGTTAATTTGCAAGTTTGCAACCATGTTCTTTAGTGTTTAATGGGTGAAACAAAGCTAATTAATGGTCCTTATACGAACGAATATTAAACAAA	177
Tbb3	_AL460066 T. brucei sheared genomic DNA clone 94g03. forward sequence	GCGCAGTTAACGCTATTATACACAATAACTTTTAATGTGTGCCATATTAATTACAAGTGTGCAACATTAAATACAAGTGTGTAACGTTAATTTGCAAGTTTGCAACCATGTTCTTTAGTGTTTAATGGGTGAAACAAAGCTAATTAATGGTCCTTATACGAACGAATATTAAACAAA	177
Tbb3	_AL487828 T. brucei sheared genomic DNA clone 272e03. reverse sequence. -RC	GCGCAGTTAACGCTATTATACACAATAACTTTTAATGTGCGCCACATTAATTACAAGTGTGCAACATTAAATACAAGTGTGTAACGTTAATTTGCAAGTTTGTAACCATGTTCTTTAGTGTTTAATGGGTGCAACAAAGCTATTTAATGGTCCTTATACGAACGAATATTAAACAAT	177
Tbb3	_AL497578 T. brucei sheared genomic DNA clone 377c07. reverse sequence. -RC	GCGCAGTTAACGCTATTATACACAATAACTTTTAATGTGTGCCATATTAATTACAAGTGTGCAACATTAAATACAAGTGTGTAACATTAATTTGCAAGTTTGCAACAATGTTCTTTAGTGTTTAATGGGTGCAACAAAGCTAATTAATGGTCCTTATACGAACGAATATTAAACAAT	177
Tbb3	_AL493931 T. brucei sheared genomic DNA clone 355c02. forward sequence.	GCGCAGTTAACGCTATTATACACAATAACTTTTAATGTGTGCCATATTAATTACAAGTGTGCAACATTAAATACAAGTGTGTAACATTAATTTGCAAGTTTGCAACCATGTTCTTTAGTGTTTAATGGGTGCAACAAAGCTATTTAATGGTCCTTATACGAACGAATATTAAACAAT	177
Tbb3	_AL457302 T. brucei sheared genomic DNA clone 66d05. reverse sequence. -RC	GCGCAGTTAACGCTATTATACACAATAACTTTTAATGTGTGCCATATTAATTACAAGTGTGCAACATTAAATACAAGTGTGTAACGTTAATTTGCAAGTTTGCAACCATGTTCTTTAGTGTTTAATGGGTGCAACAAAGCTAATTAATGGTCCTTATACGAACGAATATTAAACAAT	177
Tbb3	_AL459162 T. brucei sheared genomic DNA clone 96d02. reverse sequence. -RC	GCGCAGTTAACGCTATTATACACAATAACTTTTAATGTGTGCCATATTAATTACAAGTGTGCAACATTAAATACAAGTGTGTAACGTTAATTTGCAAGTTTTCAACCATGTTCTTTAGTGTTTAATGGGTGCAACAAAGCTAATTAATGGTCCTTATACGAACGAATATTAAACAAT	177
Tbb3	_AL492205 T. brucei sheared genomic DNA clone 342d02. forward sequence. -RC	GCGCAGTTAACGCTATTATACACAATAACTTTTAATGTGTGCCATATTAATTACAAGTGTGCAACATTAAATACAAGTGTGTAACATTAATTTGCAAGTTTGCAACAATGTTCTTTAGTGTTTAATGGGTGCAACAAAGCTATTTAATGGTCCTTATACGAACGAATATTAAACAAT	177
Tbb3	_AL466740 T. brucei sheared genomic DNA clone 144f11. forward sequence. -RC	GCGCAGTTAACGCTATTATACACAATAACTTTTAATGTGTGCCATATTAATTACAAGTGTGCAACATTAAATACAAGTGTGTAACATTAATTTGCAAGTTTGCAACAATGTTCTTTAGTGTTTAATGGGTGCAACAAAGCTATTTAATGGTCCTTATACGAACGAATATTAAACAAT	177
Tbb3	_AL492811 T. brucei sheared genomic DNA clone 319e11. reverse sequence. -RC	GCGCAGTTAACGCTATTATACACAATAACTTTTAATGTGTGCCATATTAATTACAAGTGTGCAACATTAAATACAAGTGTGTAACATTAATTTGCAAGTTTGCAACAATGTTCTTTAGTGTTTAATGGGTGCAACAAAGCTATTTAATGGTCCTTATACGAACGAATATTAAACAAT	177
Tbb3	_AL485987 T. brucei sheared genomic DNA clone 276d03. reverse sequence.	GCGCAGTTAACGCTATTATACACAATAACTTTTAATGTGTGCCATATTAATTACAAGTGTGCAACATTAAATACAAGTGTGTAACATTAATTTGCAAGTTTGCAACAATGTTCTTTAGTGTTTAATGGGTGCAACAAAGCTATTTAATGGTCCTTATACGAACGAATATTAAACAAT	177
Tbb3	_AL466889 T. brucei sheared genomic DNA clone 144f11. reverse sequence.	GCGCAGTTAACGCTATTATACACAATAACTTTTAATGTGCGCCATATTAATTACAAGTGTGCAACATTAAATACAAGTGTGTAACATTAATTTGCAAGTTTGCAACAATGTTCTTTAGTGTTTAATGTGTGCAACAAAGCTATTTAATGGTCCTTATACGAACGAATATTAAACAAT	177
Tbb3	_AL473349 T. brucei sheared genomic DNA clone 171c01. forward sequence.	GCGCAGTTAACGCTATTATACACAATAACTTTTAATGTGTGCCATATTAATTACAAGTGTGCAACATTAAATACAAGTGTGTAACATTAATTTGCAAGTTTGCAACAATGTTCTTTAGTGTTTAATGGGTGCAACAAAGCTATTTAATGGTCCTTATACGAACGAATATTAAACAAT	177
Tbb3	_AL479890 T. brucei sheared genomic DNA clone 216f05. reverse sequence. -RC	GCGCAGTTAACGCTATTATACACAATAACTTTTAATGTGTGCCATATTAATTACAAGTGTGCAACATTAAATACAAGTGTGTAACATTAATTTGCAAGTTTGCAACAATGTTCTTTAGTGTTTAATGGGTGCAACAAAGCTATTTAATGGTCCTTATACAAACGAATATTAAACAAT	177
Tbb3	_AL485001 T. brucei sheared genomic DNA clone 275c07. forward sequence. -RC	GCGCAGTTAACGCTATTATACACAATAACTTTTAATGTGTGCCATATTAATTACAAGTGTGCAACATTAAATACAAGTGTGTAACATTAATTTGCAAGTTTGCAACAATGTTCTTTAGTGTTTAATGGGTGCAACAAAGCTATTTAATGGTCCTTATACAAACGAATATTAAACAAT	177
Tbb3	_AL486255 T. brucei sheared genomic DNA clone 275c07. reverse sequence.	GCGCAGTTAACGCTATTATACACAATAACTTTTAATGTGTGCCATATTAATTACAAGTGTGCAACATTAAATACAAGTGTGTAACATTAATTTGCAAGTTTGCAACAATGTTCTTTAGTGTTTAATGGGTGCAACAAAGCTATTTAATGGTCCTTATACAAACGAATATTAAACAAT	177
Tbb3	_AL495855 T. brucei sheared genomic DNA clone 373e02. reverse sequence.	GCCCAGTTAACGCTATTATACACAATAACTTTTAATGTGTGCCATATTAATTACAAGTGTGCAACATTAAATACAAGTGTGTAACGTTAATTTGCAAGTTTGCAACCATGTTCTTTAGTGTTTAATGGGTGCAACAAAGCTATTTAATGGTCCTTATACGAACGAATATTAAACAAT	177
Tbb3	_AL464239 T. brucei sheared genomic DNA clone 130c09. reverse sequence.	GCGCAGTTAACGCTATTATACACAATAACTTTTAATGTGTGCCATATTAATTACAAGTGTGCAACATTAAATACAAGTGTGTAACATTAATTTGCAAGTTTGCAACCATGTTCTTTAGTGTTTAATGGGTGCAACAAAGCTATTTAATGGTCCTTATACAAACGAATATTAAACAAT	177
Tbb3	_AL476673 T. brucei sheared genomic DNA clone 189h04. reverse sequence. -RC	GCGCAGTTAACGCTATTATACACAATAACTTTTAATGTGTGCCATATTAATTACAAGTGTGCAACATTAAATACAAGTGTGTAACATTAATTTGCAAGTTTGCAACAATGTTCTTTAGTGTTTAATGGGTGCAACAAAGCTATTTAATGGTCCTTATACGAACGAATATTAAACAAT	177
Tbb3	_AL479170 T. brucei sheared genomic DNA clone 200b12. reverse sequence. -RC	GCGCAGTTAACGCTATTATACACAATAACTTTTAATGTGTGCCATATTAATTACAAGTGTGCAACATTAAATACAAGTGTGTAACATTAATTTGCAAGTTTGCAACCATGTTCTTTAGTGTTTAATGGGTGCAACAAAGCTATTTAATGGTCCTTATACGAACGAATATTAAACAAT	177
Tbb3	_AL479189 T. brucei sheared genomic DNA clone 200d12. reverse sequence. -RC	GCGCAGTTAACGCTATTATACACAATAACTTTTAATGTGTGCCATATTAATTACAAGTGTGCAACATTAAATACAAGTGTGTAACGTTAATTTGCAAGTTTGCAACCATGTTCTTTAGTGTTTAATGGGTGCAACAAAGCTATTTAATGGTCCTTATACAAACGAATATTAAACAAT	177
Tbb3	_AL473236 T. brucei sheared genomic DNA clone 160b04. forward sequence. -RC	GCGCAGTTAACGCTATTATACACAATAACTTTTAATGTGTGCCATATTAATTACAAGTGTGCAACATTAAATACAAGTGTGTAACGTTAATTTGCAAGTTTGCAACCATGTTCTTTAGTGTTTAATGGGTGCAACAAAGCTATTTAATGGTCCTTATACGAACGAATATTAAACAAT	177
Tbb3	_AL473191 T. brucei sheared genomic DNA clone 160b04. reverse sequence.	GCGCAGTTAACGCTATTATACACAATAACTTTTAATGTGTGCCATATTAATTACAAGTGTGCAACATTAAATACAAGTGTGTAACGTTAATTTGCAAGTTTGCAACCATGTTCTTTAGTGTTTAATGGGTGCAACAAAGCTATTTAATGGTCCTTATACGAACGAATATTAAACAAT	177
Tbb3	_AL482256 T. brucei sheared genomic DNA clone 251f05. reverse sequence.	GCGCAGTTAACGCTATTATACACAATAACTTTTAATGTGTGCCATATTAATTACAAGTGTGCAACATTAAATACAAGTGTGTAACGTTAATTTGCAAGTTTGCAACCATGTTCTTTAGTGTTTAATGGGTGCAACAAAGCTATTTAATGGTCCTTATACGAACGAATATTAAACAAT	177
Tbb3	_AL458706 T. brucei sheared genomic DNA clone 65g06. reverse sequence.	GCGCAGTTAACGCTATTATACACAATAACTTTTAATGTGTGCCATATTAATTACAAGTGTGCAACATTAAATACAAGTGTGTAACGTTAATTTGCAAGTTTGCAACCATGTTCTTTAGTGTTTAATGGGTGCAACAAAGCTATTTAATGGTCCTTATACGAACGAATATTAAACAAT	177
Tbb3	_AL456566 T. brucei sheared genomic DNA clone 59d10. reverse sequence. -RC	GCGCAGTTAACGCTATTATACACAATAACTTTTAATGTGTGCCATATTAATTACAAGTGTGCAACATTAAATACAAGTGTGTAACATTAATTTGCAAGTTTGCAACCATGTTCTTTAGTGTTTAATGGGTGCAACAAAGCTATTTAATGGTCCTTATACGAACGAATATTAAACAAT	177
Tbb3	_AL489965 T. brucei sheared genomic DNA clone 311e08. reverse sequence.	GCGCAGTTAACGCTATTATACACAATAACTTTTAATGTGTGCCATATTAATTACAAGTGTGCAACATTAAATACAAGTGTGTAACGTTAATTTGCAAGTTTGCAACCATGTTCTTTAGTGTTTAATGGGTGCAACAAAGCTATTTAATGGTCCTTATACGAACGAATATTAAACAAT	177
Tbb3	_AL453982 T. brucei sheared genomic DNA clone 24a04. reverse sequence. -RC	GCGCAGTTAACGCTATTATACACAATAACTTTTAATGTGTGCCATATTAATTACAAGTGTGCAACATTAAATACAAGTGTGTAACGTTAATTTGCAAGTTTGCAACCATGTTCTTTAGTGTTTAATGGGTGCAACAAAGCTAATTAATGGTCCTTATACGAACGAATATTAAACAAT	177
Tbb3	_AL453462 T. brucei sheared genomic DNA clone 24a04. forward sequence.	GCGCAGTTAACGCTATTATACACAATAACTTTTAATGTGTGCCATATTAATTACAAGTGTGCAACATTAAATACAAGTGTGTAACGTTAATTTGCAAGTTTGCAACCATGTTCTTTAGTGTTTAATGGGTGCAACAAAGCTAATTAATGGTCCTTATACGAACGAATATTAAACAAT	177
Tbb3	_AL453078 T. brucei sheared genomic DNA clone 29c03. forward sequence.	GCGCAGTTAACGCTATTATACACAATAACTTTTAATGTGTGCCATATTAATTACAAGTGTGCAACATTAAATACAAGTGTGTAACATTAATTTGCAAGTTTGCAACAATGTTCTTTAGTGTTTAATGGGTGCAACAAAGCTATTTAATGGTCCTTATACGAACGAATATTAAACAAT	177
Tbb3	_AL457898 T. brucei sheared genomic DNA clone 64g06. reverse sequence.	GCGCAGTTAACGCTATTATACACAATAACTTTTAATGTGTGCCATATTAATTACAAGTATGCAACATTAAATACAAGTGTGTAACGTTAATTTGCAAGTTTGCAACCATGTTCTTTAGTGTTTAATGGGTGCAACAAAGCTAATTAATGGTCCTTATACGAACGAATATTAAACAAT	177
Tbb3	_AL463973 T. brucei sheared genomic DNA clone 116g08. reverse sequence. -RC	GCGCAGTTAACGCTATTATACACAATAACTTTTAATGTGTGCCATATTAATTACAAGTGTGCAACATTAAATACAAGTGTGTAACATTAATTTGCAAGTTTGCAACCATGTTCTTTAGTGTTTAATGGGTGCAACAAAGCTATTTAATGGTCCTTATACAAACGAATATTAAACAAT	177
Tbb3	_AL451793 T. brucei sheared genomic DNA clone 4d06. forward sequence.	GCCCAGTTAACGCTATTATACACAATAACTTTTAATGTGTGCCATATTAATTACAAGTGTGCAACATTAAATACAAGTGTGTAACGTTAATTTGCAAGTTTGCAACCATGTTCTTTAGTGTTTAATGGGTGCAACAAAGCTAATTAATGGTCCTTATACGAACGAATATTAAACAAT	177
Tbb3	_AL473980 T. brucei sheared genomic DNA clone 183h09. reverse sequence.	GCGCAGTTAACGCTATTATACACAATAACTTTTAATGTGTGCCATATTAATTACAAGTGTGCAACATTAAATACAAGTGTGTAACATTAATTTGCAAGTTTGCAACCATGTTCTTTAGTGTTTAATGGGTGCAACAAAGCTATTTAATGGTCCTTATACGAACGAATATTAAACAAT	177
Tbb3	_AL457392 T. brucei sheared genomic DNA clone 65g06. forward sequence. -RC	GCGCAGTTAACGCTATTATACACAATAACTTTTAATGTGTGCCATATTAATTACAAGTGTGCAACATTAAATACAAGTGTGTAACGTTAATTTGCAAGTTTGCAACCATGTTCTTTAGTGTTTAATGGGTGCAACAAAGCTAATTAATGGTCCTTATACGAACGAATATTAAACAAT	177
Tbb3	_AL456244 T. brucei sheared genomic DNA clone 61g11. reverse sequence. -RC	GCGCAGTTAACGCTATTATACACAATAACTTTTAATGTGTGCCATATTAATTACAAGTGTGCAACATTAAATACAAGTGTGTAACATTAATTTGCAAGTTTGCAACCATGTTCTTTAGTGTTTAATGGGTGCAACAAAGCTAATTAATGGTCCTTATACGAACGAATATTAAACAAT	177
Tbb3	_AL457958 T. brucei sheared genomic DNA clone 72e09. reverse sequence	GCGCAGTTAACGCTATTATACACAATAACTTTTAATGTGTGCCATATTAATTACAAGTGTGCAACATTAAATACAAGTGTGTAACGTTAATTTGCAAGTTTGCAACCATGTTCTTTAGTGTTTAATGGGTGCAACAAAGCTAATTAATGGTCCTTATACGAACGAATATTAAACAAT	177
Tbb3	_AL457771 T. brucei sheared genomic DNA clone 64g06. forward sequence. -RC	GCGCAGTTAACGCTATTATACACAATAACTTTTAATGTGTGCCATATTAATTACAAGTGTGCAACATTAAATACAAGTGTGTAACGTTAATTTGCAAGTTTGCAACCATGTTCTTTAGTGTTTAATGGGTGCAACAAAGCTAATTAATGGTCCTTATACGAACGAATATTAAACAAT	177
Tbb3	_AL485797 T. brucei sheared genomic DNA clone 283e07. reverse sequence.	GCCCAGTTAACGCTATTATACACAATAACTTTTAATGTGTGCCATATTAATTACGAGTGTGCAACATTAAATACAAGTGTGTAACGTTAATTTGCAAGTTTGCAACCATGTTCTNTAGTGTTTAATGGGTGCAACAAAGCTAATTAATGGTCCTTATACGAACGAATATTAAACAAT	177
Tbb3	_AL478476 T. brucei sheared genomic DNA clone 213b02. reverse sequence-RC	GCGCAGTTAACGCTATTATACACAATAACTTTTAATGTGTGCCATATTAATTACAAGTGTACAACATTAAATACAAGTGTGTAACGTTAATTTGCAAGTTTGCAACAATGTTCTTTAGTGTTTAATGGGTGCAACAAAGCTATTTAATGGTCCTTATACGAACGAATATTAAACAAT	177
Tbb3	_AL464810 T. brucei sheared genomic DNA clone 115c08. forward sequence.	GCGCAGTTAACGCTATTATACACAATAACTTTTAATGTGTGCCATATTAATTACAAGTGTGCAACATTAAATACAAGTGTGTAACGTTAATTTGCAAGTTTGCAACAATGTTCTTTAGTGTTTAATGGGTGCGACAAAGCTATTTAATGGTGCTTATACGAACGAATATTAAACAAT	177
Tbb3	_AL452043 T. brucei sheared genomic DNA clone 15g05. reverse sequence. -RC	GCGCAGTTAACGCTATTATACACAATAACTTTTAATGTGTGCCATATTTATTACAAGTGTGCAACATTAAATACAAGTGTGTAACGTTAATTTGCAAGTTTGCAACCATGTTCTTTAGTGTTTAATGGGTGCAACAAAGCTATTTAATGGTCCTTATACGAACGAATATTAAACAAT	177
Tbb3	_AL482443 T. brucei sheared genomic DNA clone 254d11. forward sequence.	GCGCAGTTAACGCTATTATACACAATAACTTTTAATGTGTGCCATATTAATTACAAGTGTGCAACATTAAATACAAGTGTGTAACATTAATTTGCAAGTTCGCAACCATGTTCTTTAGTGTTTAATGGGTGCAACAAAGCTATTTAATGGTCCTTATACGAACGAATATTAAACAAA	177
Tbb3	_AL489320 T. brucei sheared genomic DNA clone 310d03. reverse sequence. -RC	GCGCAGTTAACGCTATTATACACAATAACTTTTAATGTGTGCCATATTAATTACAAGTGTGCAACATTAAATACAAGTGTGTAACATTAATTTGCAAGTTTGCAACAATGTTCTTTAGTGTTTAATGTGTGCAACAAAGCTATTTAATGGTCCTTATACGAACGAATATTAAACAAT	177
Tbb3	_AL461973 T. brucei sheared genomic DNA clone 78g06. forward sequenc	GCGCAGTTAACGCTATTATACACAATAACTTTTAATGTGTGCCATATTAATTACAAGTGTACAACATTAAATACAAGTGTGTAACGTTAATTTGCAAGTTTGCAACAATGTTCTTTAGTGTTTAATGGGTGCAACAAAGCTATTTAATGGTCCTTATACGAACGAATATTAAACAAT	177
Tbb3	_AL472614 T. brucei sheared genomic DNA clone 156h10. reverse sequence. -RC	GCCCAGTTAACGCTATTATACACAATAACTTTTAATGTGTGCCATATTAATTACAAGTGTGCAACATTAAATACAAGTGTGTAACGTTAATTTGCAAGTTTGCAACAATGTTCTTTAGTGTTTAATGGGTGCAACAAAGCTATTTAATGGTCCTTATACGAACGAATATTAAACAAT	177
Tbb3	_AL488025 T. brucei sheared genomic DNA clone 283e07. forward sequence. -RC	GCCCAGTTAACGCTATTATACACAATAACTTTTAATGTGTGCCATATTAATTACAAGTGTGCAACATTAAATACAAGTGTGTAACGTTAATTTGCAAGTTTGCAACAATGTTCTTTAGTGTTTAATGGGTGAAACAAAGCTATTTAATGGTCCTTATACGAACGAATATTAAACAAT	177
Tbb3	_AL488569 T. brucei sheared genomic DNA clone 261a04. reverse sequence-RC	GCGCAGTTAACGCTATTATACACAATAACTTTTAATGTGTGCCATATTAATTACAAGTGTACAACATTAAATACAAGTGTGTAACGTTAATTTGCAAGTTTGCAACAATGTTCTTTAGTGTTTAATGGGTGCAACAAAGCTATTTAATGGTCCTTATACGAACGAATATTAAACAAT	177
Tbb3	_AL467336 T. brucei sheared genomic DNA clone 151f10. forward sequence-RC	GCGCAGTAAACGCTATTATACACAATAACTTTTAATGTGTGCCATATTAATTACAAGTGTGCAACATTAAATACAAGTGTGTAACGTTAATTTGCAAGTTTGGAACAATGTTCTTTAGTGTTTAATGGGTGCAACAAAGCTATTTAATGGTCCTTATACGAATGAATATTAAACAAT	177
Tbb3	_AL483431 T. brucei sheared genomic DNA clone 254g10. reverse sequence-RC	GCGCAGTTAACGCTATTATACACAATAACTTTTAATGTGTGCCATATTAATTACAAGTGTGCAACATTAAATACAAGTGTGTAACGTTAATTTGCAAGTTTGCAACAATGTTCTTTAGTGTTTAATGGGTGCAACAAAGCTATTTAATGGTCCTTATACGAACGAATATTAAACAAT	177
Tbb3	_AL497508 T. brucei sheared genomic DNA clone 303f02. forward sequence.	GCGCAGTTAACGCTATTATACACAATAACTTTTAATGTGTGCCATATTAATTACAAGTGTGCAACATTAAATACAAGTGTGTAACATTAATTTGCAAGTTTGCAACCATGTTCTTTAGTGTTTAATGGGTGCAACAAAGCTATTTAATGGTCCTTATACGAACGAATATTAAACAAT	177
Tbb3	_AL480111 T. brucei sheared genomic DNA clone 227g12. forward sequence.	GCGCAGTTAACGCTATTATACACAATAACTTTTAATGTGTGCCATATTAATTACAAGTGTGCAACATTAAATACAAGTGTGTAACATTAATTTGCAAGTTTGCAACAATGTTCTTTAGTGTTTAATGGGTGCAACAAAGCTATTTAATGGTCCTTATACGAACGAATATTAAACAAT	177
Tbb3	_AZ214939 Sheared DNA-120G7.TF Sheared DNA Trypanosoma brucei genomic clone Sheared DNA-120G7. genomic survey sequence-RC	GCGCAGTTAACGCTATTATACACAATAACTTTTAATGTGTGCCATATTAATTACAAGTGTACAACATTAAATACAAGTGTGTAACGTTAATTTGCAAGTTTGCAACAATGTTCTTTAGTGTTTAATGGGTGCAACAAAGCTATTTAATGGTCCTTATACAAACGAATATTAGACAAT	177
Tbb3	_AL490281 T. brucei sheared genomic DNA clone 313a09. forward sequence.	GCGCAGTTAACGCTATTATACACAATAACTTTTAATGTGCGCCATATTAATTACAAGTGTGCAACATTAAATACAAGTGTGTAACGTTAATTTGCAAGTTTGCAACAATGTTCTTTAGTGTTTAATGGGTGCAACAAAGCTATTTAATGGTCCTTATACGAACGAATATTAAACAAT	177
Tbb3	_AL493819 T. brucei sheared genomic DNA clone 351h07. forward sequence. -RC	GCGCAGTTAACGCTATTATACACAATAACTTTTAATGTGTGCCATATTAATTACAAGTGTGCAACATTAAATACAAGTGTGTAACATTAATTTGCAAGTTTGCAACAATGTTCTTTAGTGTTTAATGGGTGCAACAAAGCTATTTAATGGTCCTCATACGAACGAATATTAAACAAT	177
Tbb3	_AL462363 T. brucei sheared genomic DNA clone 102f07. forward sequence.	GCGCAGTTAACGCTATTATACACAATAACTTTTAATGTGTGCCATATTAATTACAAGTGTGCAACATTAAATACAAGTGTGTAACATTAATTTGCAAGTTTGCAACAATGTTCTTTAGTGTTTAATGGGTGCAACAAAGCTATTTAATGGTCCTTATACGAACGAATATTAAACAAT	177
Tbb3	_AL458282 T. brucei sheared genomic DNA clone 70e10. forward sequence. -RC	GCGCAGTTAACGCTATTATACACAATAACTTTTAATGTGTGCCATATTAATTACAAGTGTGCAACATTAAATACAAGTGTGTAACATTAATTTGCAAGTTTGCAACAATGTTCTTTAGTGTTTAATGGGTGCAACAAAGCTATTTAATGGTCCTCATACGAACGAATATTAAACAAT	177
Tbb3	_AL488872 T. brucei sheared genomic DNA clone 307f10. reverse sequence.	GCGCAGTTAACGCTATTATACACAATAACTTTTAATGTGTGCCATATTAATTACAAGTGTGCAACATTAAATACAAGTGTGTAACATTAATTTGCAAGTTTGCAACAATGTTCTTTAGTGTTTAATGGGTGCAACAAAGCTATTTAATGGTCCTCATACGAACGAATATTAAACAAT	177
Tbb3	_AL459267 T. brucei sheared genomic DNA clone 103c04. forward sequence	GCGCAGTTAACGCTATTATACACAATAACTTTTAATGTGTGCCATATTAATTACAAGTGTGCAACATTAAATACAAGTGTGTAACATTAATTTGCAAGTTTGCAACAATGTTCTTTGGTGTTTAATGGGTGCAACAAAGCTATTTAATGGTCCTTATACGAACGAATATTAAACAAT	177
Tbb3	_AL491763 T. brucei sheared genomic DNA clone 338a07. reverse sequence.	GCGCAGTTAACGCTATTATACACAATAACTTTTAATGTGTGCCATATTAATTACAAGTGTGCAACATTAAATACAAGTGTGTAACATTAATTTGCAAGTTTGCAACAATGTTCTTTAGTGTTTAATGGGTGCAACAAAGCTATTTAATGGTCCTCATACGAACGAATATTAAACAAT	177
Tbb3	_AL494304 T. brucei sheared genomic DNA clone 363h11. forward sequence. -RC	GCGCAGTTAACGCTATTATACACAATAACTTTTAATGTGTGCCATATTAATTACAAGTGTACAACATTAAATACAAGTGTGTAACGTTAATTTGCAAGTTTGCAACAATGTTCTTTAGTGTTTAATGGGTGCAACAAAGCTATTTAATGGTCCTTATACGAACGAATATTAAACAAT	177
Tbb3	_AL478723 T. brucei sheared genomic DNA clone 211g10. reverse sequence	GCGCAGTTAACGCTATTATACACAATAACTTTTAATGTGTGCCATATTAATTACAAGTGTGCAACATTAAATACAAGTGTGTAACGTTAATTTGCAAGTTTGCAACAATGTTCTTTAGTGTCTAATGGGTGCAACAAAGCTATTTAATGGTCCTTATACGAACGAATATTAAACAAT	177
Tbb3	_AL472242 T. brucei sheared genomic DNA clone 163g10. forward sequence	GCGCAGTTAACGCTATTATACACAATAACTTTTAATGTGTGCCATATTAATTACAAGTGTGCAACATTAAATACAAGTGTGTAACGTTAATTTGCAAGTTTGCAACAATGTTCTTTAGTGTTTAATGGGTGCAACAAAGCTATTTAATGGTCCTTATACGAACGAATATTAAACAAT	177
Tbb3	_AL467028 T. brucei sheared genomic DNA clone 143e10. reverse sequence.	GCGCAGTTAACGCTATTATACACAATAACTTTTAATGTGTGCCATATTAATTACAAGTGTGCAACATTAAATACAAGTGTGTAACATTAATTTGCAAGTTTGCAACAATGTTCTTTAGTGTTTAATGGGTGCAACAAAGCTATTTAATGGTCCTTATACGAACGAATATTAAACAAT	177
Tbb3	_AL486522 T. brucei sheared genomic DNA clone 292g11. reverse sequence.	GCGCAGTTAACGCTATTATACACAATAACTTTTAATGTGTGCCATATTAATTACAAGTGTCCAACATTAAATACAAGTGTGTAACGTTAATTTGCAAGTTTGCAACAATGTTCTTTAGTGTTTAATGGGTGCAACAAAGCTATTTAATGGTCCTTATACGAACGAATATTAAACAAT	177
Tbb3	_AL492779 T. brucei sheared genomic DNA clone 319b03. reverse sequence. -RC	GCGCAGTTAACGCTATTATACACAATAACTTTTAATGTGTGCCATATTAATTACAAGTGTGCAACATTAAATACAAGTGTGTAACGTTAATTTGCAAGTTTGCAACAATGTTCTTTAGTGTTTAATGGGTGCAACAAAGCTATTTAATGGTCCTTATACAAACGAATATTAAACAAT	177
Tbb3	_AL456574 T. brucei sheared genomic DNA clone 59e07. reverse sequence-RC	GCGCAGTTAACGCTATTATACACAATAACTTTTAATGTGCGCCATATTAATTACAAGTGTGCAACATTAAATACAAGTGTGTAACGTTAATTTGCAAGTTTGCAACAATGTTCTTTAGTGTTTAATGGGTGCAACAAAGCTATTTAATGGTCCTTATACGAACGAATATTAAACAAT	177
Tbb3	_AL455824 T. brucei sheared genomic DNA clone 50b07. forward sequence-RC	GCGCAGTTAACGCTATTATACACAATAACTTTTAATGTGTGCCATATTAATTACAAGTGTACAACATTAAATACAAGTGTGTAACGTTAATTTGCAAGTTTGCAACAATGTTCTTTAGTGTTTAATGGGTGCAACAAAGCTATTTAATGGTCCTTATACGAACGAATATTAAACAAT	177
Tbb3	_AL482468 T. brucei sheared genomic DNA clone 254g10. forward sequence	GCGCAGTTAACGCTATTATACACAATAACTTTTAATGTGTGCCATATTAATTACAAGTGTACAACATTAAATACAAGTGTGTAACGTTAATTTGCAAGTTTGCAACAATGTTCTTTGGTGTTTAATGGGTGCAACAAAGCTATTTAATGGTCCTTATACGAACGAATATTAAACAAT	177
Tbb3	_AL482066 T. brucei sheared genomic DNA clone 249a06. reverse sequence. -RC	GCGCAGTTAACGCTATTATACACAATAACTTTTAATGTGTGCCATATTAATTACAAGTGTGCAACATTAAATACAAGTGTGTAACGTTAATTTGCAAGTTTGCAACAATGTTCTTTAGTGTTTAATGGGTGCAACAAAGCTATTTAATGGTCCTTATACGAACGAATATTAAACAAT	177
Tbb3	_AL486265 T. brucei sheared genomic DNA clone 275d06. reverse sequence-RC	GCGCAGTTAACGCTATTATACACAATAACTTTTAATGTGTGCCATATTAATTACAAGTGTGCAACATTAAATACAAGTGTGTAACGTTAATTTGCAAGTTTGCAACAATGTTCTTTAGTGTTTAATGGGTGCAACAAAGCTATTTAATGGTCCTTATACGAACGAATATTAAACAAT	177
Tbb3	_AL480246 T. brucei sheared genomic DNA clone 220h09. forward sequence	GCGCAGTTAACGCTATTATACACAATAACTTTTAATGTGTGCCATATTAATTACAAGTGTACAACATTAAATACAAGTGTGTAACGTTAATTTGCAAGTTTGCAACAATGTTCTTTAGTGTTTAATGGGTGCAACAAAGCTATTTAATGGTCCTTATACGAACGAATATTAAACAAT	177
Tbb3	_AL489207 T. brucei sheared genomic DNA clone 309g10. forward sequence	GCGCAGTTAACGCTATTATACACAATAACTTTTAATGTGTGCCATATTAATTACAAGTGTGCAACATTAAATACAAGTGTGTAACGTTAATTTGCAAGTTTGCAACAATGTTCTTTAGTGTTTAATGGGTGCAACAAAGCTATTTAATGGTCCTTATACGAACGAATATTAAACAAT	177
Tbb3	_AL457059 T. brucei sheared genomic DNA clone 48g04. forward sequence. -RC	GCGCAGTTAACGCTATTATACACAATAACTTTTAATGTGTGCCATATTAATGACAAGTGTGCAACATTAAATACAAGTGTGTAACGTTAATTTGCAAGTTTGCAACAATGTTCTTTAGTGTTTAATGGGTGCAACAAAGCTATTTAATGGTCCTTATACGAACGAATATTAAACAAT	177
Tbb3	_AL458163 T. brucei sheared genomic DNA clone 70e10. reverse sequence.	GCGCAGTTAACGCTATTATACACAATAACTTTTAATGTGTGCCATATTAATTACAAGTGTGCAACATTAAATACAAGTGTGTAACGTTAATTTGCAAGTTTGCAACAATGTTCTTTAGTGTTTAATGGGTGCAACAAAGCTATTTAATGGTCCTTATACGAACGAATATTAAACAAT	177
Tbb3	_AL495321 T. brucei sheared genomic DNA clone 359c08. reverse sequence.	GCGCAGTTAACGCTATTATACACAATAACTTTTAATGTGTGCCATATTAATTACAAGTGTGCAACATTAAATACAAGTGTGTAACGTTAATTTGCAAGTTTGCAACAATGTTCTTTAGTGTTTAATGGGTGCAACAAAGCTATTTAATGGTCCTTATACGAACGAATATTAAACAAT	177
Tbb3	_AL488926 T. brucei sheared genomic DNA clone 305d07. reverse sequence.	GCGCAGTTAACGCTATTATACACAATAACTTTTAATGTGTGCCATATTAATTACAAGTGTGCAACATTAAATACAAGTGTGTAACGTTAATTTGCAAGTTTGCAACAATGTTCTTTAGTGTTTAATGGGTGCAACAAAGCTATTTAATGGTCCTTATACGAACGAATATTAAACAAT	177
Tbb3	_AL486571 T. brucei sheared genomic DNA clone 289d09. reverse sequence.	GCGCAGTTAACGCTATTATACACAATAACTTTTAATGTGTGCCATATTAATTACAAGTGTGCAACATTAAATACAAGTGTGTAACATTAATTTGCAAGTTTGCAACAATGTTCTTTAGTGTTTAATGGGTGCAACAAAGCTATTTAATGGTCCTTATACGAACGAATATTAAACAAT	177
Tbb3	_AL490164 T. brucei sheared genomic DNA clone 315c06. forward sequence. -RC	GCGCAGTTAACGCTATTATACACAATAACTTTTAATGTGTGCCATATTAATTACAAGTGTGCAACATTAAATACAAGTGTGTAACATTAATTTGCAAGTTTGCAACAATGTTCTTTAGTGTTTAATGGGTGCAACAAAGCTATTTAATGGTCCTTATACGAACGAATATTAAACAAT	177
Tbb3	_AL465915 T. brucei sheared genomic DNA clone 133d05. forward sequence. -RC	GCGCAGTTAACGCTATTATACACAATAACTTTTAATGTGTGCCATATTAATTACAAGTGTGCAACATTAAATACAAGTGTGTAACATTAATTTGCAAGTTTGCAACAATGTTCTTTAGTGTTTAATGGGTGCAACAAAGCTATTTAATGGTCCTTATACGAACGAATATTAAACAAT	177
Tbb3	_AL487315 T. brucei sheared genomic DNA clone 289e04. forward sequence. -RC	GCGCAGTTAACGCTATTATACACAATAACTTTTAATGTGTGCCATATTAATTACAAGTGTGCAACATTAAATACAAGTGTGTAACATTAATTTGCAAGTTTGCAACAATGTTCTTTAGTGTTTAATGGGTGCAACAAAGCTATTTAATGGTCCTTATACGAACGAATATTAAACAAT	177
Tbb3	_AL475747 T. brucei sheared genomic DNA clone 197b03. forward sequence.	GCGCAGTTAACGCTATTATACACAATAACTTTTAATGTGTGCCATATTAATTACAAGTGTGCAACATTAAATACAAGTGTGTAACATTAATTTGCAAGTTTGCAACAATGTTCTTTAGTGTTTAATGGGTGCAACAAAGCTATTTAATGGTCCTTATACGAACGAATATTAAACAAT	177
Tbb3	_AL498046 T. brucei sheared genomic DNA clone 381b03. forward sequence.	GCGCAGTTAACGCTATTATACACAATAACTTTTAATGTGTGCCATATTAATTACAAGTGTGCAACATTAAATACAAGTGTGTAACATTAATTTGCAAGTTTGCAACAATGTTCTTTAGTGTTTAATGGGTGCAACAAAGCTATTTAATGGTCCTTATACGAACGAATATTAAACAAT	177
Tbb3	_AL490210 T. brucei sheared genomic DNA clone 313a09. reverse sequence. -RC	GCGCAGTTAACGCTATTATACACAATAACTTTTAATGTGTGCCATATTAATTACAAGTGTGCAACATTAAATACAAGTGTGTAACATTAATTTGCAAGTTTGCAACAATGTTCTTTAGTGTTTAATGGGTGCAACAAAGCTATTTAATGGTCCTTATACGAACGAATATTAAACAAT	177
Tbb4	_AL456809 T. brucei sheared genomic DNA clone 57e04. forward sequence-RC	GCGCAGTTAACGCTATTATACACAATAACTTTTAATGTGTGCCATATTAATTACAAGTGTGCAACATTAAATACAAGTGTGTAACGTTAATTTGCAAGTTTGCAACAATGTTCTTTGGTGTTTAATGGGTGCAACAAAGCTATTTAATGGTCCTTATACGAACGAATATTAAACAAT	177
Tbb4	_AL490418 T. brucei sheared genomic DNA clone 315c06. reverse sequence.	GCGCAGTTAACGCTATTATACACAATAACTTTTAATGTGTGCCATATTAATTACAAGTGTGCAACATTAAATACAAGTGTGTAACATTAATTTGCAAGTTTGCAACAATGTTCTTTAGTGTTTAATGGGTGCAACAAAGCTATTTAATGGTCCTTATACGAACGAATATTAAACAAT	177
Tbb4	_AL452903 T. brucei sheared genomic DNA clone 30g07. reverse sequence. -RC	GCGCAGTTAACGCTATTATACACGATAACTTTTAATGTGTGCCATATTAATTACAAGTGTGCAACATTAAATACAAGTGTGTAACATTAATTTGCAAGTTTGCAACCATGTTCTTTAGTGTTTAATGGGTGCAACAAAGCTATTTAATGGTCCTTATACGAACGAATATTAAACAAT	177
Tbb4	_AL459162 T. brucei sheared genomic DNA clone 96d02. reverse sequence. -RC	GCGCAGTTAACGCTATTATACACAATAACTTTTAATGTGTGCCATATTAATTACAAGTGTGCAACATTAAATACAAGTGTGTAACGTTAATTTGCAAGTTTGCAACCATGTTCTTTAGTGTTTAATGGGTGCAACAAAGCTAATTAATGGTCCTTATACGAACGAATATTAAACAAT	177
Tbb4	_AL466889 T. brucei sheared genomic DNA clone 144f11. reverse sequence.	GCGCAGTTAACGCTATTATACACAATAACTTTTAATGTGTGCCATATTAATTACAAGTGTGCAACATTAAATACAAGTGTGTAACATTAATTTGCAAGTTTGCAACAATGTTCTTTAGTGTTTAATGGGTGCAACAAAGCTATTTAATGGTCCTTATACAAACGAATATTAAACAAT	177
Tbb4	_AL476673 T. brucei sheared genomic DNA clone 189h04. reverse sequence. -RC	GCGCAGTTAACGCTATTATACACAATAACTTTTAATGTGTGCCATATTAATTACAAGTGTGCAACATTAAATACAAGTGTGTAACATTAATTTGCAAGTTTGCAACCATGTTCTTTAGTGTTTAATGGGTGCAACAAAGCTATTTAATGGTCCTTATACGAACGAATATTAAACAAT	177
Tbb4	_AL479170 T. brucei sheared genomic DNA clone 200b12. reverse sequence. -RC	GCGCAGTTAACGCTATTATACACAATAACTTTTAATGTGTGCCATATTAATTACAAGTGTGCAACATTAAATACAAGTGTGTAACATTAATTTGCAAGTTTGCAACCATGTTCTTTAGTGTTTAATGGGTGCAACAAAGCTATTTAATGGTCCTTATACGAACGAATATTAAACAAT	177
Tbb4	_AL458706 T. brucei sheared genomic DNA clone 65g06. reverse sequence.	GCGCAGTTAACGCTATTATACACAATAACTTTTAATGTGTGCCATATTAATTACAAGTATGCAACATTAAATACAAGTGTGTAACGTTAATTTGCAAGTTTGCAACCATGTTCTTTAGTGTTTAATGGGTGCAACAAAGCTAATTAATGGTCCTTATACGAACGAATATTAAACAAT	177
Tbb4	_AZ214939 Sheared DNA-120G7.TF Sheared DNA Trypanosoma brucei genomic clone Sheared DNA-120G7. genomic survey sequence-RC	GCGCAGTTAACGCTATTATACACAATAACTTTTAATGTGTGCCATATTAATTACAAGTGTGCAACATTAAATACAAGTGTGTAACGTTAATTTGCAAGTTTGCAACAATGTTCATTAGTGTTTAATGGGTGCAACAAAGCTATTTAATGGACATTATACGAACGAATATTAAACAAT	177
Tbb4	_AL455824 T. brucei sheared genomic DNA clone 50b07. forward sequence-RC	GCGCAGTTAACGCTATTATACACAATAACTTTTAATGTGTGCCATATTAATTACAAGTGTGCAACATTAAATACAAGTGTGTAACGTTAATTTGCAAGTTTGCAACAATGTTCTTTAGTGTTTAATGGGTGCAACAAAGCTATTTAATGGTCCTTATACGAACGAATATTAAACAAT	177
Tbb1	_AL492356 T. brucei sheared genomic DNA clone 321c12. forward sequence. -RC	CGCAGTTAACGCTATTATACACAATAACTTTTAATGTGTGCCATATTAATTACAAGTGTGCAACATTAAATACAAGTGTGTAACGTTAATTTGCAAGTTTGCAACCATGTTCTTTAGTGTTTAATGGGTACAACAAAGCTATTTAATGGTCCTTATACGAACGAATATTAAACAAT	176
Tbb2	_AL489725 T. brucei sheared genomic DNA clone 301d09. reverse sequence.	GCGCAGTTAACGCTATTATACACAATAACTTTTAATGTGTGCAATATTAATTAATAGTGTAAACATTAAATACAAGTGTGTAACATTAATTTGCAAGTTTGCAACGCTGTTCTTTAGTGTTTAATGTGTGCAACAAAGCTAATAAATGGTTCTTATACGAATGAATATTAAACAAT	176
Tbb2	_AL459162 T. brucei sheared genomic DNA clone 96d02. reverse sequence. -RC	CGCAGTTAACGCTATTATACACAATAACTTTTAATGTGTGCCATATTAATTACAAGTGTGCAACATTAAATACAAGTGTGTAACGTTAATTTGCAAGTTTGCAACCATGTTCTTTAGTGTTTAATGGGTGCAACAAAGCTAATTAATGGTCCTTATACGAACGAATATTAAACAAA	176
Tbb2	_B07490 G685T3 MVAT4 sheared genomic library Trypanosoma brucei rhodesiense genomic clone G685. genomic survey sequence. -RC	GCGCAGTTAACGCTATTATACACAATAACTTTTAATGTGTGCAATATGAATTAATAGTGTAAACATTGAATACAAGTGTGTAACATTAATTTGCAAGTTTGCAACGCTGTTCTTTAGTGTTTAATGTGTGCAACAAAGCTAATAAATGGTTCTTATACGAATGAATATTAAACAAT	176
Tbb2	_B07491 G685T7 MVAT4 sheared genomic library Trypanosoma brucei rhodesiense genomic clone G685. genomic survey sequence.	GCGCAGTTAACGCTATTATACACAATAACTTTTAATGTGTGCAATATTAGTTAATAGTGTAAACATTAAATACAAGTGTGTAACATTAATTTGCAAGTTTGCAACGCTGTTCTTTAGTGTTTAATGTGTGCGACAAAGCTAATAAATGGTTCTTATACGAATGAATATTAAACAAT	176
Tbb3	_AL459839 T. brucei sheared genomic DNA clone 90a09. reverse sequence.	GCGCAGTTAACGCTATTATACACAATAACTTTTAATGTGTGCAATATTAATTAATAGTGTAAACATTAAATACAAATGTGTAACATTAATTTGCAAGTTTGCAACGCTGTTCTTTAGTGTTTAATGTGTGCAACAAAGCTAATAAATGGTACTTATACAAATGAATATTAAACAAT	176
Tbb3	_B07490 G685T3 MVAT4 sheared genomic library Trypanosoma brucei rhodesiense genomic clone G685. genomic survey sequence. -RC	GCGCAGTTAACGCTATTATACACAATAAAAAANAATGTGTGCAATATTAGTTAATAGTGTAAACATTAAATACAAGTGTGTAACATTAATTTGCAAGTTTGCAACGCTGTTCTTTAGTGTTTAATGTGTGCGACAAAGCTAATAAATGGTTCTTATACGAATGAATATTAAACAAT	176
Tbb4	_AL452043 T. brucei sheared genomic DNA clone 15g05. reverse sequence. -RC	GCGCAGTTAACGCTATTATACACAATAACTTTTAATGTGTGCCATATTAATTACAAGTGTGCAACATTAAATACAAGTGTGTAACATTAATTTGCAAGTTTGCAACCATGTTCTTTAGTGTTTAATGGGTGCAACAAAGCTAATTAATGGTCCTTATACGAACGAATATTAAACAA	176
Tbb4	_AL482468 T. brucei sheared genomic DNA clone 254g10. forward sequence	GCGCAGTTAACGCTATTATACACAATAACTTTTAATGTGTGCCATATTAATTACAAGTGTGCAACATTAAATACAAGTGTGTAACGTTAATTTGCAAGTTTGCAACAATGTTCTTTAGTGTTTAATGGGTGCAACAAAGCTATTTAATGGTCCTTATACGAACGAATATTAAACAA	176
Tbb4	_AL457380 T. brucei sheared genomic DNA clone 65e07. forward sequence.	GCGCAGTTAACGCTATTATACACAATAACTTTTAATGTGTGCCATATTAATTACAAGTGTGCAACATTAAATACAAGTGTGTAACATTAATTTGCAAGTTTGCAACAATGCTCTTTAGTGTTTAATGGGTGCAACAAAGCTATTTAATGGTCCTTATACAAACGAATATTAAACA	175
Tbb1	_AL485797 T. brucei sheared genomic DNA clone 283e07. reverse sequence.	GCGAGTTACGCTATTATCACAATAACTTTTAATGTGTGCCATATTTATTACAAGTGTGCAACATTAAATACAAGTGTGTAACGTTAATTTGCAAGTTTGCAACAATGTTCTTTAGTGTTTAATGGGTGAAACAAAGCTATTTAATGGTCCTTATACGAACGAATATTAAACAAT	174
Tbb1	_AL495891 T. brucei sheared genomic DNA clone 371a08. reverse sequence-RC	AGTTAACGCTATTATACACAATAACTTATAATGTGTGCCATATTAATTACAAGTGTGCAACATTAAATGCAAGTGTGTAACATTAATTTGCAAGTTTGCAACAATGTTCTTTGGTGTTTAATGGGTGCAACAAAGCTATTTAATGGTCCTCATACGAACGAATATTAGACAAT	173
Tbb4	_AL495891 T. brucei sheared genomic DNA clone 371a08. reverse sequence-RC	GCGCAGTTAACGCTATTATACACAATAACTTTTAATGTCCGCCACATTAATTACAAGTGTGCAACATTAAATACAAGTGTGTGACATTAATTTGCAAGTTTGCAACAATGTTCTTTAGTGTTTAATGGGTGCAACAAAGCTATTTAATGGTCCTTATACGAACGAAATTAAAC	173
Tbb4	_AL475478 T. brucei sheared genomic DNA clone 200b12. forward sequence.	GCGCAGTTAACGCTATTATACACAATAACTTTTAATGTGTGCCATATTAATTACAAGTGTGCAACATTAAATACAAGTGTGTAACATTAATTTGCAAGTTTGCAACCATGTTCTTTAGTGTTTAATGGGTGCAACAAAGCTATTTAATGGTCCTTATACGAACGAATATTAA	172
Tbb1	_AL457898 T. brucei sheared genomic DNA clone 64g06. reverse sequence.	TTAACGCTATTATACACAATAACTTTTAATGTGTGCCATATTAATTACAAGTGTGCAACATTAAATACAAGTGTGTAACGTTAATTTGCAAGTTTGCAACCATGTTCTTTAGTGTTTAATGGGTGCAACAAAGCTAATTAATGGTCCTTATACGAACGAATATTAAACAAT	171
Tbb2	_AL466889 T. brucei sheared genomic DNA clone 144f11. reverse sequence.	CTAACGCTATTATACACAATAACTTTTAATGTGTGCCATATTAATTACAAGTGTGCAACATTAAATACAAGTGTGTAACATTAATTTGCAAGTTTGCAACAATGTTCTTTAGTGTTTAATGGGTGCAACAAAGCTATTTAATGGTCCTTATACGAACGAATATTAAACAAT	171
Tbb2	_AL458706 T. brucei sheared genomic DNA clone 65g06. reverse sequence.	TTAACGCTATTATACACAATAACTTTTAATGTGTGCCATATTAATTACAAGTGTGCAACATTAAATACAAGTGTGTAACGTTAATTTGCAAGTTTGCAACCATGTTCTTTAGTGTTTAATGGGTGCAACAAAGCTAATTAATGGTCCTTATACGAACGAATATTAAACAAT	171
Tbb4	_AL483128 T. brucei sheared genomic DNA clone 252b12. forward sequence.	GCGCAGTTAACGCTATTATACACAATAACTTTTAATGTGCGCCATATTAATTACAAGTGTGCAACATTAAATACAAGTGTGTAACATTAATTTGCAAGTTTGCAACCATGTTCTTTAGTGTTTAATGGGTGCAACAAAGCTATTTAATGGTCCTTATACGAACGAATATT	170
Tbb4	_AL489965 T. brucei sheared genomic DNA clone 311e08. reverse sequence.	GCGCAGTTAACGCTATTATACACAATAACTTTTAATGTGTGCCATATTAATTACAAGTGTGCAACATTAAATACAAGTGTGTAACGTTAATTTGCAAGTTTGCAACCATGTTCTTTAGTGTTTAATGGGTGCAACAAAGCTATTTAATGGTCCTTATACGAACGAATATT	170
Tbb3	_AL481705 T. brucei sheared genomic DNA clone 239c11. forward sequence	GCGCAGTTAACGCTATTATACACAATAACTTTTAATGTGTGCCATATTAATTACAAGTGTGCAACATTAAATACAAGTGTGTAACATTAGGGTACCGAGCTCGAATTCGTAATCATGGTCATAGCTGTTTCCTGTGTGAAATTGTTATCCGCTCACAATTCCACACAAC	169
Tbb4	_AL453982 T. brucei sheared genomic DNA clone 24a04. reverse sequence. -RC	GCGCAGTTAACGCTATTATACACAATAACTTTTAATGTGTGCCATATTAATTACAAGTGTGCAACATTAAATACAAGTGTGTAACGTTAATTTGCAAGTTTGCAACCATGTTCTTTAGTGTTTAATGGGTGCAACAAAGCTATTTAATGGTCCTTATACGAACGAATAT	169
Tbb4	_AL486265 T. brucei sheared genomic DNA clone 275d06. reverse sequence-RC	GCGCAGTTAACGCTATTATACACAATAACTTTTAATGTGTGCCATATTAATTACAAGTGTACAACATTAAATACAAGTGTGTAACGTTAATTTGCAAGTTTGCAACAATGTTCTTTGGTGTTTAATGGGTGCAACAAAGCTATTTAATGGTCCTTATACGAACGAATAG	169
Tbb4	_AL485810 T. brucei sheared genomic DNA clone 283f11. reverse sequence. -RC	GCCCAGTTAACGCTATTATACACAATAACTTTTAATGTGTGCCATATTAATTACAAGTGTGCAACATTAAATACAAGTGTGTAACATTATTTGCAAGTTTGCAACCATGTTCTTCAGTGTTTAATGGGTGCAACAAAGCTAATTAATGGTCCTTATACGAACGAATG	167
Tbb4	_AL457116 T. brucei sheared genomic DNA clone 72e09. forward sequence-RC	GCCCAGTTAACGCTATTATACACAATAACTTTTAATGTGTGCCATATTAATTACAAGTGTGCAACATTAAATACAAGTGTGTAACGTTAATTTGCAAGTTTGCAACCATGTTCTTTAGTGTTTAATGGGTGAAACAAAGCTAATTAATGGTCCTTATACGAACGAAT	167
Tbb1	_AL491763 T. brucei sheared genomic DNA clone 338a07. reverse sequence.	GCTATTATACACAATAACTTTTAATGTGTGCCACATTAATTACAAGTGTACAACATTAAATACAAGTGTGTAACATTAATTTGCAAGTTTGCAACAATGTTCTTTAGTGTTTAATGGGTGCAACAAAGCTATTTAATGGTCCTTATACGAACGAATATTAAACAAT	166
Tbb2	_AL479170 T. brucei sheared genomic DNA clone 200b12. reverse sequence. -RC	GCTATTATACACAATAACTTTTAATGTGTGCCATATTAATTACAAGTGTGCAACATTAAATACAAGTGTGTAACATTAATTTGCAAGTTTGCAACCATGTTCTTTAGTGTTTAATGGGTGCAACAAAGCTATTTAATGGTCCTTATACGAACGAATATTAAACAAT	166
Tbb4	_AL480905 T. brucei sheared genomic DNA clone 229g04. forward sequence. -RC	GCCCAGTTAACGCTATTATACACAATAACTTTTAATGTGTGCCATATTAATTACAAGTGTGCAACATTAAATACAAGTGTGTAACGTTAATTTGCAAGTTTGCAACAATGTTCTTTAGTGTTTAATGGGTGCAACAAAGCTATTTAATGGTCCTTATACGAACGG	165
Tbb1	_AL482066 T. brucei sheared genomic DNA clone 249a06. reverse sequence. -RC	TATTATACACAATAACTTTTAATGTGTGCCATATTAATTACAAGTGTGCCACATTAAATACAAGTGTGTAACGTTAATTTGCAAGTTTGCAACAATGTTCTTTAGTGTTTAATGGGTGCAACAAAGCTATTTAATGGTCCTTATACGAACGAATATTAAACAAT	164
Tbb4	_AL461973 T. brucei sheared genomic DNA clone 78g06. forward sequenc	GCGCAGTTAACGCTATTATACACAATAACTTTTAATGTGTGCCATATTAATTACAAGTGTACAACATTAAATACAAGTGTGTAACGTTAATTTGCAAGTTTGCAACAATGTTCTTTAGTGTTTAATGGGTGCAACAAAGCTATTTAATGGTCCTTATACGAAC	163
Tbb1	_AL478723 T. brucei sheared genomic DNA clone 211g10. reverse sequence	CATACACAATAACTTTTAATGTGTGCCATATTAATTACAAGTGTGCAACATTAAATACAAGTGTGTAACGTTAATTTGCAAGTTTGCAACAATGTTCTTTAGTGTTTAATGGGTGCAACAAAGCTATTTAATGGTCCTTATACGAACGAATATTAAACAAT	161
Tbb1	_B07490 G685T3 MVAT4 sheared genomic library Trypanosoma brucei rhodesiense genomic clone G685. genomic survey sequence. -RC	AACACAATAACTTTTAATGTGGCAACATTAATAACAAGTGTGCAACATTAAATACAAGTGTGTNACATTAACTTGCAAGTTTGCNAACGCTGTTCTATAGTGTTTAATGTGTGCAACAAAGCTAATAAATGGTTCTTATACGGAATGAATATTAAACAAT	160
Tbb4	_AL483649 T. brucei sheared genomic DNA clone 253h03. forward sequence.	GCGCAGTTAACGCTATTATACACAATAACTTTTAATGTGTGCCATATTAATTACAAGTGTGCAACATTAAATACAAGTGTGTAACATTAATTTGCAAGTTTGCAACCATGTTTTTTAGTGTTTAATGGGTGCAACAAAGCTATTTAATGGTCCTTATAC	159
Tbb1	_AL467028 T. brucei sheared genomic DNA clone 143e10. reverse sequence.	CCACAATAACTTTTAATGTGTGCCATATTAATTACAAGTGTGCAACATTAAATACAAGTGTGTAACGTTAATTTGCAAGTTTGCAACAATGTTCTTTAGTGTTTAATGGGTGCAACAAAGCTATTTAATGGTCCTTATACGAACGAATATTAAACAAT	158
Tbb4	_AL497578 T. brucei sheared genomic DNA clone 377c07. reverse sequence. -RC	GCGCAGTTAACGCTATTATACACAATAACTTTTAATGTGTGCCATATTAATTACAAGTGTGCAACATTAAATACAAGTGTGTAACATTAATTTGCAAGTTTGCAACAATGTCTTTGGTGTTTAATGGGTGCAACAAAGCTATTTAATGGTCCTTAGAC	158
Tbb4	_AL457302 T. brucei sheared genomic DNA clone 66d05. reverse sequence. -RC	GCGCAGTTAACGCTATTATACACAATAACTTTTAATGTGTGCCATATTAATTACAAGTGTGCAACATTAAATACAAGTGTGTAACATTAATTTGCAAGTTTGCAACCATGTTCTTTAGTGTTTAATGGGTGCAACAAAGCTATTTAATGGTCCTTATA	158
Tbb4	_AL451793 T. brucei sheared genomic DNA clone 4d06. forward sequence.	GCGCAGTTAACGCTATTATACACAATAACTTTTAATGTGTGCCATATTAATTACAAGTGTGCAACATTAAATACAAGTGTGTAACGTTAATTTGCAAGTTTGCAACCATGTTCTTTAGTGTTTAATGGGTGCAACAAAGCTATTTAATGGTCCTTATA	158
Tbb1	_AL451942 T. brucei sheared genomic DNA clone 9g03. forward sequence.	ACAATAACTTTTAATGTGTGCCATATTAATTACAAGTGTGCAACATTAAATACAAGTGTGTAACGTTAATTTGCAAGTTTGCAACCATGTTCTTTAGTGTTTAATGGGTGCAACAAAGCTATTTAATGGTCCTTATACGAACGAATATTAAACAAT	156
Tbb1	_AL456244 T. brucei sheared genomic DNA clone 61g11. reverse sequence. -RC	ACAATAACTTTTAATGTGTGCCATATTAATTACAAGTGTGCAACATTAAATACAAGTGTGTAACGTTAATTTGCAAGTTTGCAACAATGTTCTTTAGTGTTTAATGGGTGCAACAAAGCTATTTAATGGTCCTCATACGAACAAATATTAAACAAT	156
Tbb1	_AL457771 T. brucei sheared genomic DNA clone 64g06. forward sequence. -RC	CAATAACTTTTAATGTGTGCCATATTAATTACAAGTGTGCAACATTAAATACAAGTGTGTAACGTTAATTTGCAAGTTTGCAACCATGTTCTTTAGTGTTTAATGGGTGCAACAAAGCTATTTAATGGTCCTTATACGAACGAATATTAAACAAT	155
Tbb1	_AL498046 T. brucei sheared genomic DNA clone 381b03. forward sequence.	CATAACTTTTAATGTGCGCCATATTAATTACAAGTGTGCAACATTAAATACAAGTGTGTAACGTTAATTTGCAAGTTTGCAACAATGTTCTTTAGTGTTTAATGGGTGCAACAAAGCTATTTAATGGTCCTTATACGAACGAATATTAAACAAT	154
Tbb4	_AL495855 T. brucei sheared genomic DNA clone 373e02. reverse sequence.	GCGCAGTTAACGCTATTATACACAATAACTTTTAATGTGTGCCATATTAATTACAAGTGTGCAACATTAAATACAAGTGTGTAACATTAATTTGCAAGTTTGCAACCATGTTCTTTAGTGTTTAATGGGTGCAACAAAGCTATTTAATGGTCCT	154
Tbb1	_AL492811 T. brucei sheared genomic DNA clone 319e11. reverse sequence. -RC	ATAACTTTTAATGTGTGCCATATTAATTACAAGTGTGCAACATTAAATACAAGTGTGTAACATTAATTTGCAAGTTTGCAACAATGTTCTTTAGTGTTTAATGGGTGCAACAAAGCTATTTAATGGTCCTTATACAAACGAATATTAAACAAT	153
Tbb4	_AL493819 T. brucei sheared genomic DNA clone 351h07. forward sequence. -RC	GCGCAGTTAACGCTATTATACACAATAACTTTTAATGTGTGCCATATTAATTACAAGTGTGCAACATTAAATACAAGTGTGTAACGTTAATTTGCAAGTTTGCAACAATGTTCTTTAGTGTTTAATGGGTGCAACAAAGCTATTTAATGGTCG	153
Tbb4	_AL492779 T. brucei sheared genomic DNA clone 319b03. reverse sequence. -RC	GCGCAGTTAACGCTATTATACACAATAACTTTTAATGTGTGCCATATTAATTACAAGTGTGCAACATTAAATACAAGTGTGTAACGTTAATTTGCAAGTTTGCAACAATGTCTTTAGTGTTTAATGGGTGCAACAAAGCTATTTAATGGTTCC	153
Tbb1	_AL456574 T. brucei sheared genomic DNA clone 59e07. reverse sequence-RC	TAACTTTTAATGTGTGCCATATTAATTACAAGTGTACAACATTAAATACAAGTGTGTAACGTTAATTTGCAAGTTTGCAACAATGTTCTTTAGTGTTTAATGGGTGCAACAAAGCTATTTAATGGTCCTTATACGAACGAATATTAAACAAT	152
Tbb4	_AL457759 T. brucei sheared genomic DNA clone 64e07. forward sequence.	GCGCAGTTAACGCTATTATACACAATAACTTTTAATGTGTGCCATATTAATTACAAGTGTGCAACATTAAATACAAGTGTGTAACATTAATTTGCAAGTTTGCAACAATGCTCTTTAGTGTTTAATGGGTGCAACAAAGCTATTTAATGGT	151
Tbb4	_AL457898 T. brucei sheared genomic DNA clone 64g06. reverse sequence.	GCGCAGTTAACGCTATTATACACAATAACTTTTAATGTGTGCCATATTAATTACAAGTGTGCAACATTAAATACAAGTGTGTAACGTTAATTTGCAAGTTTGCAACCATGTTCTTTAGTGTTTAATGGGTGCAACAAAGCTAATTAATGGT	151
Tbb1	_AL464810 T. brucei sheared genomic DNA clone 115c08. forward sequence.	CCTTTTAATGTGTGCCATATTAATTACAAGTGTGCAACATTAAATACAAGTGTGTAACGTTAATTTGCAAGTTTGCAACAATGTTCTTTAGTGTTTAATGGGTGCAACAAAGCTATTTAATGGTCCTTATACGAACGAATATTAAACAAT	150
Tbb1	_AL489725 T. brucei sheared genomic DNA clone 301d09. reverse sequence.	CTTTTAATGTGTGCAATATTAATTACAAGTGTGCAACATTAAATACAAGTGTGTAACGTTAATTTGCAAGTTTGCAACAATGTTCTTTAGTGTTTAATGGGTGCAACAAAGCTATTTAATGGTCCTTATACGAATGAATATTAAACAAT	149
Tbb1	_AL486522 T. brucei sheared genomic DNA clone 292g11. reverse sequence.	CCTTTTATGTGTGCCATATTAATTACAAGTGTGCAACATTAAATACAAGTGTGTAACGTTAATTTGCAAGTTTGCAACCATGTTCTTTAGTGTTTAATGGGTGCAACAAAGCTAATTAATGGTCCTTATACGAACGAATATTAAACAAT	149
Tbb1	_AL477701 T. brucei sheared genomic DNA clone 189a08. forward sequence.	CTTTTATGTGTGCCACATTAATTACAAGTGTGCAACATTAAATACAAGTGTGTAACGTTAATTTGCAAGTTTGCAACCATGTTCTTCAGTGTTTAATGGGTGCAACAAAGCTAATTAATGGTCCTTATACGAACGAATATTAAACAAT	148
Tbb1	_AL486255 T. brucei sheared genomic DNA clone 275c07. reverse sequence.	CTTTTATGTGCGCCATATTAATTACAAGTGTGCAACATTAAATACAAGTGTGTAACATTAATTTGCAAGTTTGCAACAATGTTCTTTAGTGTTTAATGGGTGCAACAAAGCTATTTAATGGTCCTTATACGAACGAATATTAAACAAT	148
Tbb1	_AL457392 T. brucei sheared genomic DNA clone 65g06. forward sequence. -RC	TTTAATGTGTGCCATATTAATTACAAGTGTGCAACATTAAATACAAGTGTGTAACGTTAATTTGCAAGTTTGCAACCATGTTCTTTAGTGTTTAATGGGTGCAACAAAGCTATTTAATGGTCCTTATACGAACGAATATTAAACAAT	147
Tbb4	_AL476606 T. brucei sheared genomic DNA clone 189a08. reverse sequence. -RC	GCGCAGTTAACGCTATTATACACAATAACTTTTAATGTGTGCCATATTAATTACAAGTGTGCAACATTAAATACAAGTGTGTAACGTTAATTTGCAAGTTTGCAACAATGTTCTTTGGTGTTTAATGGGTGCAACAAAGCTATTAG	146
Tbb1	_AL478113 T. brucei sheared genomic DNA clone 191h01. forward sequence-RC	AATGTGTGCCATATTAATTACAAGTGTGCAACATTAAATACAAGTGTGTAACGTTAATTTGCAAGTTTGCAACAATGTTCTTTAGTGTTTAATGGGTGCAACAAAGCTATTTAATGGTCCTTATACGAACGAATATTAAACAAT	144
Tbb1	_AL474976 T. brucei sheared genomic DNA clone 177e06. reverse sequence. -RC	CAAGTGTGCAACATTAAATACAAGTGTGCAACATTAAATACAAGTGTGTAACATTAATTTGCAAGTTTGCAACCATGTTCTTTAGTGTTTAATGGGTGCAACAAAGCTATTTAATGGTCCTTATACGAACGAATATTAAACAAT	144
Tbb4	_AL490281 T. brucei sheared genomic DNA clone 313a09. forward sequence.	GCGCAGTTAACGCTATTATACACAATAACTTTTAATGTGTGCCATATTAATTACAAGTGTGCAACATTAAATACAAGTGTGTAACATTAATTTGCAAGTTTGCAACAATGTTCTTTAGTGTTTAATGGGTGCAACAAAGCTATT	144
Tbb1	_AL456809 T. brucei sheared genomic DNA clone 57e04. forward sequence-RC	ATGTGTGCCATATTAATTACAAGTGTGCAACATTAAATACAAGTGTGTAACATTAATTTGCAAGTTTGCAACAATGTTCTTTAGTGTTTAATGGGTGCAACAAAGCTATTTAATGGTCCTTATACGAACGAATATTAAACAAT	143
Tbb1	_AL484607 T. brucei sheared genomic DNA clone 274f02. forward sequence.	GTGCGCCATATTAATTACAAGTGTACAACATTAAATACAAGTGTGTAACGTTAATTTGCAAGTTTGCAACCATGTTCTTTAGTGTTTAATGGGTGCAACAAAGCTATTTAATGGTCCTTATACGAACGAATATTAAACAAT	141
Tbb1	_AL473492 T. brucei sheared genomic DNA clone 167e11. reverse sequence.	GTGTGCCATATTAATTACAAGTGTGCAACATTAAATACAAGTGTGTAACGTTAATTTTCAAGTTTGCAACCATGTTCTTTAGTGTTTAATGGGTGCAACAAAGCTATTTAATGGTCCTTATACGAACGAATATTAAACAAT	141
Tbb4	_AL480111 T. brucei sheared genomic DNA clone 227g12. forward sequence.	GCGCAGTTAACGCTATTATACACAATAACTTTTAATGTGCGCCATATTAATTACAAGTGTGCAACATTAAATACAAGTGTGTAACATTAATTTGCAAGTTTGCAACAATGTTCTTTAGTGTTTAATGGGTGCAACAAAG	139
Tbb4	_AL480975 T. brucei sheared genomic DNA clone 228d10. forward sequence.	GCGCAGTTAACGCTATTATACACAATAACTTTTAATGTGTGCCACATTAATTACAAGTGTGCAACATTAAATACAAGTGTGTAACGTTAATTTGCAAGTTTGCAACAATGTTCTTTAGTGTTTAATGGGTGCAACAAA	138
Tbb4	_AL467336 T. brucei sheared genomic DNA clone 151f10. forward sequence-RC	GCGCAGTTAACGCTATTATACACAATAACTTTTAATGTGTGCCATATTAATTACAAGTGTACAACATTAAATACAAGTGTGTAACGTTAATTTGCAAGTTTGCAACAATGTCTTTAGTGTTTAATGGGGCAACAAAG	137
Tbb1	_AL487828 T. brucei sheared genomic DNA clone 272e03. reverse sequence. -RC	CCATATTAATTACAAGTGTGCAACATTAAATACAAGTGTGTAACGTTAATTTGCAAGTTTGCAACCATGTTCTTTAGTGTTTAATGGGTGCAACAAAGCTATTTAATGGTCCTTATACGAACGAATATTAAACAAT	136
Tbb1	_AL483431 T. brucei sheared genomic DNA clone 254g10. reverse sequence-RC	CCATATTAATTACAAGTGTACAACATTAAATACAAGTGTGTAACGTTAATTTGCAAGTTTGCAACAATGTTCTTTAGTGTTTAATGGGTGCAACAAAGCTATTTAATGGTCCTTATACGAACGAATATTAAACAAT	136
Tbb1	_AL466740 T. brucei sheared genomic DNA clone 144f11. forward sequence. -RC	CATATTAATTACAAGTGTGCAACATTAAATACAAGTGTGTAACATTAATTTGCAAGTTTGCAACAATGTTCTTTAGTGTTTAATGGGTGCAACAAAGCTATTTAATGGTCCTTATACGAACGAATATTAAACAAT	135
Tbb1	_AL490210 T. brucei sheared genomic DNA clone 313a09. reverse sequence. -RC	CATATTAATTACAAGTGTGCAACATTAAATACAAGTGTGTAACGTTAATTTGCAAGTTTGCAACAATGTTCTTTAGTGTTTAATGGGTGCAACAAAGCTATTTAATGGTCCTCATACGAACGAATATTAAACAAT	135
Tbb4	_AL474949 T. brucei sheared genomic DNA clone 177a05. reverse sequence.	GCGCAGGTTACGCTGTTATACACAATAACTTTTAATGTGTGCCATATTAATTACAAGTGTGCAACATTAAATACAAGTGTGTGACATTAATTTGCAAGTTTGCAACGATGTTTCTTTGCTGTTTAATGGGTGCAA	135
Tbb4	_AL453462 T. brucei sheared genomic DNA clone 24a04. forward sequence.	GCGCAGTTAACGCTATTATACACAATAACTTTTAATGTGTGCCATATTAATTACAAGTGTGCAACATTAAATACAAGTGTGTAACGTTAATTTGCAAGTTTGCAACCATGTTCTTTAGTGTTTAATGGGTGCAAC	135
Tbb4	_AL492205 T. brucei sheared genomic DNA clone 342d02. forward sequence. -RC	GCGCAGTTAACGCTATTATACACAATAACTTTTAATGTGTGCCATATTAATTACAAGTGTGCAACATTAAATACAAGTGTGTAACATTAATTTGCAAGTTTGCAACAATGTCTTTAGTGTTAATGGTGCAACAG	134
Tbb4	_AL464239 T. brucei sheared genomic DNA clone 130c09. reverse sequence.	GCGCAGTTAACGCTATTATACACAATAACTTTTAATGTGTGCCATATTAATTACAAGTGTGCAACATTAAATACAAGTGTGTAACGTTAATTTGCAAGTTTGCAACCATGTTCTTTAGTGTTTAATGGGTGCAA	134
Tbb4	_AL456566 T. brucei sheared genomic DNA clone 59d10. reverse sequence. -RC	GCGCAGTTAACGCTATTATACACAATAACTTTTAATGTGTGCCATATTAATTACAAGTGTGCAACATTAAATACAAGTGTGTAACGTTAATTTGCAAGTTTGCAACCATGTTCTTTAGTGTTTAATGGGTGCAA	134
Tbb4	_AL486571 T. brucei sheared genomic DNA clone 289d09. reverse sequence.	GCGCAGTTAACGCTATTATACACAATAACTTTTAATGTGTGCCACATTAATTACAAGTGTGCAACATTAAATACAAGTGTGTAACATTAATTTGCAAGTTTGCAACAATGTTCTTTAGTGTTTAATGGGTGCAA	134
Tbb1	_AL483110 T. brucei sheared genomic DNA clone 253h03. reverse sequence. -RC	TATTAATTACAAGTGTGCAACATTAAATACAAGTGTGTAACGTTAATTTGAAATATTGCAACCATGTTCTTTAGTGTTTAATGGGTGCAACAAAGCTAATTAATGGTCCTTATACGAACGAATATTAAACAAT	133
Tbb1	_AL488025 T. brucei sheared genomic DNA clone 283e07. forward sequence. -RC	TATTTATTACAAGTGTGCAACATTAAATACAAGTGTGTAACGTTAATTTGCAAGTTTGCAACAATGTTCTTTAGTGTTTAATGGGTGCAACAAAGCTATTTAATGGTCCTTATACGAACGAATATTAAACAAT	133
Tbb1	_AL472242 T. brucei sheared genomic DNA clone 163g10. forward sequence	ATTAATTACAAGTGTGCAACATTAAATACAAGTGTGTAACGTTAATTTGCAAGTTTGCAACAATGTTCTTTAGTGTTTAATGGGTGCAACAAAGCTATTTAATGGTCCTTATACGAACGAATATTAAACAAT	132
Tbb2	_AL475073 T. brucei sheared genomic DNA clone 162a01. reverse sequence. -RC	ATTAATTACAAGTGTGCAACATTAAATACAAGTGTGTAACGTTAATTTGCAAGTTTGCAACAATGTTCTTTAGTGTTTAATGGGTGCAACAAAGCTAATTAATGGTCCTTATACGAACGAATATTAAACAAT	132
Tbb4	_AL472614 T. brucei sheared genomic DNA clone 156h10. reverse sequence. -RC	GCGCAGTTAACGCTATTATACACAATAACTTTTAATGTGTGCCATATTAATTACAAGTGTGCAACATTAATTTGCAAGTTTGCAACAATGTTCTTTAGTGTTTAATGGGTGCAACAAAGCTATTTAATGGTC	132
Tbb4	_AL467028 T. brucei sheared genomic DNA clone 143e10. reverse sequence.	GCGCAGTTAACGCTATTATACACAATAACTTTTAATGTGTGCCATATTAATTACAAGTGTGCAACATTAAATACAAGTGTGTAACGTTAATTTGCAAGTTTGCAACAATGTTCTTTAGTGTTTAATGGGTG	131
Tbb4	_AL458654 T. brucei sheared genomic DNA clone 65b04. reverse sequence-RC	GCGCAGTTAACGCTATTATACACAATAACTTTTAATGTGTGCCATATTAATTACAAGTGTACAACATTAAATACAAGTGTGTAACATTAATTTGCAAGTTTGCAACAATTTTNTTTAGTGTTTAATGGG	129
Tbb1	_AL482256 T. brucei sheared genomic DNA clone 251f05. reverse sequence.	CTTTACAGTGTGCAACATTAAATACAAGTGTGTAACGTTAATTTGCAAGTTTGCAACCATGTTCTTTAGTGTTTAATGGGTGCAACAAAGCTATTTAATGGTCCTTATACGAACGAATATTAAACAAT	128
Tbb4	_AL479189 T. brucei sheared genomic DNA clone 200d12. reverse sequence. -RC	GCGCAGTTAACGCTATTATACACAATAACTTTTAATGTGTGCCATATTAATTACAAGTGTGCAACATTAAATACAAGTGTGTAACGTTAATTTGCAAGTTTGCAACCATGTCTTTAGTGTTTAAGGGG	128
Tbb4	_AL480246 T. brucei sheared genomic DNA clone 220h09. forward sequence	GCGCAGTTAACGCTATTATACACAATAACTTTTAATGTGTGCCATATTAATTACAAGTGTACAACATTAAATACAAGTGTGTAACGTTAATTTGCAAGTTTGCAACAATGTTCTTTAGTGTTTAATGG	128
Tbb4	_AL467304 T. brucei sheared genomic DNA clone 156h10. forward sequence.	GCGCAGTTAACGCTATTATACACAATAACTTTTAATGTGTGCCATATTAATTACAAGTGTGCAACATTAAATACAAGTGTGTAACATTAATTTGCAAGTTTGCAACCATGTTCTTTAGTGTTTAATG	127
Tbb4	_AL457857 T. brucei sheared genomic DNA clone 64b04. reverse sequence-RC	GCGCAGTTAACGCTATTATACACAATAACTTTTAATGTGTGCCATATTAATTACAAGTGTACAACATTAAATACAAGTGTGTAACATTAATTTGCAAGTTTGCAACATTTTCTTTAGTGTTTAAGGG	127
Tbb1	_AL489207 T. brucei sheared genomic DNA clone 309g10. forward sequence	CACAAGTGTGCAACATTAAATACAAGTGTGTAACGTTAATTTGCAAGTTTGCAACAATGTTCTTTAGTGTTTAATGGGTGCAACAAAGCTATTTAATGGTCCTTATACGAACGAATATTAAACAAT	126
Tbb1	_AL472454 T. brucei sheared genomic DNA clone 162e02. forward sequence. -RC	ACAAGTGTGCAACATTAAATACAAGTGTGTAACGTTAATTTGCAAGTTTGCAACCATGTTCTTTAGTGTTTAATGGGTGCAACAAAGCTATTTAATGGTCCTTATACGAACGAATATTAAACAAA	125
Tbb4	_AL463973 T. brucei sheared genomic DNA clone 116g08. reverse sequence. -RC	GCGCAGTTAACGCTATTATACACAATAACTTTTAATGTGTGCCATATTAATTACAAGTGTGCAACATTAAATACAAGTGTGTAACGTTAATTTGCAAGTTTGCAACCATGTTCTTTAGTGTTTAG	125
Tbb1	_AL478050 T. brucei sheared genomic DNA clone 190h08. forward sequence. -RC	CAAGTGTGCAACATTAAATACAAGTGTGTAACATTAATTTGCAAGTTTGCAACAATGTTCTTTGGTGTTTAATGGGTGCAACAAAGCTATTTAATGGTCCTTATACGAACGAATATTAAACAAT	124
Tbb4	_AL475073 T. brucei sheared genomic DNA clone 162a01. reverse sequence. -RC	GCGCAGTTAACGCTATTATACACAATAACTTTTAATGTGTGCCACATTAATTACAAGTGTGCAACATTAAATACAAGTGTGTAACGTTAATTTGCAAGTTTGCAACAATGTTCTTTAGTGTTTA	124
Tbb4	_AL486174 T. brucei sheared genomic DNA clone 284b08. reverse sequence.	GCGCAGTTAACGCTATTATACACAATAACTTTTAATGTGTGCCATATTAATTACAAGTGTGCAACATTAAATACAAGTGTGTAACGTTAATTTGCAAGTTTGCAACAATGTTCTTTAGTGTTT	123
Tbb1	_AL483649 T. brucei sheared genomic DNA clone 253h03. forward sequence.	CGTGTGCAACATTAAATACAAGTGTGTAACGTTAATTTGAAAGTTTGCAACCATGTTCTTTAGTGTTTAATGGGTGCAACAAAGCTATTTAATGGTCCTTATACGAACGAATATTAAACAAT	122
Tbb1	_AL473349 T. brucei sheared genomic DNA clone 171c01. forward sequence.	CGTGTGCAACATTAAATACAAGTGTGTAACATTAATTTGCAAGTTTGCAACAATGTTCTTTAGTGTTTAATGGGTGCAACAAAGCTATTTAATGGTCCTTATACGAACGAATATTAAACAAT	122
Tbb1	_AL482443 T. brucei sheared genomic DNA clone 254d11. forward sequence.	CGTGTGCAACATTAAATACAAGTGTGTAACGTTAATTTGCAAGTTTGCAACCATGTTCTTTAGTGTTTAATGGGTGCAACAAAGCTATTTAATGGTCCTTATACGAACGAATATTAAACAAT	122
Tbb1	_AL475747 T. brucei sheared genomic DNA clone 197b03. forward sequence.	CGTGTGCAACATTAAATACAAGTGTGTAACGTTAATTTGCAAGTTTGCAACAATGTTCTTTAGTGTTTAATGGGTGCAACAAAGCTATTTAATGGTCCTTATACGAACGAATATTAAACAAT	122
Tbb1	_AL457857 T. brucei sheared genomic DNA clone 64b04. reverse sequence-RC	GTGTGCAACATTAAATACAAGTGTGTAACGTTAATTTGCAAGTTTGCAACAATGTTCTTTCGTGTTTAATGGGTGCAAGAAAGCTATTTAATGGTCCTTATACGAACGAATATTAAACAAT	121
Tbb1	_AL493931 T. brucei sheared genomic DNA clone 355c02. forward sequence.	GTGTGCAACATTAAATACAATTGTGTAACATTAATTTGCAAGTTTGCAACCATGTTCTTTAGTGTTTAATGGGTGCAACAAAGCTATTAGATGGTCCTTATACGAACGAATATTAAACAAT	121
Tbb4	_AL489320 T. brucei sheared genomic DNA clone 310d03. reverse sequence. -RC	GCGCAGTTAACGCTATTATACACAATAACTTTTAATGTGTGCCATATTAATTACAAGTGTGCAACATTAAATACAAGTGTGTAACGTTAATTTGCAAGTTTGCAACAATGTTNTTTAGTGG	121
Tbb1	_AL453579 T. brucei sheared genomic DNA clone 27a08. reverse sequence.	TGTGCAACATTAAATACAAGTGTGTAACGTTAATTTGCAAGTTTGCAACCATGTTCTTTAGTGTTTAATGGGTGCAACAAAGCTAATTAATGGTCCTTATACGAACGAATATTAAACAAT	120
Tbb4	_AL460066 T. brucei sheared genomic DNA clone 94g03. forward sequence	GCCCAGTTAACGCTATTATACACAATAACTTTTAATGTGTGCCATATTAATTACAAGTGTGCAACATTAAATACAAGTGTGTAACGTTAATTTGCAAGTTTGCAACCATGTTCTTTAGTG	120
Tbb4	_AL488569 T. brucei sheared genomic DNA clone 261a04. reverse sequence-RC	GCGCAGTTAACGCTATTATACACAATAACTTTTAATGTCCGCCATATTAATTACAAGTGTGCAACATTAAATACAAGTGTGTAACGTTAATTTGCAAGTTTGCAACAATGTTCTTTAGTG	120
Tbb1	_AL481705 T. brucei sheared genomic DNA clone 239c11. forward sequence	CTGCAACATTAAATGCAAGTGTGTAACGTTAATTTGCAAGTTTGCAACGATGTTCTTTAGTGTTTAATGGGTGCAACAAAGCTATTTAATGGTCCTTATACGAACGAATATTAAACAAT	119
Tbb1	_AL474949 T. brucei sheared genomic DNA clone 177a05. reverse sequence.	GTGCAACATTAAATACAAGTGTGTTACATTAATTTGCAAGTTTGCAACACTGTTCTTTAGTGTTTAATGGGTGCAACAAAGCTATTTAATGGTCCTTATACGAACGAATATTAAACAAT	119
Tbb1	_AL479917 T. brucei sheared genomic DNA clone 225b04. forward sequence. -RC	TGCAACATTAAATACAAGTGTGTAACGTTAATTTGCAAGTTTGCAACCATGTTCTTTAGTGTTTAATGGGTGCAACATAGCTATTTAATGGTCCTTATACGAACGAATATTAAACAAT	118
Tbb1	_AL453078 T. brucei sheared genomic DNA clone 29c03. forward sequence.	TGCAACATTAAATACAAGTGTGTAACGTTAATTTGCAAGTTTGCAACCATGTTCTTTAGTGTTTAATGGGTGCAACAAAGCTATTTAATGGTCCTTATACGAACGAATATTAAACAAA	118
Tbb1	_AL465915 T. brucei sheared genomic DNA clone 133d05. forward sequence. -RC	TGCAACATTAAATACAAGTGTGTAACGTTAATTTGCAAGTTTGCAACAATGTTCTTTAGTGTTTAATGGGTGCAACAAAGCTATTTAATGGTCCTTATACGAACGAATATTAAACAAT	118
Tbb1	_AL459040 T. brucei sheared genomic DNA clone 96b04. forward sequence.	CCAACATTAAATACAAGTGTGTAACGTTAATTTGCAAGTTTGCAACAATGTTCTTTGGTGTTTAATGGGTGCAACAAAGCTATTTAATGGTCCTTATACGAACGAATATTAAACAAT	117
Tbb1	_AL485001 T. brucei sheared genomic DNA clone 275c07. forward sequence. -RC	GCAACATTAAATACAAGTGTGTAACATTAATTTGCAAGTTTGCAACAATGTTCTTTAGTGTTTAATGGGTGCAACAAAGCTATTTAATGGTCCTTATACGAACGAATATTAAACAAT	117
Tbb1	_AL473980 T. brucei sheared genomic DNA clone 183h09. reverse sequence.	CCAACATTAAATACAAGTGTGTAACGTTAATTTGCAAGTTTGCAACCATGTTCTTTAGTGTTTAATGGGTGCAACAAAGCTATTTAATGGTCCTTATACAAACGAATATTAAACAAT	117
Tbb4	_AL489461 T. brucei sheared genomic DNA clone 306f11. reverse sequence. -RC	GCGTAGTTAACGCTATTATACACAATAACTTTTAATGTGTGCCATATTAATTACAAGTGTGCAACATTAAATACAAGTGTGTAAGATTAATTTGCAAGTTTGCAACAATGTATTTAG	117
Tbb4	_AL474976 T. brucei sheared genomic DNA clone 177e06. reverse sequence. -RC	GCGCAGTTAACGCTATTATACAAAATAACTTTTAATGTGCGCCATATTAATTACAAGTGTGCAACATTAAATACAAGTGTGTAACATTGAAAGTTGAGTATAATAGCGTTAACTGC	116
Tbb4	_AL455153 T. brucei sheared genomic DNA clone 47g03. reverse sequence. -RC	GCGCAGTTAACGCTATTATACACAATAACTTTTAATGTGTGCCATATTAATTACAAGTGTGCAACATTAAATACAAGTGTGTAACGTTAATTTGCAAGTTTGCAACCATGTTTTTA	116
Tbb4	_AL495321 T. brucei sheared genomic DNA clone 359c08. reverse sequence.	GCGCAGTTAACGCTATTATACACAATAACTTTTAATGTGTGCCATATTAATTACAAGTGTGCAACATTAAATACAAGTGTGTAACGTTAATTTGCAAGTTTGCAACAATGTTCTTT	116
Tbb4	_AL460610 T. brucei sheared genomic DNA clone 107f01. reverse sequence. -RC	GCGCAGTTAACGCTATTATACACAATAACTTTTAATGTGTGCCATATTAATTACAAGTGTGAAACATTAAATACAAGTGTGTAACGTTAATTTGCAAGTTTGCAACCATGTTATG	115
Tbb4	_AL497508 T. brucei sheared genomic DNA clone 303f02. forward sequence.	GCGCAGATAACGCTATTATACACAATAACTTTTAATGTGTGCCATATTAATTACAAGTGTGCAACATTAAATACAAGTGTGTAACGTTAATTTGCAAGTTTGCAACCATGTTCTT	115
Tbb1	_AL459267 T. brucei sheared genomic DNA clone 103c04. forward sequence	CATTAAATGCAAGTGTGTAACGTTAATTTGCAAGTTTGCAACGATGTTCTTTAGTGTTTAATGGGTGCAACAAAGCTATTTAATGGTCCTTATACGAACGAATATTAAACAAT	113
Tbb4	_AL473236 T. brucei sheared genomic DNA clone 160b04. forward sequence. -RC	GCGCAGTTAACGCTATTATACACAATAACTTTTAATGTGTGCCATATTAATTACAAGTGTGCAACATTAAATACAAGTGTGTAACGTTAATTTGCAAGTTTGCAACCATGTG	112
Tbb4	_AL478476 T. brucei sheared genomic DNA clone 213b02. reverse sequence-RC	GCGCAGTTAACGCTATTATACACAATAACTTTTAATGTGTGCCATATTAATTACAAGTGTACAACATTAAATACAAGTGTGTAACGTTAATTTGCAAGTTTGGAACAAGTTC	112
Tbb1	_AL488872 T. brucei sheared genomic DNA clone 307f10. reverse sequence.	CAAATACAAGTGTGTAACGTTAATTTGCAAGTTTGCAACAATGTTCTTTAGTGTTTAATGGGTGCAACAAAGCTATTTAATGGTCCTTATACGAACGAATATTAAACAAT	110
Tbb1	_AL479890 T. brucei sheared genomic DNA clone 216f05. reverse sequence. -RC	AAATACAAGTGTGTAACATTAATTTGCAAGTTTGCAACAATGTTCTTTAGTGTTTAATGGGTGCAACAAAGCTATTTAATGGTCCTTATACGAACGAATATTAAACAAT	109
Tbb1	_AL462363 T. brucei sheared genomic DNA clone 102f07. forward sequence.	CAACACAAGTGTGTAACGTTAATTTGCAAGTTTGCAACAATGTTCTTTAGTGTTTAATGGGTGCAACAAAGCTATTTAATGGTCCTTATACGAACGAATATTAAACAAT	109
Tbb4	_AL466135 T. brucei sheared genomic DNA clone 136c01. reverse sequence-RC	GCGCAGTTAACGCTATTATACACAATAACTTTTAATGTGTGCCATATTAATTACAAGTGTGCAACATTAAATACAAGTGTGTAACATTAATTTGCAAGTTTGCAACCAT	109
Tbb4	_AL485987 T. brucei sheared genomic DNA clone 276d03. reverse sequence.	GCGCAGTTAACGCTATTATACACAATAACTTTTAATGTGCGCCATATTAATTACAAGTGTGCAACATTAAATACAAGTGTGTAACATTAATTTGCAAGTTTGCAACAAT	109
Tbb4	_AL457958 T. brucei sheared genomic DNA clone 72e09. reverse sequence	GCGCAGTTAACGCTATTATACACAATAACTTTTAATGTGTGCCATATTAATTACAAGTGTGCAACATTAAATACAAGTGTGTAACGTTAATTTGCAAGTTTGCAACCAT	109
Tbb4	_AL494304 T. brucei sheared genomic DNA clone 363h11. forward sequence. -RC	GCGCAGTTAACGCTATTATACACAATAACTTTTAATGTGTGCCATATTAATTACAAGTGCGCAACATTAAATACAAGTGTGTGACATTAATTTGCAAGTTTGCAACAAT	109
Tbb1	_AL487315 T. brucei sheared genomic DNA clone 289e04. forward sequence. -RC	ATACAAGTGTGTAACGTTAATTTGCAAGTTTGCAACAATGTTCTTTAGTGTTTAATGGGTGCAACAAAGCTATTTAATGGTCCTTATACGAACGAATATTAAACAAT	107
Tbb4	_AL490164 T. brucei sheared genomic DNA clone 315c06. forward sequence. -RC	GCGCAGTTAACGCTATTATACACAATAACTTTTAATGTGTGCCATATTTATTACAAGTGTGCAACATTAAATACAAGTGTGTAACGTTAATTTGCAAGTTTGCAACA	107
Tbb4	_AL472454 T. brucei sheared genomic DNA clone 162e02. forward sequence. -RC	GCCCAGTTAACGCTATTATACACAATAACTTTTAATGTGTGCCATATTAATTACAAGTGTGCAACATTAAATACAAGTGTGTAACGTTAATTTGCAAGTTTGCAAC	106
Tbb4	_AL456244 T. brucei sheared genomic DNA clone 61g11. reverse sequence. -RC	GCGCAGTTAACGCTATTATACACAATAACTTTTAATGTGTGCCATATTAATTACAAGTGTGCAACATTAAATACAAGTGTGTAACGTTAATTTGCAAGTTTGCAA	105
Tbb1	_AL454023 T. brucei sheared genomic DNA clone 24g07. reverse sequence	CAAGTGTGTAACGTTAATTTGCAAGTTTGCAACCATGTTCTTTAGTGTTTAATGGGTGCAACAAAGCTAATTAATGGTCCTTATACGAACGAATATTAAACAAT	104
Tbb1	_AL457059 T. brucei sheared genomic DNA clone 48g04. forward sequence. -RC	AAGTGTGTAACGTTAATTTGCAAGTTTGCAACAATGTTCTTTAGTGTTTAATGGGTGCAACAAAGCTATTTAATGGTCCTTATACGAACGAATATTAAACAAT	103
Tbb1	_AL453675 T. brucei sheared genomic DNA clone 36h04. forward sequence.	AATGTGTAACGTTAATTTGCAAGTTTGCGACGATGTTCTATAGTGTTTAATGGGTGCAACAAAGCTATTTAATGGTCCTTATACGAACGAATATTAAACAAT	102
Tbb1	_AL478476 T. brucei sheared genomic DNA clone 213b02. reverse sequence-RC	GTGTGTAACGTTAATNTGCAAGTNTGCAACAATGTTCTTTAGTGTTTAATGGGTGCAACANAGCTATTTAATGGTCCTTATACGAACGAATATTAAACAAT	101
Tbb1	_AL458282 T. brucei sheared genomic DNA clone 70e10. forward sequence. -RC	GTGTGTAACGTTAATTTGCAAGTTTGCAACAATGTTCTTTAGTGTTTAATGGGTGCAACACAGCTATTTAATGGTCCTTATACGAACGAATATTAAACAAT	101
Tbb4	_AL488039 T. brucei sheared genomic DNA clone 283f11. forward sequence.	GCCCAGTTAACGCTATTATACACAATAACTTTTAATGTGTGCCATATTAATTACAAGTGTGCAACATTAAATACAAGTGTGTAACATTAATTNGCAAGTTT	101
Tbb4	_AL458282 T. brucei sheared genomic DNA clone 70e10. forward sequence. -RC	GCGCAGTTAACGCTATTATACACAATAACTTTTAATGTGTGCCATATTAATTACAAGTGTGCAACATTAAATACAAGTGTGTAACGTTAATTTGCAAGTTT	101
Tbb1	_AL458163 T. brucei sheared genomic DNA clone 70e10. reverse sequence.	TGTGTAACGTTAATTTGCAAGTTTGCAACAATGTTCTTTAGTGTTTAATGGGTGCAACAAAGCTATTTAATGGTCCTTATACGAACGAATATTAAACAAT	100
Tbb4	_AL489207 T. brucei sheared genomic DNA clone 309g10. forward sequence	GCGCAGTTAACGCTATTATACACAATAACTTTTAATGTGTGCCATATTAATTACAAGTGTACAACATTAAATACAAGTGTGTAACGTTAATTTGCAAG	98
Tbb1	_AL457958 T. brucei sheared genomic DNA clone 72e09. reverse sequence	TAACGTTAATTTGCAAGTTTGCAACAATGTTCTTTAGTGTTTAATGGGTGCAACAAAGCTATTTAATGGTCCTTATACGAACGAATATTAAACAAA	96
Tbb4	_AL473191 T. brucei sheared genomic DNA clone 160b04. reverse sequence.	GCGCAGTTAACGCTATTATACACAATAACTTTTAATGTGTGCCATATTAATTACAAGTGTGCAACATTAAATACAAGTGTGTAACGTTAATTTGC	95
Tbb4	_AL488926 T. brucei sheared genomic DNA clone 305d07. reverse sequence.	GCGCAGTTAACGCTATTATACACAATAACTTTTAATGTGTGCCATATTAATTACAAGTGTGCAACATTAAATACAAGTGTGTAACGTTAATTTGC	95
Tbb1	_AL494304 T. brucei sheared genomic DNA clone 363h11. forward sequence. -RC	ACGTTAATTTGCAAGTTTGCAACAATGTTCTTTAGTGTTTAATGGGTGCAACAAAGCTATTTAATGGTCCTTATACGAACGAATATTAAACAAT	94
Tbb4	_AL490436 T. brucei sheared genomic DNA clone 315e05. reverse sequence	GCCCAGTTAACGCTATTATACACAATAACTTTTAATGTGTGCCATATTAATTACAAGTGTGCAACATTAAATACAAGTGTGTAACGTTAATTTG	94
Tbb1	_AL490164 T. brucei sheared genomic DNA clone 315c06. forward sequence. -RC	CGTTAATTTGCAAGTTTGCAACAATGTTCTTTAGTGTTTAATGGGTGCAACAAAGCTAATTAATGGTCCTTATACGAACGAATATTAAACAAT	93
Tbb1	_AL459839 T. brucei sheared genomic DNA clone 90a09. reverse sequence.	GTTAATTTGCAAGTTTGCAACGCTGTTCTTTAGTGTTTAATGTGTGCAACAAAGCTAATTAATGGTCCTTATACGAACGAATATTAAACAAT	92
Tbb1	_AL473191 T. brucei sheared genomic DNA clone 160b04. reverse sequence.	GTTAATTTGCAAGTTTGCAACCATGTTCTTTAGTGTTTAATGGGTGCAACAAAGCTATTTAATGGTCCTTATACGAACGAATATTAAACAAT	92
Tbb1	_AL497508 T. brucei sheared genomic DNA clone 303f02. forward sequence.	CATTAATTTGAAGTTTGAACCATGTTCTTTAGTGTTTAATGGGTGCAACAAAGCTATTTAATGGTCCTTATACGAACGAATATTAAACAAT	91
Tbb1	_AL466135 T. brucei sheared genomic DNA clone 136c01. reverse sequence-RC	AATTTGCAAGTTCGCAACAATGTTCTTTAGTGTTTAATGGGTGCAACAAAGCTATTTAATGGTCCTTATACGAAGGAATATTAGACAAT	89
Tbb1	_AL457011 T. brucei sheared genomic DNA clone 48b03. forward sequence.	AATTTGCAAGTTTGCAACAATGTTTTTCAGTGTTTAATGGGTGCAACAAAGCTATTTAATGGTCCTTATACGAACGAATATTAAACAAT	89
Tbb1	_AZ214939 Sheared DNA-120G7.TF Sheared DNA Trypanosoma brucei genomic clone Sheared DNA-120G7. genomic survey sequence-RC	AATTTGCAAGTTTGCAACAATGTTCTTTAGTGTTTAATGGGTGCAACAAAGCTATTTAATGGTCCTTATACGAACGAATATTAAACAAT	89
Tbb4	_AL459040 T. brucei sheared genomic DNA clone 96b04. forward sequence.	GCGCAGTTAACGCTATTATACACAATAACTTTTAATGTGTGCCACATTAATTACAAGTGTACAACATTAAATACAAGTGTGTAACGTT	88
Tbb4	_AL487315 T. brucei sheared genomic DNA clone 289e04. forward sequence. -RC	GCGCAGTTAACGCTATTATACACAATAACTTTTAATGTGTGCCATATTAATTACAATGTGTGCAACCATTAAATACAAGTGTGTAACG	88
Tbb1	_AL488039 T. brucei sheared genomic DNA clone 283f11. forward sequence.	TTGCAAGTTTGCAACCATGTTCTTCAGTGTTTAATGGGTGCAACAAAGCTAATTAATGGTCCTTATACGAACGAATATTAAACAAT	86
Tbb4	_AL473980 T. brucei sheared genomic DNA clone 183h09. reverse sequence.	GCGCAGTTAACGCTATTATACACAATAACTTTTAATGTGTGCCATATTAATTACAAGTGTGCAACATTAAATACAAGTGTGTAACG	86
Tbb4	_AL458163 T. brucei sheared genomic DNA clone 70e10. reverse sequence.	GCGCAGTTAACGCTATTATACACAATAACTTTTAATGTGCGCCATATTAATTACAAGTGTGCAACATTAAATACAAGTGTGTAACG	86
Tbb4	_AL475747 T. brucei sheared genomic DNA clone 197b03. forward sequence.	GCGCAGTTAACGCTATTATACACAATAACTTTTAATGTGTGCCATATTAATTACAAGTGTGCAACATTAAATACAAGTGTGTAACG	86
Tbb4	_AL462363 T. brucei sheared genomic DNA clone 102f07. forward sequence.	GCGCAGTTAACGCTATTATACACAATAACTTTTAATGTGTGCCATATTAATTACAAGTGTGCAACATTAAATACAAGTGTGTAAC	85
Tbb1	_AL460610 T. brucei sheared genomic DNA clone 107f01. reverse sequence. -RC	GCAAGTTTGCAACCATGTTCTTTAGTGTTTAATGGGTGCAACAAAGCTAATTAATGGTCTTGATACGAACGAATATTAAACAAT	84
Tbb1	_AL480111 T. brucei sheared genomic DNA clone 227g12. forward sequence.	CTGCAGTTTGAACAATGTTCTTTAGTGTTTAATGGGTGCAACAAAGCTATTTAATGGTCCTTATACGAACGAATATTAAACAAT	84
Tbb4	_AL479890 T. brucei sheared genomic DNA clone 216f05. reverse sequence. -RC	GCGCAGTTAACGCTATTATACACAATAACTTTTAATGTGTGCCATATTAATTACAAGTGTGCAACATTAAATACAAGTGTGTAG	84
Tbb1	_AL490436 T. brucei sheared genomic DNA clone 315e05. reverse sequence	CAAGTTTGCAACAATGTTCTTTAGTGTTTAATGGGTGCAACAAAGCTATTTAATGGTCCTTATACGAACGAATATTAAACAAA	83
Tbb4	_AL457011 T. brucei sheared genomic DNA clone 48b03. forward sequence.	GCCCAGTTAACGCTATTATACACAATAACTTTTAATGTGTGCCATATTAATTACAAGTGTGCAACATTAAATACAAGTGTGTA	83
Tbb4	_AL485001 T. brucei sheared genomic DNA clone 275c07. forward sequence. -RC	GCGCAGTTAACGCTATTATACACAATAACTTTTAATGTGTGCCATATTAATTACAAGTGTGCAACATTAAATACAAGTGTGG	82
Tbb1	_AL493621 T. brucei sheared genomic DNA clone 348g06. forward sequence.	CATTTGCAACNATGTTCTTTAGTGTTTAATGGGTGCAACAAAGCTAATTAATGGTCCTTATACGAACGAATATTAAACAAT	81
Tbb1	_AL473236 T. brucei sheared genomic DNA clone 160b04. forward sequence. -RC	AGTTTGCAACCATGTTCTTTAGTGTTTAATGGGTGCAACAAAGCTATTTAATGGTCCTTATACGAACGAATATTAAACAAT	81
Tbb4	_AL481705 T. brucei sheared genomic DNA clone 239c11. forward sequence	ATACGAGCCGGAAGCATAAAGTGTAAAGCCTGGGGTGCCTAATGAGTGAGCTAACTCACATTAATTGCGTTGCGCTCACTG	81
Tbb4	_AL488872 T. brucei sheared genomic DNA clone 307f10. reverse sequence.	GCGCAGTTAACGCTATTATACACAATAACTTTTAATGTGTGCCATATTAATTACAAGTGTGCAACATTAAATACAAGTGTG	81
Tbb4	_AL472242 T. brucei sheared genomic DNA clone 163g10. forward sequence	GCGCAGTTAACGCTATTATACACAATAACTTTTAATGTGTGCCATATTAATTACAAGTGTGCAACATTAAATACAAGTGTG	81
Tbb4	_AL493621 T. brucei sheared genomic DNA clone 348g06. forward sequence.	GCGCAGTTAACGCTATTATACACAATAACTTTTAATGTGCGCCATATTAATTACCAGTGTGCAACATTAAATACAAGTGT	80
Tbb4	_AL482443 T. brucei sheared genomic DNA clone 254d11. forward sequence.	GCCCAGTTAACGCTATTATACACAATAACTTTTAATGTGTGCCATATTAATTACAAGTGTGCAACATTAAATACAAGTGT	80
Tbb1	_AL467304 T. brucei sheared genomic DNA clone 156h10. forward sequence.	CTGCAACAATGTTCTTTAGTGTTTAATGGGTGCAACAAAGACTAATTAATGGTCCTTATACGAACAAATATTAAACAAT	79
Tbb1	_AL456566 T. brucei sheared genomic DNA clone 59d10. reverse sequence. -RC	GCAACCATGTTCTATAGTGTTTAATGGGTGCAACAAAGCTATTTAATGGTCCTTATACGAACGAATATTAAACAAT	76
Tbb1	_AL488926 T. brucei sheared genomic DNA clone 305d07. reverse sequence.	CAACAATGTTCTTTAGTGTTTAATGGGTGCAACAAAGCTATTTAATGGTCCTTATACGAACGAATATTAAACAAT	75
Tbb4	_AL473349 T. brucei sheared genomic DNA clone 171c01. forward sequence.	GCGCAGGTAACGCTATTATACACAATAACTTTTAATGTGTGCCATATTAATTACAAGTGTGCAACATTAAATAC	74
Tbb4	_AL451942 T. brucei sheared genomic DNA clone 9g03. forward sequence.	GCGCAGTTAACGCTATTATACACAATAACTTTTAATGTGTGCCATATTAATTACAAGTGTGCAACATTAAATA	73
Tbb4	_AL477701 T. brucei sheared genomic DNA clone 189a08. forward sequence.	GCCCAGTTAACGCTATTATACACAATAACTTTTAATGTGTGCCATATTAATTACAAGTGTGCAACATTAAATA	73
Tbb1	_AL479189 T. brucei sheared genomic DNA clone 200d12. reverse sequence. -RC	TGTTCTTTAGTGTTTAATGGGTGCAACANAGCTATTTAATGGTCCTTATACGAACGAATATTAAACAAT	69
Tbb4	_AL488025 T. brucei sheared genomic DNA clone 283e07. forward sequence. -RC	GCGCAGTTAACGCTATTATACACAATAACTTTAATGTGTGCCATATTAATTACAAGTGTGCAACATTAA	69
Tbb1	_AL486174 T. brucei sheared genomic DNA clone 284b08. reverse sequence.	GTTCTTTGGTGTTTAATGGGTGCAACAAAGCTATTGAATGGTCCTTATACGAACGAATATTAAACAAT	68
Tbb1	_AL460066 T. brucei sheared genomic DNA clone 94g03. forward sequence	GTTCTTTAGTGTTTAATGGGTGCAACAAAGCTATTTAATGGTCCTTATACGAACGAATATTAAACAAT	68
Tbb1	_AL495321 T. brucei sheared genomic DNA clone 359c08. reverse sequence.	GTTCTTTAGTGTTTAATGGGTGCAACAAAGCTATTTAATGGTCCTTATACGAACGAATATTAAACAAT	68
Tbb4	_AL478050 T. brucei sheared genomic DNA clone 190h08. forward sequence. -RC	GCGCAGTTAACGCTATTATACACAATAACTTTTAATGTGTGCCATATTAATTACAAGTGTCCAACATG	68
Tbb4	_AL486255 T. brucei sheared genomic DNA clone 275c07. reverse sequence.	GCGCAGTTAACGCTATTATACACAATAACTTTTAATGTGTGCCATATTAATTACAAGTGTGCAACATT	68
Tbb4	_AL453078 T. brucei sheared genomic DNA clone 29c03. forward sequence.	GCGCAGTTAACGCTATTATACACAATAACTTTTAATGTGTGCCATATTAATTACAAGTGTGCAACATT	68
Tbb4	_AL459267 T. brucei sheared genomic DNA clone 103c04. forward sequence	GCGCAGTTAACGCTATTATACACAATAACTTTTAATGTGTGCCATATTAATTACAAGTGTGCAACATT	68
Tbb4	_AL454023 T. brucei sheared genomic DNA clone 24g07. reverse sequence	GCGCAGTTTACGCTATTATACACAATAACTTTTAATGTGTGCCATATTAATTACAAGTGTGCAACAT	67
Tbb4	_AL464810 T. brucei sheared genomic DNA clone 115c08. forward sequence.	GCGCGGGTAACGCTATTATACACAATAACTTTTAATGTGTGCCATATTAATTACAAGTGTGCAACA	66
Tbb4	_AL478723 T. brucei sheared genomic DNA clone 211g10. reverse sequence	GCGCAGTTAACGCTATTATACACAATAACTTTTAATGTGTGCCATATTAATTACAAGTGTGCAACA	66
Tbb1	_AL472614 T. brucei sheared genomic DNA clone 156h10. reverse sequence. -RC	CTTTAGTGTTTAATGGGTGCAACAAAGCTATTTAATGGTCCTTATACGAACGAATATTAAACAAT	65
Tbb1	_AL467336 T. brucei sheared genomic DNA clone 151f10. forward sequence-RC	CTTTAGTGTTTAATGGGTGCAACANAGCTATTTAATGGTCCTTATACGAACGAATATTAAACAAT	65
Tbb4	_AL479917 T. brucei sheared genomic DNA clone 225b04. forward sequence. -RC	GCAGCAGTTAACTGCTATTATACACAATAACTTTAATGTGTGCCACATTATTACAAGTGTGCAAG	65
Tbb4	_AL466740 T. brucei sheared genomic DNA clone 144f11. forward sequence. -RC	GCGCAGTTAACGCTATTATACACAATAACTTTTAATGTGTGCCATATTAATTACAAGTGTGCAAG	65
Tbb4	_AL490210 T. brucei sheared genomic DNA clone 313a09. reverse sequence. -RC	GCGCAGTTAACGCTATTATACACAATAACTTTTAATGTGTGCCATATTAATTACAAGTGTGCAAC	65
Tbb4	_AL465915 T. brucei sheared genomic DNA clone 133d05. forward sequence. -RC	GCGCAGTTAACGCTATTATACACAATAACTTTTAATGTGTGCCATATTAATTACAAGTGTGCAG	64
Tbb1	_AL476606 T. brucei sheared genomic DNA clone 189a08. reverse sequence. -RC	TTAGTGTTTAATGGGTGCAACAAAGCTATTTAATGGTCCTTATACGAACGAATATTAAACAAT	63
Tbb1	_AL463973 T. brucei sheared genomic DNA clone 116g08. reverse sequence. -RC	TTAGTGTTTAATGGGTGCAACAAAGCTATTTAATGGTCCTTATACGAACGAATATTAAACAAT	63
Tbb4	_AL483110 T. brucei sheared genomic DNA clone 253h03. reverse sequence. -RC	GCGCAGTTAACGCTATTATACACAATAACTTTTAATGTGTGCCATATTAATTACAAGTGTGC	62
Tbb1	_AL490281 T. brucei sheared genomic DNA clone 313a09. forward sequence.	CGTGTTTAATGGGTGCAACAAAGCTATTTAATGGTCCTTATACGAACGAATATTAAACAAT	61
Tbb1	_AL489461 T. brucei sheared genomic DNA clone 306f11. reverse sequence. -RC	GTGTTTAATGGGTGCAACAAAGCTATTTAATGGTCCTTATACGAACGAATATTAAACAAT	60
Tbb1	_AL480975 T. brucei sheared genomic DNA clone 228d10. forward sequence.	CTGTTTAATGGATGCAACAAAGCTATTTAATGGTCCTTATACGAACGAATATTAAACAAT	60
Tbb1	_AL457380 T. brucei sheared genomic DNA clone 65e07. forward sequence.	GTGTTTAATGGGTGCAACAAAGCTATTTAATGGTCCTTATACGAACGAATATTAAACAAT	60
Tbb1	_AL492205 T. brucei sheared genomic DNA clone 342d02. forward sequence. -RC	GTGTTTAATGGGTGCAACAAAGCTATTTAATGGTCCTTATACGAACGAATATTAAACAAT	60
Tbb4	_AL493931 T. brucei sheared genomic DNA clone 355c02. forward sequence.	GCGCAGTTAACGCTATTATACACAATAACTTTTAATGTGTGCCACATTAATTACAAGTGT	60
Tbb1	_AL457759 T. brucei sheared genomic DNA clone 64e07. forward sequence.	GTGTTAATGGGTGCAACAAAGCTATTTAATGGTCCTTATACGAACGAATATTAAACAAT	59
Tbb1	_AL480246 T. brucei sheared genomic DNA clone 220h09. forward sequence	TGTTTAATGGGTGCAACAAAGCTATTTAATGGTCCTTATACGAACGAATATTAAACAAT	59
Tbb4	_AL453675 T. brucei sheared genomic DNA clone 36h04. forward sequence.	GCGCAGTTAACGCTATTATACACACTAACTTTTAATGTGTGCCATATTAATTACAAGT	58
Tbb4	_AL482256 T. brucei sheared genomic DNA clone 251f05. reverse sequence.	GCGCAGTTAACGCTATTATACACAATAACTTTTAATGTGTGCCATATTAATTACAA	56
Tbb4	_AL457059 T. brucei sheared genomic DNA clone 48g04. forward sequence. -RC	GCGCAGTTAACGCTATTATACACAATAACTTTTAATGTGCGGCCATATTAATTACA	56
Tbb4	_AL459839 T. brucei sheared genomic DNA clone 90a09. reverse sequence.	GCGCAATTAACGCTATTATACACAAAAACTTCTTATGTGTGCCATATTAATTACA	55
Tbb1	_AL488569 T. brucei sheared genomic DNA clone 261a04. reverse sequence-RC	ATGGGTGCAACAAAGCTATTTAATGGTCCTTATACGAACGAATATTAAACAAT	53
Tbb1	_AL475478 T. brucei sheared genomic DNA clone 200b12. forward sequence.	TGGGTGCAACAAAGCTATTTAATGGTCCTTATACTAACGAATATTAAACAAT	52
Tbb4	_AL489725 T. brucei sheared genomic DNA clone 301d09. reverse sequence.	GCGCAGTTAACGCTATTATACACAATAACTTTTAATGTGTGCCATATTAAT	51
Tbb1	_AL451793 T. brucei sheared genomic DNA clone 4d06. forward sequence.	GGTGCAACAAAGCTAATTAATGGTCCTTATACGAACGAATATTAAACAAA	50
Tbb1	_AL455153 T. brucei sheared genomic DNA clone 47g03. reverse sequence. -RC	GTGCAACAAAGCTAATTAATGGTCCTTATACGAACGAATATTAAACAAT	49
Tbb1	_AL486265 T. brucei sheared genomic DNA clone 275d06. reverse sequence-RC	TGCAACAAAGCTATTTAATGGTCCTTATACGAACGAATATTAAACAAT	48
Tbb4	_AL453579 T. brucei sheared genomic DNA clone 27a08. reverse sequence.	GCGCAGTTAACGCTATTATACACGATAACTTTTAATGTGTGCCATATT	48
Tbb1	_AL486571 T. brucei sheared genomic DNA clone 289d09. reverse sequence.	GCAACAAAGCTATTTAATGGTCCTTATACGAACGAATATTAAACAAT	47
Tbb4	_AL484607 T. brucei sheared genomic DNA clone 274f02. forward sequence.	GCGCAGTTAACGCTATTATACACAATAACTTTTAATGTGCGCCATAT	47
Tbb4	_AL492356 T. brucei sheared genomic DNA clone 321c12. forward sequence. -RC	GCGCAGTTAACGCTATTATACACAATAACTTTTAATGTGTGCCG	44
Tbb4	_AL457771 T. brucei sheared genomic DNA clone 64g06. forward sequence. -RC	GCGCAGTTAACGCTATTATACACAATAACTTTTAATGTGTGCC	43
Tbb4	_AL487828 T. brucei sheared genomic DNA clone 272e03. reverse sequence. -RC	GCGCAGTTAACGCTATTATACACAATAACTTTAATGTGTGCC	42
Tbb4	_AL456574 T. brucei sheared genomic DNA clone 59e07. reverse sequence-RC	GCGCAGTTAACGCTATTATACACAATAACTTTTAATGTGTGC	42
Tbb4	_AL457392 T. brucei sheared genomic DNA clone 65g06. forward sequence. -RC	GCGCAGTTAACGCTATTATACACAATAACTTTAAGTGTGCC	41
Tbb4	_AL486522 T. brucei sheared genomic DNA clone 292g11. reverse sequence.	GCGCAGTTAACGCTATTATACACAATAACTTTTAATGTGT	40
Tbb4	_B07490 G685T3 MVAT4 sheared genomic library Trypanosoma brucei rhodesiense genomic clone G685. genomic survey sequence. -RC	GCGCAGTTTNTTNCTANGGGACNCAATAACTTTTAATGTG	40
Tbb1	_AL483128 T. brucei sheared genomic DNA clone 252b12. forward sequence.	CCTATTTAATGGTCCTTATACGAACGAATATTAAACAAT	39
Tbb1	_AL457116 T. brucei sheared genomic DNA clone 72e09. forward sequence-RC	GCTATTTAATGGTCCTTATACGAACGAATATTAAACAAT	39
Tbb1	_AL457302 T. brucei sheared genomic DNA clone 66d05. reverse sequence. -RC	GCTAATTAATGGTCCTTATACGAACGAATATTAAACAAT	39
Tbb1	_AL495855 T. brucei sheared genomic DNA clone 373e02. reverse sequence.	GCTAATTAATGGTCCTTATACGAACGAATATTAAACAAA	39
Tbb4	_AL492811 T. brucei sheared genomic DNA clone 319e11. reverse sequence. -RC	GCGCAGTTAACGCTATTATACACAATAACTTTAATGTGG	39
Tbb4	_AL491763 T. brucei sheared genomic DNA clone 338a07. reverse sequence.	GCGCAGTTAACGCTATTATACACAATAACTTTTAATGTG	39
Tbb4	_AL483431 T. brucei sheared genomic DNA clone 254g10. reverse sequence-RC	GCGCAGTTAACGCTATTATACACAATAACTTTAATTGG	38
Tbb4	_AL498046 T. brucei sheared genomic DNA clone 381b03. forward sequence.	GCGCAGTTAACGCTATTATACACAATAACTTTTAATGT	38
Tbb1	_AL485810 T. brucei sheared genomic DNA clone 283f11. reverse sequence. -RC	ATTAATGGTCCTTATACGAACGAATATTAAACAAT	35
Tbb4	_AL485797 T. brucei sheared genomic DNA clone 283e07. reverse sequence.	GCGCAGTTAACGCTATTATACACAATAACTTT	32
Tbb4	_AL473492 T. brucei sheared genomic DNA clone 167e11. reverse sequence.	GCGCAGGTGACGCTATTATACACAATAACT	30
Tbb1	_AL497578 T. brucei sheared genomic DNA clone 377c07. reverse sequence. -RC	GGTCCTTATACGAACGAATATTAAACAAT	29
Tbb1	_AL453462 T. brucei sheared genomic DNA clone 24a04. forward sequence.	GTCCTTATACGAACGAATATTAAACAAT	28
Tbb1	_AL464239 T. brucei sheared genomic DNA clone 130c09. reverse sequence.	CCTTGTACGAACGAATATTAAACAAT	26
Tbb4	_AL478113 T. brucei sheared genomic DNA clone 191h01. forward sequence-RC	GCGCAGTTAACGCTATTATACACAG	25
Tbb4	_B07491 G685T7 MVAT4 sheared genomic library Trypanosoma brucei rhodesiense genomic clone G685. genomic survey sequence.	GCGCCAGTTNACGCCTATTATACCC	25
Tbb1	_AL452903 T. brucei sheared genomic DNA clone 30g07. reverse sequence. -RC	TATACGAACGAATATTAAACAAT	23
Tbb1	_AL492779 T. brucei sheared genomic DNA clone 319b03. reverse sequence. -RC	TATACGAACGAATATTAAACAAT	23
Tbb4	_AL482066 T. brucei sheared genomic DNA clone 249a06. reverse sequence. -RC	GCGCAGTTAACGCTATTATACAC	23
Tbb1	_AL480905 T. brucei sheared genomic DNA clone 229g04. forward sequence. -RC	ATACGAACGAATATTAATCAAA	22
Tbb1	_AL489965 T. brucei sheared genomic DNA clone 311e08. reverse sequence.	CTACGAACGAATATTAAACAAT	22
Tbb1	_AL458654 T. brucei sheared genomic DNA clone 65b04. reverse sequence-RC	ACGAACGAATATTAAACAAT	20
Tbb1	_AL493819 T. brucei sheared genomic DNA clone 351h07. forward sequence. -RC	GAATATTAAACAAT	14
Tbb1	_B07491 G685T7 MVAT4 sheared genomic library Trypanosoma brucei rhodesiense genomic clone G685. genomic survey sequence.	ATATTAAACAAT	12
Tbb1	_AL461973 T. brucei sheared genomic DNA clone 78g06. forward sequenc	TTAAACAAT	9
Tbb1	_AL482468 T. brucei sheared genomic DNA clone 254g10. forward sequence	TAAACAAT	8
Tbb1	_AL452043 T. brucei sheared genomic DNA clone 15g05. reverse sequence. -RC	ACAAT	5
Tbb1	_AL476673 T. brucei sheared genomic DNA clone 189h04. reverse sequence. -RC	CAAT	4
Tbb1	_AL455824 T. brucei sheared genomic DNA clone 50b07. forward sequence-RC	CAAT	4
Tbb1	_AL453982 T. brucei sheared genomic DNA clone 24a04. reverse sequence. -RC	AAT	3
Tbb1	_AL489320 T. brucei sheared genomic DNA clone 310d03. reverse sequence. -RC	T	1
Tbb1	_AL475073 T. brucei sheared genomic DNA clone 162a01. reverse sequence. -RC		0
Tbb1	_AL490418 T. brucei sheared genomic DNA clone 315c06. reverse sequence.		0
Tbb1	_AL459162 T. brucei sheared genomic DNA clone 96d02. reverse sequence. -RC		0
Tbb1	_AL466889 T. brucei sheared genomic DNA clone 144f11. reverse sequence.		0
Tbb1	_AL479170 T. brucei sheared genomic DNA clone 200b12. reverse sequence. -RC		0
Tbb1	_AL458706 T. brucei sheared genomic DNA clone 65g06. reverse sequence.		0

## Sheet: Tbb177
name	sequence	length
_AL497508 T. brucei sheared genomic DNA clone 303f02. forward sequence.	GCGCAGTTAACGCTATTATACACAATAACTTTTAATGTGTGCCATATTAATTACAAGTGTGCAACATTAAATACAAGTGTGTAACATTAATTTGCAAGTTTGCAACCATGTTCTTTAGTGTTTAATGGGTGCAACAAAGCTATTTAATGGTCCTTATACGAACGAATATTAAACAAT	177
_AL491763 T. brucei sheared genomic DNA clone 338a07. reverse sequence.	GCGCAGTTAACGCTATTATACACAATAACTTTTAATGTGTGCCATATTAATTACAAGTGTGCAACATTAAATACAAGTGTGTAACATTAATTTGCAAGTTTGCAACAATGTTCTTTAGTGTTTAATGGGTGCAACAAAGCTATTTAATGGTCCTCATACGAACGAATATTAAACAAT	177
_AL458282 T. brucei sheared genomic DNA clone 70e10. forward sequence. -RC	GCGCAGTTAACGCTATTATACACAATAACTTTTAATGTGCGCCATATTAATTACAAGTGTGCAACATTAAATACAAGTGTGTAACGTTAATTTGCAAGTTTGCAACAATGTTCTTTAGTGTTTAATGGGTGCAACAAAGCTATTTAATGGTCCTTATACGAACGAATATTAAACAAT	177
_AL493621 T. brucei sheared genomic DNA clone 348g06. forward sequence.	GCGCAGTTAACGCTATTATACACAATAACTTTTAATGTGTGCCATATTAATTACAAGTGTGCAACATTAAATACAAGTGTGTAACGTTAATTTGCAAGTTTGCAACCATGTTCTTTAGTGTTTAATGGGTGCAACAAAGCTATTTAATGGTCCTTATACGAACGAATATTAAACAAT	177
_AL492205 T. brucei sheared genomic DNA clone 342d02. forward sequence. -RC	GCGCAGTTAACGCTATTATACACAATAACTTTTAATGTGTGCCATATTAATTACAAGTGTGCAACATTAAATACAAGTGTGTAACATTAATTTGCAAGTTTGCAACAATGTTCTTTAGTGTTTAATGGGTGCAACAAAGCTATTTAATGGTCCTTATACAAACGAATATTAAACAAT	177
_AL459040 T. brucei sheared genomic DNA clone 96b04. forward sequence.	GCGCAGTTAACGCTATTATACACAATAACTTTTAATGTGTGCCATATTAATTACAAGTGTGCAACATTAAATACAAGTGTGTAACATTAATTTGCAAGTTTGCAACAATGTTCTTTAGTGTTTAATGGGTGCAACAAAGCTATTTAATGGTCCTTATACAAACGAATATTAAACAAT	177
_AL482256 T. brucei sheared genomic DNA clone 251f05. reverse sequence.	GCGCAGTTAACGCTATTATACACAATAACTTTTAATGTGTGCCATATTAATTACAAGTGTGCAACATTAAATACAAGTGTGTAACGTTAATTTGCAAGTTTGCAACCATGTTCTTTAGTGTTTAATGGGTGCAACAAAGCTATTTAATGGTCCTTATACGAACGAATATTAAACAAT	177
_AL494304 T. brucei sheared genomic DNA clone 363h11. forward sequence. -RC	GCGCAGTTAACGCTATTATACACAATAACTTTTAATGTGTGCCATATTAATTACAAGTGTACAACATTAAATACAAGTGTGTAACGTTAATTTGCAAGTTTGCAACAATGTTCTTTAGTGTTTAATGGGTGCAACAAAGCTATTTAATGGTCCTTATACGAACGAATATTAAACAAT	177
_AL475747 T. brucei sheared genomic DNA clone 197b03. forward sequence.	GCGCAGTTAACGCTATTATACACAATAACTTTTAATGTGTGCCATATTAATTACAAGTGTGCAACATTAAATACAAGTGTGTAACGTTAATTTGCAAGTTTGCAACAATGTTCTTTAGTGTTTAATGGGTGCAACAAAGCTATTTAATGGTCCTTATACGAACGAATATTAAACAAT	177
_AL495891 T. brucei sheared genomic DNA clone 371a08. reverse sequence-RC	GCGCAGTTAACGCTATTATACACAATAACTTTTAATGTGTGCCATATTAATTACAAGTGTACAACATTAAATACAAGTGTGTAACGTTAATTTGCAAGTTTGCAACAATGTTCTTTAGTGTTTAATGGGTGCAACAAAGCTATTTAATGGTCCTTATACGAACGAATATTAAACAAT	177
_AL498046 T. brucei sheared genomic DNA clone 381b03. forward sequence.	GCGCAGTTAACGCTATTATACACAATAACTTTTAATGTGTGCCATATTAATTACAAGTGTGCAACATTAAATACAAGTGTGTAACGTTAATTTGCAAGTTTGCAACAATGTTCTTTAGTGTTTAATGGGTGCAACAAAGCTATTTAATGGTCCTTATACGAACGAATATTAAACAAT	177
_AL456809 T. brucei sheared genomic DNA clone 57e04. forward sequence-RC	GCCCAGTTAACGCTATTATACACAATAACTTTTAATGTGTGCCATATTAATTACAAGTGTGCAACATTAAATACAAGTGTGTAACGTTAATTTGCAAGTTTGCAACAATGTTCTTTGGTGTTTAATGGGAGCAACAAAGGTAATTAATGGTCCTTATACGAACGAATATTAAACAAT	177
_AL467028 T. brucei sheared genomic DNA clone 143e10. reverse sequence.	GCGCGGTTAACGCTATTATACACAATAACTTTTAATGTGTGCCATATTAATTACAAGTGTGCAACATTAAATACAAGTGTGTAACGTTAATTTGCAAGTTTGCAACAATTTTCTTTAGTGTTTAATGGGTGCAACAAAGCTATTTAATGGTCCTTATACGAACGAATATTAAACAAT	177
_AL451942 T. brucei sheared genomic DNA clone 9g03. forward sequence.	GCGCAGGTAACGCTATTATACACAATAACTTTTAATGTGTGCCATATTAATTACAAGTGTGTAACGTTAAATACAAGTGTGTAACATTAATTTGCAAGTTTGCAACCATGTTCTTTATTGTTTAATGGGTGCAACAAAGCTATGTAATTTGTCCTATACGAACGAATATTAAACAAT	177
_AL453579 T. brucei sheared genomic DNA clone 27a08. reverse sequence.	GCGCAGTTAACGCTATTATACACGATAACTTTTAATGTGTGCCATATTAATTACAAGTGTGCAACATTGAATACAAGTGTGTAACATTAATTTGCAAGTTTGCAACCATGTTCTTTAGTGTTTAATGGGTGCAACAAAGCTATTTAATGGTCCTTATACGAACGAATATTAAACAAT	177
_AL453579 T. brucei sheared genomic DNA clone 27a08. reverse sequence.	GCGCAGTTAACGCTATTATACACGATAACTTTTAATGTGTGCCATATTAATTACAAGTGTGCAACATTAAATACAAGTGTGTAACATTAATTTGCAAGTTTGCAACCATGTTCTTTAGTGTTTAATGGGTGCAACAAAGCTATTTAATGGTCCTTATACGAACGAATATTAAACAAT	177
_AL452903 T. brucei sheared genomic DNA clone 30g07. reverse sequence. -RC	GCGCAGTTAACGCTATTATACACGATAACTTTTAATGTGTGCCATATTAATTACAAGTGTGCAACATTAAATACAAGTGTGTAACATTAATTTGCAAGTTTGCAACCATGTTCTTTAGTGTTTAATGGGTGCAACAAAGCTATTTAATGGTCCTTATACGAACGAATATTAAACAAT	177
_AL484607 T. brucei sheared genomic DNA clone 274f02. forward sequence.	GCTCAGTTAACGCTATTATACACAATAACTTTTAATGTGTGCCACATTAATTACAAGTGTGCAACATTAAATACAAGTGTGTAACGTTAATTTGCAAGTTTGCAACAATGATCTTTACTGTTTAATGGGTGCAACAAAGCTATTTAATGGTCCTTATACTAACGAATATTAAACAAT	177
_AL495855 T. brucei sheared genomic DNA clone 373e02. reverse sequence.	GCCCAGTTAACGCTATTATACACAATAACTTTTAATGTGTGCCATATTAATTACAAGTGTGCAACATTAAATACAAGTGTGTAACGTTAATTTGCAAGTTTGCAACCATGTTCTTTAGTGTTTAATGGGTGCAACAAAGCTATTTAATGGTCCTTATACGAACGAATATTAAACAAA	177
_AL453078 T. brucei sheared genomic DNA clone 29c03. forward sequence.	GCCCAGTTAACGCTATTATACACAATAACGTTTAATGTGTGCCATATTAATTACAAGTGTGCAACATTAAATACAAGTGTGTAACGTTAATTTGCAAGTTTGCAACCATGTTCTTTAGTGTTTAATGGGTGCAACAAAGCTATTTAATGGTCCTTATACGAACGAATATTAAACAAT	177
_AL472454 T. brucei sheared genomic DNA clone 162e02. forward sequence. -RC	GCCCAGTTAACGCTATTATACACAATAACTTTTAATGTGTGCCATATTAATTACAAGTGTGCAACATTAAATACAAGTGTGTAACGTTAATTTGCAAGTTTGCAACCATGTTCTTTAGTGTTTAATGGGTGCAACAAAGCTATTTAATGGTCCTTATACGAACGAATATTAAACAAT	177
_AL451793 T. brucei sheared genomic DNA clone 4d06. forward sequence.	GCCCAGTTAACGCTATTATACACAATAACTTTTAATGTGTGCCATATTAATTACAAGTGTGCAACATTAAATACAAGTGTGTAACGTTAATTTGCAAGTTTGCAACCATGTTCTTTAGTGTTTAATGGGTGCAACAAAGCTATTTAATGGTCCTTATACGAACGAATATTAAACAAT	177
_AL457958 T. brucei sheared genomic DNA clone 72e09. reverse sequence	GCCCAGTTAACGCTATTATACACAATAACTTTTAATGTGTGCCATATTAATTACAAGTGTGCAACATTAAATACAAGTGTGTAACGTTAATTTGCAAGTTTGCAACCATGTTCTTTAGTGTTTAATGGGTGCAACAAAGCTATTTAATGGTCCTTATACGAACGAATATTAAACAAT	177
_AL495855 T. brucei sheared genomic DNA clone 373e02. reverse sequence.	GCCCAGTTAACGCTATTATACACAATAACTTTTAATGTGTGCCATATTAATTACAAGTGTGCAACATTAAATACAAGTGTGTAACGTTAATTTGCAAGTTTGCAACCATGTTCTTTAGTGTTTAATGGGTGCAACAAAGCTATTTAATGGTCCTTATACGAACGAATATTAAACAAT	177
_AL488025 T. brucei sheared genomic DNA clone 283e07. forward sequence. -RC	GCCCAGTTAACGCTATTATACACAATAACTTTTAATGTGTGCCATATTAATTACAAGTGTGCAACATTAAATACAAGTGTGTAACGTTAATTTGCAAGTTTGCAACAATGTTCTTTAGTGTTTAATGGGTGAAACAAAGCTATTTAATGGTCCTTATACGAACGAATATTAAACAAT	177
_AL480905 T. brucei sheared genomic DNA clone 229g04. forward sequence. -RC	GCCCAGTTAACGCTATTATACACAATAACTTTTAATGTGTGCCATATTAATTACAAGTGTGCAACATTAAATACAAGTGTGTAACGTTAATTTGCAAGTTTGCAACAATGTTCTTTAGTGTTTAATGGGTGCAACAAAGCTATTTAATGGTCCTTATACGAACGAATATTAAACAAT	177
_AL490418 T. brucei sheared genomic DNA clone 315c06. reverse sequence.	GCCCAGTTAACGCTATTATACACAATAACTTTTAATGTGTGCCATATTAATTACAAGTGTGCAACATTAAATACAAGTGTGTAACGTTAATTTGCAAGTTTGCAACAATGTTCTTTAGTGTTTAATGGGTGCAACAAAGCTATTTAATGGTCCTTATACGAACGAATATTAAACAAT	177
_AL472614 T. brucei sheared genomic DNA clone 156h10. reverse sequence. -RC	GCCCAGTTAACGCTATTATACACAATAACTTTTAATGTGTGCCATATTAATTACAAGTGTGCAACATTAAATACAAGTGTGTAACGTTAATTTGCAAGTTTGCAACAATGTTCTTTAGTGTTTAATGGGTGCAACAAAGCTATTTAATGGTCCTTATACGAACGAATATTAAACAAT	177
_AL489461 T. brucei sheared genomic DNA clone 306f11. reverse sequence. -RC	GCGTAGTTAACGCTATTATACACAATAACTTTTAATGTGTGCCATATTAATTACAAGTGTGCAGCATAAAATACAAGTGTGTAACATTAATTTGCAAGTTTGCAACAATGTTCTTTAGTGTTTAATGGGTGCAACAAAGCTATTTAATGGTCCTTATACGAACGAATATTAAACAAT	177
_AL467304 T. brucei sheared genomic DNA clone 156h10. forward sequence.	GCCCAGTTAACGCTATTATACACAATAACTTTTAATGTGCGCCATATTAATTACAAGTGTGCAACATTAAATACAAGTGTGTAACATTAATTTGCAAGTTTGCAACCATGTTCTTTAGTGTTTAATGGGTGCAACAAAGCAATTTAATGGTCCTTATACGAACGAATATTAAACAAT	177
_AL483649 T. brucei sheared genomic DNA clone 253h03. forward sequence.	GCGCAGTTAACGCTATTATACACGATAACTTTTAATGTGTGCCATATTAATTACAAGTGTGCAACATTAAATACAAGTGTGTAACGTTAATTTGAAATATTGCAACCATGTTCTTTAGTGTTTAATGGGTGCAACAAAGCTAATTAATGGTCCTTATACGAACGAATATTAAACAAT	177
_AL467336 T. brucei sheared genomic DNA clone 151f10. forward sequence-RC	GCGCAGTAAACGCTATTATACACAATAACTTTTAATGTGTGCCATATTAATTACAAGTGTGCAACATTAAATACAAGTGTGTAACGTTAATTTGCAAGTTTGGAACAATGTTCTTTAGTGTTTAATGGGTGCAACAAAGCTATTTAATGGTCCTTATACGAATGAATATTAAACAAT	177
_AL451793 T. brucei sheared genomic DNA clone 4d06. forward sequence.	GCCCAGTTAACGCTATTATACACAATAACTTTTAATGTGTGCCATATTAATTACAAGTGTGCAACATTAAATACAAGTGTGTAACGTTAATTTGCAAGTTTGCAACCATGTTCTTTAGTGTTTAATGGGTGCAACAAAGCTAATTAATGGTCCTTATACGAACGAATATTAAACAAT	177
_AL485797 T. brucei sheared genomic DNA clone 283e07. reverse sequence.	GCCCAGTTAACGCTATTATACACAATAACTTTTAATGTGTGCCATATTAATTACGAGTGTGCAACATTAAATACAAGTGTGTAACGTTAATTTGCAAGTTTGCAACCATGTTCTNTAGTGTTTAATGGGTGCAACAAAGCTAATTAATGGTCCTTATACGAACGAATATTAAACAAT	177
_AL459040 T. brucei sheared genomic DNA clone 96b04. forward sequence.	GCGCGGTTAACGCTATTATACACAATAACTTTTAATGTGTGCCATATTAATTACAAGTGTGCAACATTAAATACAAGTGTGTAACATTAATTTGCAAGTTTGCAACAATGTTCTTTAGTGTTTAATGGGTGCAACAAAGCTATTTAATGGTCCTTATACGAACGAATATTAAACAAT	177
_AL489725 T. brucei sheared genomic DNA clone 301d09. reverse sequence.	GCGCAGTTAACGCTATTATACACAATAACTTTTAATGTGTGCCATATTAATTACAAGTGTGCAACATTAAATACAAGTGTGTAACGTTAATTTGCAAGTTTGCAACAATGTTCTTTAGTGTTTAATGGGTGCAACAAAGCTATTTAATGGTCCTTATACGAACGAATATTAAACAAT	177
_AL489461 T. brucei sheared genomic DNA clone 306f11. reverse sequence. -RC	GCGTAGTTAACGCTATTATACACAATAACTTTTAATGTGTGCCATATTAATTACAAGTGTGCAACATTAAATACAAGTGTGTAACATTAATTTGCAAGTTTGCAACAATGTTCTTTAGTGTTTAATGTGTGCAACAAAGCTATTTAATGGTCCTTATACGAACGAATATTAAATAAT	177
_AL488569 T. brucei sheared genomic DNA clone 261a04. reverse sequence-RC	GCGCAGTTAACGCTATTATACACAATAACTTTTAATGTGTGCCATATTAATTACAAGTGTACAACATTAAATACAAGTGTGTAACGTTAATTTGCAAGTTTGCAACAATGTTCTTTAGTGTTTAATGGGTGCAACAAAGCTATTTAATGGTCCTTATACGAACGAATATTAAACAAT	177
_AL455824 T. brucei sheared genomic DNA clone 50b07. forward sequence-RC	GCGCAGTTAACGCTATTATACACAATAACTTTTAATGTGTGCCATATTAATTACAAGTGTACAACATTAAATACAAGTGTGTAACGTTAATTTGCAAGTTTGCAACAATGTTCTTTAGTGTTTAATGGGTGCAACAAAGCTATTTAATGGTCCTTATACGAACGAATATTAAACAAT	177
_AL480246 T. brucei sheared genomic DNA clone 220h09. forward sequence	GCGCAGTTAACGCTATTATACACAATAACTTTTAATGTGTGCCATATTAATTACAAGTGTACAACATTAAATACAAGTGTGTAACGTTAATTTGCAAGTTTGCAACAATGTTCTTTAGTGTTTAATGGGTGCAACAAAGCTATTTAATGGTCCTTATACGAACGAATATTAAACAAT	177
_AL490436 T. brucei sheared genomic DNA clone 315e05. reverse sequence	GCCCAGTTAACGCTATTATACACAATAACTTTTAATGTGTGCCATATTAATTACAAGTGTGCAACATTAAATACAAGTGTGTAACGTTAATTTGCAAGTTTGCAACCATGTTCTTTAGTGTTTAATGGGTGCAACAAAGCTAATTAATGGTCCTTATACGAACGAATATTAAACAAT	177
_AL461973 T. brucei sheared genomic DNA clone 78g06. forward sequenc	GCGCAGTTAACGCTATTATACACAATAACTTTTAATGTGTGCCATATTAATTACAAGTGTACAACATTAAATACAAGTGTGTAACGTTAATTTGCAAGTTTGCAACAATGTTCTTTAGTGTTTAATGGGTGCAACAAAGCTATTTAATGGTCCTTATACGAACGAATATTAAACAAT	177
_AL478476 T. brucei sheared genomic DNA clone 213b02. reverse sequence-RC	GCGCAGTTAACGCTATTATACACAATAACTTTTAATGTGTGCCATATTAATTACAAGTGTACAACATTAAATACAAGTGTGTAACGTTAATTTGCAAGTTTGCAACAATGTTCTTTAGTGTTTAATGGGTGCAACAAAGCTATTTAATGGTCCTTATACGAACGAATATTAAACAAT	177
_AL480246 T. brucei sheared genomic DNA clone 220h09. forward sequence	GCGCAGTTAACGCTATTATACACAATAACTTTTAATGTGTGCCATATTAATTACAAGTGTACAACATTAAATACAAGTGTGTAACGTTAATTTGCAAGTTTGCAACAATGTTCTTTAGTGTTTAATGGGTGCAACAAAGCTATTTAATGGTCCTTATACGAACGAATATTAAACAAT	177
_AL482066 T. brucei sheared genomic DNA clone 249a06. reverse sequence. -RC	GCGCAGTTAACGCTATTATACACAATAACTTTTAATGTGTGCCATATTAATTACAAGTGTGCAACATTAAATACAAGTGTGTAACGTTAATTTGCAAGTTTGCAACAATGTTCTTTAGTGTTTAATGGGTGCAACAAAGCTATTTAATGGTCCTTATACGAACGAATATTAAACAAT	177
_AL490210 T. brucei sheared genomic DNA clone 313a09. reverse sequence. -RC	GCGCAGTTAACGCTATTATACACAATAACTTTTAATGTGTGCCATATTAATTACAAGTGTGCAACATTAAATACAAGTGTGTAACGTTAATTTGCAAGTTTGCAACAATGTTCTTTAGTGTTTAATGGGTGCAACAAAGCTATTTAATGGTCCTTATACGAACGAATATTAAACAAT	177
_AL458163 T. brucei sheared genomic DNA clone 70e10. reverse sequence.	GCGCAGTTAACGCTATTATACACAATAACTTTTAATGTGTGCCATATTAATTACAAGTGTGCAACATTAAATACAAGTGTGTAACGTTAATTTGCAAGTTTGCAACAATGTTCTTTAGTGTTTAATGGGTGCAACAAAGCTATTTAATGGTCCTTATACGAACGAATATTAAACAAT	177
_AL474949 T. brucei sheared genomic DNA clone 177a05. reverse sequence.	GCGCAGTTAACGCTATTATACACAATAACTTTTAATGTGTGCCATATTAATTACAAGTGTACAACATTAAATACAAGTGTGTAACGTTAATTTGCAAGTTTGCAACAATGTTCTTTAGTGTTTAATGGGTGCAACAAAGCTATTTAATGGTCCTTATACGAACGAATATTAAACAAT	177
_AL495321 T. brucei sheared genomic DNA clone 359c08. reverse sequence.	GCGCAGTTAACGCTATTATACACAATAACTTTTAATGTGTGCCATATTAATTACAAGTGTGCAACATTAAATACAAGTGTGTAACGTTAATTTGCAAGTTTGCAACAATGTTCTTTAGTGTTTAATGGGTGCAACAAAGCTATTTAATGGTCCTTATACGAACGAATATTAAACAAT	177
_AL456809 T. brucei sheared genomic DNA clone 57e04. forward sequence-RC	GCGCAGTTAACGCTATTATACACAATAACTTTTAATGTGTGCCATATTAATTACAAGTGTACAACATTAAATACAAGTGTGTAACGTTAATTTGCAAGTTTGCAACAATGTTCTTTAGTGTTTAATGGGTGCAACAAAGCTATTTAATGGTCCTTATACGAACGAATATTAAACAAT	177
_AL457898 T. brucei sheared genomic DNA clone 64g06. reverse sequence.	GCGCAGTTAACGCTATTATACACAATAACTTTTAATGTGTGCCATATTAATTACAAGTGTGCAACATTAAATACAAGTGTGTAACGTTAATTTGCAAGTTTGCAACCATGTTCTTTAGTGTTTAATGGGTGCAACAAAGCTATTTAATGGTCCTTATACGAACGAATATTAAACAAT	177
_AL486522 T. brucei sheared genomic DNA clone 292g11. reverse sequence.	GCGCAGTTAACGCTATTATACACAATAACTTTTAATGTGTGCCATATTAATTACAAGTGTCCAACATTAAATACAAGTGTGTAACGTTAATTTGCAAGTTTGCAACAATGTTCTTTAGTGTTTAATGGGTGCAACAAAGCTATTTAATGGTCCTTATACGAACGAATATTAAACAAT	177
_AL489207 T. brucei sheared genomic DNA clone 309g10. forward sequence	GCGCAGTTAACGCTATTATACACAATAACTTTTAATGTGTGCCATATTAATTACAAGTGTGCAACATTAAATACAAGTGTGTAACGTTAATTTGCAAGTTTGCAACAATGTTCTTTAGTGTTTAATGGGTGCAACAAAGCTATTTAATGGTCCTTATACGAACGAATATTAAACAAT	177
_AL486265 T. brucei sheared genomic DNA clone 275d06. reverse sequence-RC	GCGCAGTTAACGCTATTATACACAATAACTTTTAATGTGTGCCATATTAATTACAAGTGTGCAACATTAAATACAAGTGTGTAACGTTAATTTGCAAGTTTGCAACAATGTTCTTTAGTGTTTAATGGGTGCAACAAAGCTATTTAATGGTCCTTATACGAACGAATATTAAACAAT	177
_AL488926 T. brucei sheared genomic DNA clone 305d07. reverse sequence.	GCGCAGTTAACGCTATTATACACAATAACTTTTAATGTGTGCCATATTAATTACAAGTGTGCAACATTAAATACAAGTGTGTAACGTTAATTTGCAAGTTTGCAACAATGTTCTTTAGTGTTTAATGGGTGCAACAAAGCTATTTAATGGTCCTTATACGAACGAATATTAAACAAT	177
_AL478723 T. brucei sheared genomic DNA clone 211g10. reverse sequence	GCGCAGTTAACGCTATTATACACAATAACTTTTAATGTGTGCCATATTAATTACAAGTGTACAACATTAAATACAAGTGTGTAACGTTAATTTGCAAGTTTGCAACAATGTTCTTTAGTGTTTAATGGGTGCAACAAAGCTATTTAATGGTCCTTATACGAACGAATATTAAACAAT	177
_AL483431 T. brucei sheared genomic DNA clone 254g10. reverse sequence-RC	GCGCAGTTAACGCTATTATACACAATAACTTTTAATGTGTGCCATATTAATTACAAGTGTACAACATTAAATACAAGTGTGTAACGTTAATTTGCAAGTTTGCAACAATGTTCTTTAGTGTTTAATGGGTGCAACAAAGCTATTTAATGGTCCTTATACGAACGAATATTAAACAAT	177
_AL483431 T. brucei sheared genomic DNA clone 254g10. reverse sequence-RC	GCGCAGTTAACGCTATTATACACAATAACTTTTAATGTGTGCCATATTAATTACAAGTGTGCAACATTAAATACAAGTGTGTAACGTTAATTTGCAAGTTTGCAACAATGTTCTTTAGTGTTTAATGGGTGCAACAAAGCTATTTAATGGTCCTTATACGAACGAATATTAAACAAT	177
_AL473980 T. brucei sheared genomic DNA clone 183h09. reverse sequence.	GCGCAGTTAACGCTATTATACACAATAACTTTTAATGTGTGCCATATTAATTACAAGTGTGCAACATTAAATACAAGTGTGTAACGTTAATTTGCAAGTTTGCAACCATGTTCTTTAGTGTTTAATGGGTGCAACAAAGCTATTTAATGGTCCTTATACGAACGAATATTAAACAAT	177
_AL473236 T. brucei sheared genomic DNA clone 160b04. forward sequence. -RC	GCGCAGTTAACGCTATTATACACAATAACTTTTAATGTGTGCCATATTAATTACAAGTGTGCAACATTAAATACAAGTGTGTAACGTTAATTTGCAAGTTTGCAACCATGTTCTTTAGTGTTTAATGGGTGCAACAAAGCTATTTAATGGTCCTTATACGAACGAATATTAAACAAT	177
_AL455153 T. brucei sheared genomic DNA clone 47g03. reverse sequence. -RC	GCGCAGTTAACGCTATTATACACAATAACTTTTAATGTGTGCCATATTAATTACAAGTGTGCAACATTAAATACAAGTGTGTAACGTTAATTTGCAAGTTTGCAACCATGTTCTTTAGTGTTTAATGGGTGCAACAAAGCTATTTAATGGTCCTTATACGAACGAATATTAAACAAT	177
_AL472242 T. brucei sheared genomic DNA clone 163g10. forward sequence	GCGCAGTTAACGCTATTATACACAATAACTTTTAATGTGTGCCATATTAATTACAAGTGTGCAACATTAAATACAAGTGTGTAACGTTAATTTGCAAGTTTGCAACAATGTTCTTTAGTGTTTAATGGGTGCAACAAAGCTATTTAATGGTCCTTATACGAACGAATATTAAACAAT	177
_AL457857 T. brucei sheared genomic DNA clone 64b04. reverse sequence-RC	GCGCAGTTAACGCTATTATACACAATAACTTTTAATGTGTGCCATATTAATTACAAGTGTGCAACATTAAATACAAGTGTGTAACGTTAATTTGCAAGTTTGCAACAATGTTCTTTCGTGTTTAATGGGTGCAAGAAAGCTATTTAATGGTCCTTATACGAACGAATATTAAACAAT	177
_AL463973 T. brucei sheared genomic DNA clone 116g08. reverse sequence. -RC	GCGCAGTTAACGCTATTATACACAATAACTTTTAATGTGTGCCATATTAATTACAAGTGTGCAACATTAAATACAAGTGTGTAACGTTAATTTGCAAGTTTGCAACCATGTTCTTTAGTGTTTAATGGGTGCAACAAAGCTATTTAATGGTCCTTATACGAACGAATATTAAACAAT	177
_AL473191 T. brucei sheared genomic DNA clone 160b04. reverse sequence.	GCGCAGTTAACGCTATTATACACAATAACTTTTAATGTGTGCCATATTAATTACAAGTGTGCAACATTAAATACAAGTGTGTAACGTTAATTTGCAAGTTTGCAACCATGTTCTTTAGTGTTTAATGGGTGCAACAAAGCTATTTAATGGTCCTTATACGAACGAATATTAAACAAT	177
_AL458706 T. brucei sheared genomic DNA clone 65g06. reverse sequence.	GCGCAGTTAACGCTATTATACACAATAACTTTTAATGTGTGCCATATTAATTACAAGTGTGCAACATTAAATACAAGTGTGTAACGTTAATTTGCAAGTTTGCAACCATGTTCTTTAGTGTTTAATGGGTGCAACAAAGCTATTTAATGGTCCTTATACGAACGAATATTAAACAAT	177
_AL455824 T. brucei sheared genomic DNA clone 50b07. forward sequence-RC	GCGCAGTTAACGCTATTATACACAATAACTTTTAATGTGTGCCATATTAATTACAAGTGTGCAACATTAAATACAAGTGTGTAACGTTAATTTGCAAGTTTGCAACAATGTTCTTTAGTGTTTAATGGGTGCAACAAAGCTATTTAATGGTCCTTATACGAACGAATATTAAACAAT	177
_AL486571 T. brucei sheared genomic DNA clone 289d09. reverse sequence.	GCGCAGTTAACGCTATTATACACAATAACTTTTAATGTGTGCCATATTAATTACAAGTGTGCAACATTAAATACAAGTGTGTAACGTTAATTTGCAAGTTTGCAACCATGTTCTTTAGTGTTTAATGGGTGCAACAAAGCTATTTAATGGTCCTTATACGAACGAATATTAAACAAT	177
_AL490164 T. brucei sheared genomic DNA clone 315c06. forward sequence. -RC	GCGCAGTTAACGCTATTATACACAATAACTTTTAATGTGTGCCATATTAATTACAAGTGTGCAACATTAAATACAAGTGTGTAACGTTAATTTGCAAGTTTGCAACAATGTTCTTTAGTGTTTAATGGGTGCAACAAAGCTATTTAATGGTCCTTATACGAACGAATATTAAACAAT	177
_AL456574 T. brucei sheared genomic DNA clone 59e07. reverse sequence-RC	GCGCAGTTAACGCTATTATACACAATAACTTTTAATGTGTGCCATATTAATTACAAGTGTACAACATTAAATACAAGTGTGTAACGTTAATTTGCAAGTTTGCAACAATGTTCTTTAGTGTTTAATGGGTGCAACAAAGCTATTTAATGGTCCTTATACGAACGAATATTAAACAAT	177
_AL458654 T. brucei sheared genomic DNA clone 65b04. reverse sequence-RC	GCGCAGTTAACGCTATTATACACAATAACTTTTAATGTGTGCCATATTAATTACAAGTGTGCAACATTAAATACAAGTGTGTAACGTTAATTTGCAAGTTTGCAACAATGTTCTTTCGTGTTTAATGGGTGCAAGAAAGCTATTTAATGGTCCTTATACGAACGAATATTAAACAAT	177
_AL479890 T. brucei sheared genomic DNA clone 216f05. reverse sequence. -RC	GCGCAGTTAACGCTATTATACACAATAACTTTTAATGTGTGCCATATTAATTACAAGTGTGCAACATTAAATACAAGTGTGTAACGTTAATTTGCAAGTTTGCAACAATGTTCTTTAGTGTTTAATGGGTGCAACAAAGCTATTTAATGGTCCTTATACGAACGAATATTAAACAAT	177
_AL489207 T. brucei sheared genomic DNA clone 309g10. forward sequence	GCGCAGTTAACGCTATTATACACAATAACTTTTAATGTGTGCCATATTAATTACAAGTGTGCAACATTAAATACAAGTGTGTAACGTTAATTTGCAAGTTTGCAACAATGTTCTTTAGTGTTTAATGGGTGCAACAAAGCTATTTAATGGTCCTTATACGAACGAATATTAAACAAT	177
_AL489965 T. brucei sheared genomic DNA clone 311e08. reverse sequence.	GCGCAGTTAACGCTATTATACACAATAACTTTTAATGTGTGCCATATTAATTACAAGTGTGCAACATTAAATACAAGTGTGTAACGTTAATTTGCAAGTTTGCAACCATGTTCTTTAGTGTTTAATGGGTGCAACAAAGCTATTTAATGGTCCTTATACGAACGAATATTAAACAAT	177
_AL456244 T. brucei sheared genomic DNA clone 61g11. reverse sequence. -RC	GCGCAGTTAACGCTATTATACACAATAACTTTTAATGTGTGCCATATTAATTACAAGTGTGCAACATTAAATACAAGTGTGTAACGTTAATTTGCAAGTTTGCAACAATGTTCTTTAGTGTTTAATGGGTGCAACAAAGCTATTTAATGGTCCTTATACGAACGAATATTAAACAAT	177
_AL467336 T. brucei sheared genomic DNA clone 151f10. forward sequence-RC	GCGCAGTTAACGCTATTATACACAATAACTTTTAATGTGTGCCATATTAATTACAAGTGTGCAACATTAAATACAAGTGTGTAACGTTAATTTGCAAGTTTGCAACAATGTTCTTTAGTGTTTAATGGGTGCAACAAAGCTATTTAATGGTCCTTATACGAACGAATATTAAACAAT	177
_AL482468 T. brucei sheared genomic DNA clone 254g10. forward sequence	GCGCAGTTAACGCTATTATACACAATAACTTTTAATGTGTGCCATATTAATTACAAGTGTGCAACATTAAATACAAGTGTGTAACGTTAATTTGCAAGTTTGCAACAATGTTCTTTAGTGTTTAATGGGTGCAACAAAGCTATTTAATGGTCCTTATACGAACGAATATTAAACAAT	177
_AL483110 T. brucei sheared genomic DNA clone 253h03. reverse sequence. -RC	GCGCAGTTAACGCTATTATACACAATAACTTTTAATGTGTGCCATATTAATTACAAGTGTGCAACATTAAATACAAGTGTGTAACGTTAATTTGCAAGTTTGCAACCATGTTCTTTAGTGTTTAATGGGTGCAACAAAGCTATTTAATGGTCCTTATACGAACGAATATTAAACAAT	177
_AL457759 T. brucei sheared genomic DNA clone 64e07. forward sequence.	GCGCAGTTAACGCTATTATACACAATAACTTTTAATGTGTGCCATATTAATTACAAGTGTGCAACATTAAATACAAGTGTGTAACGTTAATTTGCAAGTTTGCAACAATGTTGTTTAGTGTTTAATGGGTGCAACAAAGCTATTTAATGGTCCTTATACAAACGAATGTTAAACAAT	177
_AL475478 T. brucei sheared genomic DNA clone 200b12. forward sequence.	GCGCAGTTAACGCTATTATACACAATAACTTTTAATGTGTGCCATATTAATTACAAGTGTGCAACATTAAATACAAGTGTGTAACGTTAATTTGCAAGTTTGCAACCATGTTCTTTAGTGTTTAATGGGTGCAACAAAGCTATTTAATGGTCCTTATACAAACGAATATTAAACAAT	177
_AL460066 T. brucei sheared genomic DNA clone 94g03. forward sequence	GCGCAGTTAACGCTATTATACACAATAACTTTTAATGTGTGCCATATTAATTACAAGTGTGCAACATTAAATACAAGTGTGTAACGTTAATTTGCAAGTTTGCAACCATGTTCTTTAGTGTTTAATGGGTGCAACAAAGCTAATTAATGGTCCTTATACGAACGAATATTAAACAAT	177
_AL483649 T. brucei sheared genomic DNA clone 253h03. forward sequence.	GCGCAGTTAACGCTATTATACACAATAACTTTTAATGTGTGCCATATTAATTACAAGTGTGCAACATTAAATACAAGTGTGTAACGTTAATTTGCAAGTTTGCAACCATGTTCTTTAGTGTTTAATGGGTGCAACAAAGCTAATTAATGGTCCTTATACGAACGAATATTAAACAAT	177
_AL479189 T. brucei sheared genomic DNA clone 200d12. reverse sequence. -RC	GCGCAGTTAACGCTATTATACACAATAACTTTTAATGTGTGCCATATTAATTACAAGTGTGCAACATTAAATACAAGTGTGTAACGTTAATTTGCAAGTTTGCAACCATGTTCTTTAGTGTTTAATGGGTGCAACAAAGCTATTTAATGGTCCTTATACAAACGAATATTAAACAAT	177
_AL483128 T. brucei sheared genomic DNA clone 252b12. forward sequence.	GCGCAGTTAACGCTATTATACACAATAACTTTTAATGTGTGCCATATTAATTACAAGTGTGCAACATTAAATACAAGTGTGTAACGTTAATTTGCAAGTTTGCAACCATGTTCTTTAGTGTTTAATGGGTGCAACAAAGCTATTTAATGGTCCTTATACAAACGAATATTAAACAAT	177
_AL482468 T. brucei sheared genomic DNA clone 254g10. forward sequence	GCGCAGTTAACGCTATTATACACAATAACTTTTAATGTGTGCCATATTAATTACAAGTGTACAACATTAAATACAAGTGTGTAACGTTAATTTGCAAGTTTGCAACAATGTTCTTTGGTGTTTAATGGGTGCAACAAAGCTATTTAATGGTCCTTATACGAACGAATATTAAACAAT	177
_AL486265 T. brucei sheared genomic DNA clone 275d06. reverse sequence-RC	GCGCAGTTAACGCTATTATACACAATAACTTTTAATGTGTGCCATATTAATTACAAGTGTACAACATTAAATACAAGTGTGTAACGTTAATTTGCAAGTTTGCAACAATGTTCTTTGGTGTTTAATGGGTGCAACAAAGCTATTTAATGGTCCTTATACGAACGAATATTAAACAAT	177
_AL453982 T. brucei sheared genomic DNA clone 24a04. reverse sequence. -RC	GCGCAGTTAACGCTATTATACACAATAACTTTTAATGTGTGCCATATTAATTACAAGTGTGCAACATTAAATACAAGTGTGTAACGTTAATTTGCAAGTTTGCAACCATGTTCTTTAGTGTTTAATGGGTGCAACAAAGCTAATTAATGGTCCTTATACGAACGAATATTAAACAAT	177
_AL455153 T. brucei sheared genomic DNA clone 47g03. reverse sequence. -RC	GCGCAGTTAACGCTATTATACACAATAACTTTTAATGTGTGCCATATTAATTACAAGTGTGCAACATTAAATACAAGTGTGTAACGTTAATTTGCAAGTTTGCAACCATGTTCTTTAGTGTTTAATGGGTGCAACAAAGCTAATTAATGGTCCTTATACGAACGAATATTAAACAAT	177
_AL457116 T. brucei sheared genomic DNA clone 72e09. forward sequence-RC	GCGCAGTTAACGCTATTATACACAATAACTTTTAATGTGTGCCATATTAATTACAAGTGTGCAACATTAAATACAAGTGTGTAACGTTAATTTGCAAGTTTGCAACCATGTTCTTTAGTGTTTAATGGGTGCAACAAAGCTAATTAATGGTCCTTATACGAACGAATATTAAACAAT	177
_AL457302 T. brucei sheared genomic DNA clone 66d05. reverse sequence. -RC	GCGCAGTTAACGCTATTATACACAATAACTTTTAATGTGTGCCATATTAATTACAAGTGTGCAACATTAAATACAAGTGTGTAACGTTAATTTGCAAGTTTGCAACCATGTTCTTTAGTGTTTAATGGGTGCAACAAAGCTAATTAATGGTCCTTATACGAACGAATATTAAACAAT	177
_AL452903 T. brucei sheared genomic DNA clone 30g07. reverse sequence. -RC	GCGCAGTTAACGCTATTATACACAATAACTTTTAATGTGTGCCATATTAATTACAAGTGTGCAACATTAAATACAAGTGTGTAACGTTAATTTGCAAGTTTGCAACCATGTTCTTTAGTGTTTAATGGGTGCAACAAAGCTAATTAATGGTCCTTATACGAACGAATATTAAACAAT	177
_AL453982 T. brucei sheared genomic DNA clone 24a04. reverse sequence. -RC	GCGCAGTTAACGCTATTATACACAATAACTTTTAATGTGTGCCATATTAATTACAAGTGTGCAACATTAAATACAAGTGTGTAACGTTAATTTGCAAGTTTGCAACCATGTTCTTTAGTGTTTAATGGGTGCAACAAAGCTAATTAATGGTCCTTATACGAACGAATATTAAACAAT	177
_AL456566 T. brucei sheared genomic DNA clone 59d10. reverse sequence. -RC	GCGCAGTTAACGCTATTATACACAATAACTTTTAATGTGTGCCATATTAATTACAAGTGTGCAACATTAAATACAAGTGTGTAACGTTAATTTGCAAGTTTGCAACCATGTTCTTTAGTGTTTAATGGGTGCAACAAAGCTAATTAATGGTCCTTATACGAACGAATATTAAACAAT	177
_AL457392 T. brucei sheared genomic DNA clone 65g06. forward sequence. -RC	GCGCAGTTAACGCTATTATACACAATAACTTTTAATGTGTGCCATATTAATTACAAGTGTGCAACATTAAATACAAGTGTGTAACGTTAATTTGCAAGTTTGCAACCATGTTCTTTAGTGTTTAATGGGTGCAACAAAGCTAATTAATGGTCCTTATACGAACGAATATTAAACAAT	177
_AL453462 T. brucei sheared genomic DNA clone 24a04. forward sequence.	GCGCAGTTAACGCTATTATACACAATAACTTTTAATGTGTGCCATATTAATTACAAGTGTGCAACATTAAATACAAGTGTGTAACGTTAATTTGCAAGTTTGCAACCATGTTCTTTAGTGTTTAATGGGTGCAACAAAGCTAATTAATGGTCCTTATACGAACGAATATTAAACAAT	177
_AL477701 T. brucei sheared genomic DNA clone 189a08. forward sequence.	GCGCAGTTAACGCTATTATACACAATAACTTTTAATGTGTGCCACATTAATTACAAGTGTGCAACATTAAATACAAGTGTGTAACGTTAATTTGCAAGTTTGCAACAATGTTCTTTAGTGTTTAATGGGTGCAACAAAGCTAATTAATGGTCCTTATACGAACGAATATTAAACAAT	177
_AL457116 T. brucei sheared genomic DNA clone 72e09. forward sequence-RC	GCGCAGTTAACGCTATTATACACAATAACTTTTAATGTGTGCCATATTAATTACAAGTGTGCAACATTAAATACAAGTGTGTAACGTTAATTTGCAAGTTTGCAACCATGTTCTTTAGTGTTTAATGGGTGAAACAAAGCTAATTAATGGTCCTTATACGAACGAATATTAAACAAA	177
_AL460066 T. brucei sheared genomic DNA clone 94g03. forward sequence	GCGCAGTTAACGCTATTATACACAATAACTTTTAATGTGTGCCATATTAATTACAAGTGTGCAACATTAAATACAAGTGTGTAACGTTAATTTGCAAGTTTGCAACCATGTTCTTTAGTGTTTAATGGGTGAAACAAAGCTAATTAATGGTCCTTATACGAACGAATATTAAACAAA	177
_AL485810 T. brucei sheared genomic DNA clone 283f11. reverse sequence. -RC	GCGCAGTTAACGCTATTATACACAATAACTTTTAATGTGTGCCACATTAATTACAAGTGTGCAACATTAAATACAAGTGTGTAACGTTAATTTGCAAGTTTGCAACAATGTTCTTTAGTGTTTAATGGGTGCAACAAAGCTAATTAATGGTCCTTATACGAACGAATATTAAACAAT	177
_AL488039 T. brucei sheared genomic DNA clone 283f11. forward sequence.	GCGCAGTTAACGCTATTATACACAATAACTTTTAATGTGTGCCACATTAATTACAAGTGTGCAACATTAAATACAAGTGTGTAACGTTAATTTGCAAGTTTGCAACAATGTTCTTTAGTGTTTAATGGGTGCAACAAAGCTAATTAATGGTCCTTATACGAACGAATATTAAACAAT	177
_AL457771 T. brucei sheared genomic DNA clone 64g06. forward sequence. -RC	GCGCAGTTAACGCTATTATACACAATAACTTTTAATGTGTGCCATATTAATTACAAGTGTGCAACATTAAATACAAGTGTGTAACGTTAATTTGCAAGTTTGCAACCATGTTCTTTAGTGTTTAATGGGTGCAACAAAGCTAATTAATGGTCCTTATACGAACGAATATTAAACAAT	177
_AL466135 T. brucei sheared genomic DNA clone 136c01. reverse sequence-RC	GCGCAGTTAACGCTATTATACACAATAACTTTTAATGTGTGCCACATTAATTACAAGTGTGCAACATTAAATACAAGTGTGTAACGTTAATTTGCAAGTTTGCAACAATGTTCTTTAGTGTTTAATGGGTGCAACAAAGCTAATTAATGGTCCTTATACGAACGAATATTAAACAAT	177
_AL457958 T. brucei sheared genomic DNA clone 72e09. reverse sequence	GCGCAGTTAACGCTATTATACACAATAACTTTTAATGTGTGCCATATTAATTACAAGTGTGCAACATTAAATACAAGTGTGTAACGTTAATTTGCAAGTTTGCAACCATGTTCTTTAGTGTTTAATGGGTGCAACAAAGCTAATTAATGGTCCTTATACGAACGAATATTAAACAAT	177
_AL473492 T. brucei sheared genomic DNA clone 167e11. reverse sequence.	GCGCAGTTAACGCTATTATACACAATAACTTTTAATGTGTGCCATATTAATTACAAGTGTGCAACATTAAATACAAGTGTGTAACGTTAATTTGCAAGTTTGCAACAATGTTCTTTAGTGTTTAATGGGTGCAACAAAGCTAATTAATGGTCCTTATACGAACGAATATTAAACAAT	177
_AL457380 T. brucei sheared genomic DNA clone 65e07. forward sequence.	GCGCAGTTAACGCTATTATACACAATAACTTTTAATGTGTGCCATATTAATTACAAGTGTGCAACATTAAATACAAGTGTGTAACGTTAATTTGCAAGTTTGCAACAATGTTGTTTAGTGTTTAATGGGTGCAACAAAGCTATTTAATGGTCCTTATACAAACGAATGTTAAACAAT	177
_AL457059 T. brucei sheared genomic DNA clone 48g04. forward sequence. -RC	GCGCAGTTAACGCTATTATACACAATAACTTTTAATGTGTGCCATATTAATGACAAGTGTGCAACATTAAATACAAGTGTGTAACGTTAATTTGCAAGTTTGCAACAATGTTCTTTAGTGTTTAATGGGTGCAACAAAGCTATTTAATGGTCCTTATACGAACGAATATTAAACAAT	177
_AL478476 T. brucei sheared genomic DNA clone 213b02. reverse sequence-RC	GCGCAGTTAACGCTATTATACACAATAACTTTTAATGTGTGCCATATTAATTACAAGTGTACAACATTAAATACAAGTGTGTAACGTTAATTTGCAAGTTTGCAACAATGTTCTTTGGTGTTTAATGGGTGCAACAAAGCTATTTAATGGTCCTTATACGAACGAATATTAAACAAT	177
_AL488872 T. brucei sheared genomic DNA clone 307f10. reverse sequence.	GCGCAGTTAACGCTATTATACACAATAACTTTTAATGTGCGCCATATTAATTACAAGTGTGCAACATTAAATACAAGTGTGTAACGTTAATTTGCAAGTTTGCAACAATGTTCTTTAGTGTTTAATGGGTGCAACAAAGCTATTTAATGGTCCTTATACGAACGAATATTAAACAAT	177
_AL490281 T. brucei sheared genomic DNA clone 313a09. forward sequence.	GCGCAGTTAACGCTATTATACACAATAACTTTTAATGTGTGCCATATTAATGACAAGTGTGCAACATTAAATACAAGTGTGTAACGTTAATTTGCAAGTTTGCAACAATGTTCTTTAGTGTTTAATGGGTGCAACAAAGCTATTTAATGGTCCTTATACGAACGAATATTAAACAAT	177
_AL462363 T. brucei sheared genomic DNA clone 102f07. forward sequence.	GCGCAGTTAACGCTATTATACACAATAACTTTTAATGTGCGCCATATTAATTACAAGTGTGCAACATTAAATACAAGTGTGTAACGTTAATTTGCAAGTTTGCAACAATGTTCTTTAGTGTTTAATGGGTGCAACAAAGCTATTTAATGGTCCTTATACGAACGAATATTAAACAAT	177
_AL465915 T. brucei sheared genomic DNA clone 133d05. forward sequence. -RC	GCGCAGTTAACGCTATTATACACAATAACTTTTAATGTGCGCCATATTAATTACAAGTGTGCAACATTAAATACAAGTGTGTAACGTTAATTTGCAAGTTTGCAACAATGTTCTTTAGTGTTTAATGGGTGCAACAAAGCTATTTAATGGTCCTTATACGAACGAATATTAAACAAT	177
_AL490281 T. brucei sheared genomic DNA clone 313a09. forward sequence.	GCGCAGTTAACGCTATTATACACAATAACTTTTAATGTGCGCCATATTAATTACAAGTGTGCAACATTAAATACAAGTGTGTAACGTTAATTTGCAAGTTTGCAACAATGTTCTTTAGTGTTTAATGGGTGCAACAAAGCTATTTAATGGTCCTTATACGAACGAATATTAAACAAT	177
_AL475747 T. brucei sheared genomic DNA clone 197b03. forward sequence.	GCGCAGTTAACGCTATTATACACAATAACTTTTAATGTGTGCCATATTAATTACAAGTGTGCAACATTAAATACAAGTGTGTAACATTAATTTGCAAGTTTGCAACAATGTTCTTTAGTGTTTAATGGGTGCAACAAAGCTATTTAATGGTCCTTATACGAACGAATATTAAACAAT	177
_AL487315 T. brucei sheared genomic DNA clone 289e04. forward sequence. -RC	GCGCAGTTAACGCTATTATACACAATAACTTTTAATGTGTGCCATATTAATTACAAGTGTGCAACATTAAATACAAGTGTGTAACATTAATTTGCAAGTTTGCAACAATGTTCTTTAGTGTTTAATGGGTGCAACAAAGCTATTTAATGGTCCTTATACGAACGAATATTAAACAAT	177
_AL498046 T. brucei sheared genomic DNA clone 381b03. forward sequence.	GCGCAGTTAACGCTATTATACACAATAACTTTTAATGTGTGCCATATTAATTACAAGTGTGCAACATTAAATACAAGTGTGTAACATTAATTTGCAAGTTTGCAACAATGTTCTTTAGTGTTTAATGGGTGCAACAAAGCTATTTAATGGTCCTTATACGAACGAATATTAAACAAT	177
_AL465915 T. brucei sheared genomic DNA clone 133d05. forward sequence. -RC	GCGCAGTTAACGCTATTATACACAATAACTTTTAATGTGTGCCATATTAATTACAAGTGTGCAACATTAAATACAAGTGTGTAACATTAATTTGCAAGTTTGCAACAATGTTCTTTAGTGTTTAATGGGTGCAACAAAGCTATTTAATGGTCCTTATACGAACGAATATTAAACAAT	177
_AL456574 T. brucei sheared genomic DNA clone 59e07. reverse sequence-RC	GCGCAGTTAACGCTATTATACACAATAACTTTTAATGTGCGCCATATTAATTACAAGTGTGCAACATTAAATACAAGTGTGTAACGTTAATTTGCAAGTTTGCAACAATGTTCTTTAGTGTTTAATGGGTGCAACAAAGCTATTTAATGGTCCTTATACGAACGAATATTAAACAAT	177
_AL486571 T. brucei sheared genomic DNA clone 289d09. reverse sequence.	GCGCAGTTAACGCTATTATACACAATAACTTTTAATGTGTGCCATATTAATTACAAGTGTGCAACATTAAATACAAGTGTGTAACATTAATTTGCAAGTTTGCAACAATGTTCTTTAGTGTTTAATGGGTGCAACAAAGCTATTTAATGGTCCTTATACGAACGAATATTAAACAAT	177
_AL485987 T. brucei sheared genomic DNA clone 276d03. reverse sequence.	GCGCAGTTAACGCTATTATACACAATAACTTTTAATGTGTGCCATATTAATTACAAGTGTGCAACATTAAATACAAGTGTGTAACATTAATTTGCAAGTTTGCAACAATGTTCTTTAGTGTTTAATGGGTGCAACAAAGCTATTTAATGGTCCTTATACGAACGAATATTAAACAAT	177
_AL453078 T. brucei sheared genomic DNA clone 29c03. forward sequence.	GCGCAGTTAACGCTATTATACACAATAACTTTTAATGTGTGCCATATTAATTACAAGTGTGCAACATTAAATACAAGTGTGTAACATTAATTTGCAAGTTTGCAACAATGTTCTTTAGTGTTTAATGGGTGCAACAAAGCTATTTAATGGTCCTTATACGAACGAATATTAAACAAT	177
_AL489320 T. brucei sheared genomic DNA clone 310d03. reverse sequence. -RC	GCGCAGTTAACGCTATTATACACAATAACTTTTAATGTGTGCCATATTAATTACAAGTGTGCAACATTAAATACAAGTGTGTAACATTAATTTGCAAGTTTGCAACAATGTTCTTTAGTGTTTAATGTGTGCAACAAAGCTATTTAATGGTCCTTATACGAACGAATATTAAACAAT	177
_AL488926 T. brucei sheared genomic DNA clone 305d07. reverse sequence.	GCGCAGTTAACGCTATTATACACAATAACTTTTAATGTGTGCCATATTAATTACAAGTGTGCAACATTAAATACAAGTGTGTAACATTAATTTGCAAGTTTGCAACAATGTTCTTTAGTGTTTAATGGGTGCAACAAAGCTATTTAATGGTCCTTATACGAACGAATATTAAACAAT	177
_AL495321 T. brucei sheared genomic DNA clone 359c08. reverse sequence.	GCGCAGTTAACGCTATTATACACAATAACTTTTAATGTGTGCCATATTAATTACAAGTGTGCAACATTAAATACAAGTGTGTAACATTAATTTGCAAGTTTGCAACAATGTTCTTTAGTGTTTAATGGGTGCAACAAAGCTATTTAATGGTCCTTATACGAACGAATATTAAACAAT	177
_AL473349 T. brucei sheared genomic DNA clone 171c01. forward sequence.	GCGCAGTTAACGCTATTATACACAATAACTTTTAATGTGTGCCATATTAATTACAAGTGTGCAACATTAAATACAAGTGTGTAACATTAATTTGCAAGTTTGCAACAATGTTCTTTAGTGTTTAATGGGTGCAACAAAGCTATTTAATGGTCCTTATACGAACGAATATTAAACAAT	177
_AL490210 T. brucei sheared genomic DNA clone 313a09. reverse sequence. -RC	GCGCAGTTAACGCTATTATACACAATAACTTTTAATGTGTGCCATATTAATTACAAGTGTGCAACATTAAATACAAGTGTGTAACATTAATTTGCAAGTTTGCAACAATGTTCTTTAGTGTTTAATGGGTGCAACAAAGCTATTTAATGGTCCTTATACGAACGAATATTAAACAAT	177
_AL490164 T. brucei sheared genomic DNA clone 315c06. forward sequence. -RC	GCGCAGTTAACGCTATTATACACAATAACTTTTAATGTGTGCCATATTAATTACAAGTGTGCAACATTAAATACAAGTGTGTAACATTAATTTGCAAGTTTGCAACAATGTTCTTTAGTGTTTAATGGGTGCAACAAAGCTATTTAATGGTCCTTATACGAACGAATATTAAACAAT	177
_AL466740 T. brucei sheared genomic DNA clone 144f11. forward sequence. -RC	GCGCAGTTAACGCTATTATACACAATAACTTTTAATGTGTGCCATATTAATTACAAGTGTGCAACATTAAATACAAGTGTGTAACATTAATTTGCAAGTTTGCAACAATGTTCTTTAGTGTTTAATGGGTGCAACAAAGCTATTTAATGGTCCTTATACGAACGAATATTAAACAAT	177
_AL487315 T. brucei sheared genomic DNA clone 289e04. forward sequence. -RC	GCGCAGTTAACGCTATTATACACAATAACTTTTAATGTGTGCCATATTAATTACAAGTGTGCAACATTAAATACAAGTGTGTAACATTAATTTGCAAGTTTGCAACAATGTTCTTTAGTGTTTAATGGGTGCAACAAAGCTATTTAATGGTCCTTATACGAACGAATATTAAACAAT	177
_AL462363 T. brucei sheared genomic DNA clone 102f07. forward sequence.	GCGCAGTTAACGCTATTATACACAATAACTTTTAATGTGTGCCATATTAATTACAAGTGTGCAACATTAAATACAAGTGTGTAACATTAATTTGCAAGTTTGCAACAATGTTCTTTAGTGTTTAATGGGTGCAACAAAGCTATTTAATGGTCCTTATACGAACGAATATTAAACAAT	177
_AL492811 T. brucei sheared genomic DNA clone 319e11. reverse sequence. -RC	GCGCAGTTAACGCTATTATACACAATAACTTTTAATGTGTGCCATATTAATTACAAGTGTGCAACATTAAATACAAGTGTGTAACATTAATTTGCAAGTTTGCAACAATGTTCTTTAGTGTTTAATGGGTGCAACAAAGCTATTTAATGGTCCTTATACGAACGAATATTAAACAAT	177
_AL476673 T. brucei sheared genomic DNA clone 189h04. reverse sequence. -RC	GCGCAGTTAACGCTATTATACACAATAACTTTTAATGTGTGCCATATTAATTACAAGTGTGCAACATTAAATACAAGTGTGTAACATTAATTTGCAAGTTTGCAACAATGTTCTTTAGTGTTTAATGGGTGCAACAAAGCTATTTAATGGTCCTTATACGAACGAATATTAAACAAT	177
_AL458163 T. brucei sheared genomic DNA clone 70e10. reverse sequence.	GCGCAGTTAACGCTATTATACACAATAACTTTTAATGTGTGCCATATTAATTACAAGTGTGCAACATTAAATACAAGTGTGTAACATTAATTTGCAAGTTTGCAACAATGTTCTTTAGTGTTTAATGGGTGCAACAAAGCTATTTAATGGTCCTTATACGAACGAATATTAAACAAT	177
_AL467028 T. brucei sheared genomic DNA clone 143e10. reverse sequence.	GCGCAGTTAACGCTATTATACACAATAACTTTTAATGTGTGCCATATTAATTACAAGTGTGCAACATTAAATACAAGTGTGTAACATTAATTTGCAAGTTTGCAACAATGTTCTTTAGTGTTTAATGGGTGCAACAAAGCTATTTAATGGTCCTTATACGAACGAATATTAAACAAT	177
_AL494304 T. brucei sheared genomic DNA clone 363h11. forward sequence. -RC	GCGCAGTTAACGCTATTATACACAATAACTTTTAATGTGTGCCATATTAATTACAAGTGTGCAACATTAAATACAAGTGTGTAACATTAATTTGCAAGTTTGCAACAATGTTCTTTAGTGTTTAATGGGTGCAACAAAGCTATTTAATGGTCCTTATACGAACGAATATTAAACAAT	177
_AL492205 T. brucei sheared genomic DNA clone 342d02. forward sequence. -RC	GCGCAGTTAACGCTATTATACACAATAACTTTTAATGTGTGCCATATTAATTACAAGTGTGCAACATTAAATACAAGTGTGTAACATTAATTTGCAAGTTTGCAACAATGTTCTTTAGTGTTTAATGGGTGCAACAAAGCTATTTAATGGTCCTTATACGAACGAATATTAAACAAT	177
_AL486255 T. brucei sheared genomic DNA clone 275c07. reverse sequence.	GCGCAGTTAACGCTATTATACACAATAACTTTTAATGTGTGCCATATTAATTACAAGTGTGCAACATTAAATACAAGTGTGTAACATTAATTTGCAAGTTTGCAACAATGTTCTTTAGTGTTTAATGGGTGCAACAAAGCTATTTAATGGTCCTTATACGAACGAATATTAAACAAT	177
_AL473349 T. brucei sheared genomic DNA clone 171c01. forward sequence.	GCGCAGTTAACGCTATTATACACAATAACTTTTAATGTGTGCCATATTAATTACAAGTGTGCAACATTAAATACAAGTGTGTAACATTAATTTGCAAGTTTGCAACAATGTTCTTTAGTGTTTAATGGGTGCAACAAAGCTATTTAATGGTCCTTATACGAACGAATATTAAACAAT	177
_AL485001 T. brucei sheared genomic DNA clone 275c07. forward sequence. -RC	GCGCAGTTAACGCTATTATACACAATAACTTTTAATGTGTGCCATATTAATTACAAGTGTGCAACATTAAATACAAGTGTGTAACATTAATTTGCAAGTTTGCAACAATGTTCTTTAGTGTTTAATGGGTGCAACAAAGCTATTTAATGGTCCTTATACGAACGAATATTAAACAAT	177
_AL497508 T. brucei sheared genomic DNA clone 303f02. forward sequence.	GCGCAGTTAACGCTATTATACACAATAACTTTTAATGTGTGCCATATTAATTACAAGTGTGCAACATTAAATACAAGTGTGTAACATTAATTTGCAAGTTTGCAACAATGTTCTTTAGTGTTTAATGGGTGCAACAAAGCTATTTAATGGTCCTTATACGAACGAATATTAAACAAT	177
_AL482443 T. brucei sheared genomic DNA clone 254d11. forward sequence.	GCGCAGTTAACGCTATTATACACAATAACTTTTAATGTGTGCCATATTAATTACAAGTGTGCAACATTAAATACAAGTGTGTAACATTAATTTGCAAGTTTGCAACAATGTTCTTTAGTGTTTAATGGGTGCAACAAAGCTATTTAATGGTCCTTATACGAACGAATATTAAACAAT	177
_AL457380 T. brucei sheared genomic DNA clone 65e07. forward sequence.	GCGCAGTTAACGCTATTATACACAATAACTTTTAATGTGTGCCATATTAATTACAAGTGTGCAACATTAAATACAAGTGTGTAACATTAATTTGCAAGTTTGCAACAATGTTCTTTAGTGTTTAATGGGTGCAACAAAGCTATTTAATGGTCCTTATACAAACGAATATTAAACAAT	177
_AL466740 T. brucei sheared genomic DNA clone 144f11. forward sequence. -RC	GCGCAGTTAACGCTATTATACACAATAACTTTTAATGTGTGCCATATTAATTACAAGTGTGCAACATTAAATACAAGTGTGTAACATTAATTTGCAAGTTTGCAACAATGTTCTTTAGTGTTTAATGGGTGCAACAAAGCTATTTAATGGTCCTTATACAAACGAATATTAAACAAT	177
_AL480111 T. brucei sheared genomic DNA clone 227g12. forward sequence.	GCGCAGTTAACGCTATTATACACAATAACTTTTAATGTGTGCCATATTAATTACAAGTGTGCAACATTAAATACAAGTGTGTAACATTAATTTGCAAGTTTGCAACAATGTTCTTTAGTGTTTAATGGGTGCAACAAAGCTATTTAATGGTCCTTATACGAACGAATATTAAACAAT	177
_AL457059 T. brucei sheared genomic DNA clone 48g04. forward sequence. -RC	GCGCAGTTAACGCTATTATACACAATAACTTTTAATGTGTGCCATATTAATTACAAGTGTGCAACATTAAATACAAGTGTGTAACATTAATTTGCAAGTTTGCAACAATGTTCTTTAGTGTTTAATGGGTGCAACAAAGCTATTTAATGGTCCTTATACGAACGAATATTAAACAAT	177
_AL479890 T. brucei sheared genomic DNA clone 216f05. reverse sequence. -RC	GCGCAGTTAACGCTATTATACACAATAACTTTTAATGTGTGCCATATTAATTACAAGTGTGCAACATTAAATACAAGTGTGTAACATTAATTTGCAAGTTTGCAACAATGTTCTTTAGTGTTTAATGGGTGCAACAAAGCTATTTAATGGTCCTTATACAAACGAATATTAAACAAT	177
_AL457011 T. brucei sheared genomic DNA clone 48b03. forward sequence.	GCGCAGTTAACGCTATTATACACAATAACTTTTAATGTGTGCCATATTAATTACAAGTGTGCAACATTAAATACAAGTGTGTAACATTAATTTGCAAGTTTGCAACAATGTTCTTTAGTGTTTAATGGGTGCAACAAAGCTATTTAATGGTCCTTATACAAACGAATATTAAACAAT	177
_AL485987 T. brucei sheared genomic DNA clone 276d03. reverse sequence.	GCGCAGTTAACGCTATTATACACAATAACTTTTAATGTGTGCCATATTAATTACAAGTGTGCAACATTAAATACAAGTGTGTAACATTAATTTGCAAGTTTGCAACAATGTTCTTTAGTGTTTAATGGGTGCAACAAAGCTATTTAATGGTCCTTATACGAACGAATATTAAACAAT	177
_AL480975 T. brucei sheared genomic DNA clone 228d10. forward sequence.	GCGCAGTTAACGCTATTATACACAATAACTTTTAATGTGTGCCATATTAATTACAAGTGTGCAACATTAAATACAAGTGTGTAACATTAATTTGCAAGTTTGCAACAATGTTCTTTAGTGTTTAATGGGTGCAACAAAGCTATTTAATGGTCCTTATACAAACGAATATTAAACAAT	177
_AL457759 T. brucei sheared genomic DNA clone 64e07. forward sequence.	GCGCAGTTAACGCTATTATACACAATAACTTTTAATGTGTGCCATATTAATTACAAGTGTGCAACATTAAATACAAGTGTGTAACATTAATTTGCAAGTTTGCAACAATGTTCTTTAGTGTTTAATGGGTGCAACAAAGCTATTTAATGGTCCTTATACAAACGAATATTAAACAAT	177
_AL480111 T. brucei sheared genomic DNA clone 227g12. forward sequence.	GCGCAGTTAACGCTATTATACACAATAACTTTTAATGTGTGCCATATTAATTACAAGTGTGCAACATTAAATACAAGTGTGTAACATTAATTTGCAAGTTTGCAACAATGTTCTTTAGTGTTTAATGGGTGCAACAAAGCTATTTAATGGTCCTTATACAAACGAATATTAAACAAT	177
_AL492811 T. brucei sheared genomic DNA clone 319e11. reverse sequence. -RC	GCGCAGTTAACGCTATTATACACAATAACTTTTAATGTGTGCCATATTAATTACAAGTGTGCAACATTAAATACAAGTGTGTAACATTAATTTGCAAGTTTGCAACAATGTTCTTTAGTGTTTAATGGGTGCAACAAAGCTATTTAATGGTCCTTATACGAACGAATATTAAACAAT	177
_AL497578 T. brucei sheared genomic DNA clone 377c07. reverse sequence. -RC	GCGCAGTTAACGCTATTATACACAATAACTTTTAATGTGTGCCATATTAATTACAAGTGTGCAACATTAAATACAAGTGTGTAACATTAATTTGCAAGTTTGCAACAATGTTCTTTAGTGTTTAATGGGTGCAACAAAGCTAATTAATGGTCCTTATACGAACGAATATTAAACAAT	177
_AL476606 T. brucei sheared genomic DNA clone 189a08. reverse sequence. -RC	GCGCAGTTAACGCTATTATACACAATAACTTTTAATGTGTGCCATATTAATTACAAGTGTGCAACATTAAATACAAGTGTGTAACATTAATTTGCAAGTTTGCAACAATGTTCTTTAGTGTTTAATGGGTGCAACAAAGCTATTTAATGGTCCTTATACGAACGAATATTAAACAAT	177
_AL485001 T. brucei sheared genomic DNA clone 275c07. forward sequence. -RC	GCGCAGTTAACGCTATTATACACAATAACTTTTAATGTGTGCCATATTAATTACAAGTGTGCAACATTAAATACAAGTGTGTAACATTAATTTGCAAGTTTGCAACAATGTTCTTTAGTGTTTAATGGGTGCAACAAAGCTATTTAATGGTCCTTATACAAACGAATATTAAACAAT	177
_AL464810 T. brucei sheared genomic DNA clone 115c08. forward sequence.	GCGCAGTTAACGCTATTATACACAATAACTTTTAATGTGTGCCATATTAATTACAAGTGTGCAACATTAAATACAAGTGTGTAACATTAATTTGCAAGTTTGCAACAATGTTCTTTAGTGTTTAATGGGTGCAACAAAGCTATTTAATGGTCCTTATACAAACGAATATTAAACAAT	177
_AL486255 T. brucei sheared genomic DNA clone 275c07. reverse sequence.	GCGCAGTTAACGCTATTATACACAATAACTTTTAATGTGTGCCATATTAATTACAAGTGTGCAACATTAAATACAAGTGTGTAACATTAATTTGCAAGTTTGCAACAATGTTCTTTAGTGTTTAATGGGTGCAACAAAGCTATTTAATGGTCCTTATACAAACGAATATTAAACAAT	177
_AL488872 T. brucei sheared genomic DNA clone 307f10. reverse sequence.	GCGCAGTTAACGCTATTATACACAATAACTTTTAATGTGTGCCATATTAATTACAAGTGTGCAACATTAAATACAAGTGTGTAACATTAATTTGCAAGTTTGCAACAATGTTCTTTAGTGTTTAATGGGTGCAACAAAGCTATTTAATGGTCCTCATACGAACGAATATTAAACAAT	177
_AL497578 T. brucei sheared genomic DNA clone 377c07. reverse sequence. -RC	GCGCAGTTAACGCTATTATACACAATAACTTTTAATGTGTGCCATATTAATTACAAGTGTGCAACATTAAATACAAGTGTGTAACATTAATTTGCAAGTTTGCAACAATGTTCTTTAGTGTTTAATGGGTGCAACAAAGCTAATTAATGGTCCTTATACGAACGAATATTAAACAAT	177
_AL493819 T. brucei sheared genomic DNA clone 351h07. forward sequence. -RC	GCGCAGTTAACGCTATTATACACAATAACTTTTAATGTGTGCCATATTAATTACAAGTGTGCAACATTAAATACAAGTGTGTAACATTAATTTGCAAGTTTGCAACAATGTTCTTTAGTGTTTAATGGGTGCAACAAAGCTATTTAATGGTCCTCATACGAACGAATATTAAACAAT	177
_AL480905 T. brucei sheared genomic DNA clone 229g04. forward sequence. -RC	GCGCAGTTAACGCTATTATACACAATAACTTTTAATGTGTGCCATATTAATTACAAGTGTGCAACATTAAATACAAGTGTGTAACATTAATTTGCAAGTTTGCAACCATGTTCTTTAGTGTTTAATGGGTGCAACAAAGCTAATTAATGGTCCTTATACGAACGAATATTAAACAAA	177
_AL456244 T. brucei sheared genomic DNA clone 61g11. reverse sequence. -RC	GCGCAGTTAACGCTATTATACACAATAACTTTTAATGTGTGCCATATTAATTACAAGTGTGCAACATTAAATACAAGTGTGTAACATTAATTTGCAAGTTTGCAACCATGTTCTTTAGTGTTTAATGGGTGCAACAAAGCTAATTAATGGTCCTTATACGAACGAATATTAAACAAT	177
_AL476673 T. brucei sheared genomic DNA clone 189h04. reverse sequence. -RC	GCGCAGTTAACGCTATTATACACAATAACTTTTAATGTGTGCCATATTAATTACAAGTGTGCAACATTAAATACAAGTGTGTAACATTAATTTGCAAGTTTGCAACCATGTTCTTTAGTGTTTAATGGGTGCAACAAAGCTATTTAATGGTCCTTATACGAACGAATATTAAACAAT	177
_AL473980 T. brucei sheared genomic DNA clone 183h09. reverse sequence.	GCGCAGTTAACGCTATTATACACAATAACTTTTAATGTGTGCCATATTAATTACAAGTGTGCAACATTAAATACAAGTGTGTAACATTAATTTGCAAGTTTGCAACCATGTTCTTTAGTGTTTAATGGGTGCAACAAAGCTATTTAATGGTCCTTATACGAACGAATATTAAACAAT	177
_AL473191 T. brucei sheared genomic DNA clone 160b04. reverse sequence.	GCGCAGTTAACGCTATTATACACAATAACTTTTAATGTGTGCCATATTAATTACAAGTGTGCAACATTAAATACAAGTGTGTAACATTAATTTGCAAGTTTGCAACCATGTTCTTTAGTGTTTAATGGGTGCAACAAAGCTATTTAATGGTCCTTATACGAACGAATATTAAACAAT	177
_AL487828 T. brucei sheared genomic DNA clone 272e03. reverse sequence. -RC	GCGCAGTTAACGCTATTATACACAATAACTTTTAATGTGTGCCATATTAATTACAAGTGTGCAACATTAAATACAAGTGTGTAACATTAATTTGCAAGTTTGCAACCATGTTCTTTAGTGTTTAATGGGTGCAACAAAGCTATTTAATGGTCCTTATACGAACGAATATTAAACAAT	177
_AL457771 T. brucei sheared genomic DNA clone 64g06. forward sequence. -RC	GCGCAGTTAACGCTATTATACACAATAACTTTTAATGTGTGCCATATTAATTACAAGTGTGCAACATTAAATACAAGTGTGTAACATTAATTTGCAAGTTTGCAACCATGTTCTTTAGTGTTTAATGGGTGCAACAAAGCTAATTAATGGTCCTTATACGAACGAATATTAAACAAT	177
_AL472454 T. brucei sheared genomic DNA clone 162e02. forward sequence. -RC	GCGCAGTTAACGCTATTATACACAATAACTTTTAATGTGTGCCATATTAATTACAAGTGTGCAACATTAAATACAAGTGTGTAACATTAATTTGCAAGTTTGCAACCATGTTCTTTAGTGTTTAATGGGTGCAACAAAGCTATTTAATGGTCCTTATACGAACGAATATTAAACAAA	177
_AL479189 T. brucei sheared genomic DNA clone 200d12. reverse sequence. -RC	GCGCAGTTAACGCTATTATACACAATAACTTTTAATGTGTGCCATATTAATTACAAGTGTGCAACATTAAATACAAGTGTGTAACATTAATTTGCAAGTTTGCAACCATGTTCTTTAGTGTTTAATGGGTGCAACAAAGCTATTTAATGGTCCTTATACGAACGAATATTAAACAAT	177
_AL464239 T. brucei sheared genomic DNA clone 130c09. reverse sequence.	GCGCAGTTAACGCTATTATACACAATAACTTTTAATGTGTGCCATATTAATTACAAGTGTGCAACATTAAATACAAGTGTGTAACATTAATTTGCAAGTTTGCAACCATGTTCTTTAGTGTTTAATGGGTGCAACAAAGCTATTTAATGGTCCTTATACGAACGAATATTAAACAAT	177
_AL457392 T. brucei sheared genomic DNA clone 65g06. forward sequence. -RC	GCGCAGTTAACGCTATTATACACAATAACTTTTAATGTGTGCCATATTAATTACAAGTGTGCAACATTAAATACAAGTGTGTAACATTAATTTGCAAGTTTGCAACCATGTTCTTTAGTGTTTAATGGGTGCAACAAAGCTAATTAATGGTCCTTATACGAACGAATATTAAACAAT	177
_AL479170 T. brucei sheared genomic DNA clone 200b12. reverse sequence. -RC	GCGCAGTTAACGCTATTATACACAATAACTTTTAATGTGTGCCATATTAATTACAAGTGTGCAACATTAAATACAAGTGTGTAACATTAATTTGCAAGTTTGCAACCATGTTCTTTAGTGTTTAATGGGTGCAACAAAGCTATTTAATGGTCCTTATACGAACGAATATTAAACAAT	177
_AL467304 T. brucei sheared genomic DNA clone 156h10. forward sequence.	GCGCAGTTAACGCTATTATACACAATAACTTTTAATGTGTGCCATATTAATTACAAGTGTGCAACATTAAATACAAGTGTGTAACATTAATTTGCAAGTTTGCAACCATGTTCTTTAGTGTTTAATGGGTGCAACAAAGCTATTTAATGGTCCTTATACGAACGAATATTAAACAAA	177
_AL456566 T. brucei sheared genomic DNA clone 59d10. reverse sequence. -RC	GCGCAGTTAACGCTATTATACACAATAACTTTTAATGTGTGCCATATTAATTACAAGTGTGCAACATTAAATACAAGTGTGTAACATTAATTTGCAAGTTTGCAACCATGTTCTTTAGTGTTTAATGGGTGCAACAAAGCTATTTAATGGTCCTTATACGAACGAATATTAAACAAT	177
_AL489965 T. brucei sheared genomic DNA clone 311e08. reverse sequence.	GCGCAGTTAACGCTATTATACACAATAACTTTTAATGTGTGCCATATTAATTACAAGTGTGCAACATTAAATACAAGTGTGTAACATTAATTTGCAAGTTTGCAACCATGTTCTTTAGTGTTTAATGGGTGCAACAAAGCTAATTAATGGTCCTTATACGAACGAATATTAAACAAT	177
_AL458282 T. brucei sheared genomic DNA clone 70e10. forward sequence. -RC	GCGCAGTTAACGCTATTATACACAATAACTTTTAATGTGTGCCATATTAATTACAAGTGTGCAACATTAAATACAAGTGTGTAACATTAATTTGCAAGTTTGCAACAATGTTCTTTAGTGTTTAATGGGTGCAACAAAGCTATTTAATGGTCCTCATACGAACGAATATTAAACAAT	177
_AL453675 T. brucei sheared genomic DNA clone 36h04. forward sequence.	GCGCAGTTAACGCTATTATACACAATAACTTTTAATGTGTGCCATATTAATTACAAGTGTGCAACATTAAATACAAGTGTGTAACATTAATTTGCAAGTTTGCAACCATGTTCTTTAGTGTTTAATGGGTGCAACAAAGCTATTTAATGGTCCTTATACGAACGAATATTAAACAAT	177
_AL490418 T. brucei sheared genomic DNA clone 315c06. reverse sequence.	GCGCAGTTAACGCTATTATACACAATAACTTTTAATGTGTGCCATATTAATTACAAGTGTGCAACATTAAATACAAGTGTGTAACATTAATTTGCAAGTTTGCAACCATGTTCTTTAGTGTTTAATGGGTGCAACAAAGCTAATTAATGGTCCTTATACGAACGAATATTAAACAAA	177
_AL482256 T. brucei sheared genomic DNA clone 251f05. reverse sequence.	GCGCAGTTAACGCTATTATACACAATAACTTTTAATGTGTGCCATATTAATTACAAGTGTGCAACATTAAATACAAGTGTGTAACATTAATTTGCAAGTTTGCAACCATGTTCTTTAGTGTTTAATGGGTGCAACAAAGCTATTTAATGGTCCTTATACGAACGAATATTAAACAAT	177
_AL474976 T. brucei sheared genomic DNA clone 177e06. reverse sequence. -RC	GCGCAGTTAACGCTATTATACACAATAACTTTTAATGTGTGCCATATTAATTACAAGTGTGCAACATTAAATACAAGTGTGTAACATTAATTTGCAAGTTTGCAACCATGTTCTTTAGTGTTTAATGGGTGCAACAAAGCTATTTAATGGTCCTTATACGAACGAATATTAAACAAT	177
_AL492356 T. brucei sheared genomic DNA clone 321c12. forward sequence. -RC	GCGCAGTTAACGCTATTATACACAATAACTTTTAATGTGTGCCATATTAATTACAAGTGTGCAACATTAAATACAAGTGTGTAACATTAATTTGCAAGTTTGCAACGATGTTCTTTAGTGTTTAATGGGTACAACAAAGCTATTTAATGGTCCTTATACGAACGAATATTAAACAAT	177
_AL493931 T. brucei sheared genomic DNA clone 355c02. forward sequence.	GCGCAGTTAACGCTATTATACACAATAACTTTTAATGTGTGCCATATTAATTACAAGTGTGCAACATTAAATACAAGTGTGTAACATTAATTTGCAAGTTTGCAACCATGTTCTTTAGTGTTTAATGGGTGCAACAAAGCTATTTAATGGTCCTTATACGAACGAATATTAAACAAT	177
_AL493931 T. brucei sheared genomic DNA clone 355c02. forward sequence.	GCGCAGTTAACGCTATTATACACAATAACTTTTAATGTGTGCCATATTAATTACAAGTGTGCAACATTAAATACAAGTGTGTAACATTAATTTGCAAGTTTGCAACCATGTTCTTTAGTGTTTAATGGGTGCAACAAAGCTATTTAATGGTCCTTATACGAACGAATATTAAACAAT	177
_AL488025 T. brucei sheared genomic DNA clone 283e07. forward sequence. -RC	GCGCAGTTAACGCTATTATACACAATAACTTTTAATGTGTGCCATATTAATTACAAGTGTGCAACATTAAATACAAGTGTGTAACATTAATTTGCAAGTTTGCAACCATGTTCTTTAGTGTTTAATGGGTGCAACAAAGCTAATTAATGGTCCTTATACGAACGAATATTAAACAAA	177
_AL472614 T. brucei sheared genomic DNA clone 156h10. reverse sequence. -RC	GCGCAGTTAACGCTATTATACACAATAACTTTTAATGTGTGCCATATTAATTACAAGTGTGCAACATTAAATACAAGTGTGTAACATTAATTTGCAAGTTTGCAACCATGTTCTTTAGTGTTTAATGGGTGCAACAAAGCTAATTAATGGTCCTTATACGAACGAATATTAAACAAA	177
_AL459839 T. brucei sheared genomic DNA clone 90a09. reverse sequence.	GCGCAGTTAACGCTATTATACACAATAACTTTTAATGTGTGCAATATTAATTACAAGTGTGCAACATTAAATACAAGTGTGTAACGTTAATTTGCAAGTTTGCAACAATGTTCTTTAGTGTTTAATGGGTGCAACAAAGCTATTTAATGGTCCTTATACGAATGAATATTAAACAAT	177
_AL457857 T. brucei sheared genomic DNA clone 64b04. reverse sequence-RC	GCGCAGTTAACGCTATTATACACAATAACTTTTAATGTGTGCCATATTAATTACAAGTGTACAACATTAAATACAAGTGTGTAACATTAATTTGCAAGTTTGCAACAATGTTCTTTAGTGTTTAATGGGTGCAACAAAGCTATTTAATGGTTCTTATACAAACGAATATTAAACAAT	177
_AL459267 T. brucei sheared genomic DNA clone 103c04. forward sequence	GCGCAGTTAACGCTATTATACACAATAACTTTTAATGTGTGCCATATTAATTACAAGTGTGCAACATTAAATACAAGTGTGTAACATTAATTTGCAAGTTTGCAACAATGTTCTTTGGTGTTTAATGGGTGCAACAAAGCTATTTAATGGTCCTTATACGAACGAATATTAAACAAT	177
_AL473236 T. brucei sheared genomic DNA clone 160b04. forward sequence. -RC	GCGCAGTTAACGCTATTATACACAATAACTTTTAATGTGTGCCATATTAATTACAAGTGTGCAACATTAAATACAAGTGTGTAACATTAATTTGCAAGTTTGCAACCATGTTCTTTAGTGTTTAATGGGTGCAACAAAGCTAATTAATGGTCCTTATACGAACGAATATTAAACAAT	177
_AL458654 T. brucei sheared genomic DNA clone 65b04. reverse sequence-RC	GCGCAGTTAACGCTATTATACACAATAACTTTTAATGTGTGCCATATTAATTACAAGTGTACAACATTAAATACAAGTGTGTAACATTAATTTGCAAGTTTGCAACAATGTTCTTTAGTGTTTAATGGGTGCAACAAAGCTATTTAATGGTTCTTATACAAACGAATATTAAACAAT	177
_AL485797 T. brucei sheared genomic DNA clone 283e07. reverse sequence.	GCGCAGTTAACGCTATTATACACAATAACTTTTAATGTGTGCCATATTAATTACAAGTGTGCAACATTAAATACAAGTGTGTAACATTAATTTGCAAGTTTGCAACCATGTTCTTTAGTGTTTAATGGGTGCAACAAAGCTAATTAATGGTCCTTATACGAACGAATATTAAACAAA	177
_AL459267 T. brucei sheared genomic DNA clone 103c04. forward sequence	GCGCAGTTAACGCTATTATACACAATAACTTTTAATGTGTGCCATATTAATTACAAGTGTGCAACATTAAATACAAGTGTGTAACATTAATTTGCAAGTTTGCAACAATGTTCTTTGGTGTTTAATGGGTGCAACAAAGCTATTTAATGGTCCTTATACGAACGAATATTAAACAAT	177
_AL478050 T. brucei sheared genomic DNA clone 190h08. forward sequence. -RC	GCGCAGTTAACGCTATTATACACAATAACTTTTAATGTGTGCCATATTAATTACAAGTGTGCAACATTAAATACAAGTGTGTAACGTTAATTTGCAAGTTTGCAACAATGTTCTTTAGTGTTTAATGTGTGCAACAAAGCTATTTAATGGTTCTTATACAAAAGAATATTAAACAAT	177
_AL481705 T. brucei sheared genomic DNA clone 239c11. forward sequence	GCGCAGTTAACGCTATTATACACAATAACTTTTAATGTGTGCCATATTAATTACAAGTGTGCAACATTAAATACAAGTGTGTAACATTAATTTGCAAGTTTGCAACAATGTTCTTTGGTGTTTAATGGGTGCAACAAAGCTATTTAATGGTCCTTATACGAACGAATATTAAACAAT	177
_AL495891 T. brucei sheared genomic DNA clone 371a08. reverse sequence-RC	GCGCAGTTAACGCTATTATACACAATAACTTTTAATGTGTGCCATATTAATTACAAGTGTGCAACATTAAATGCAAGTGTGTAACATTAATTTGCAAGTTTGCAACAATGTTCTTTAGTGTTTAATGGGTGCAACAAAGCTATTTAATGGTCCTTATACGAACGAATATTAAACAAT	177
_AL466135 T. brucei sheared genomic DNA clone 136c01. reverse sequence-RC	GCGCAGTTAACGCTATTATACACAATAACTTTTAATGTGTGCCACATTAATTACAAGTGTGCAACATTAAATACAAGTGTGTAACGTTAATTTGCAAGTTTGCAACCATGTTCTTCAGTGTTTAATGGGTGCAACAAAGTTAATTAATGGTCCTTATACGAACGAATATTAAACAAT	177
_AL493621 T. brucei sheared genomic DNA clone 348g06. forward sequence.	GCGCAGTTAACGCTATTATACACAATAACTTTTAATGTGTGCCATATTAATTACAAGTATGCAACATTAAATACAAGTGTGTAACGTTAATTTGCAAGTTTGCAACCATGTTCTTTAGTGTTTAATGGGTGCAACAAAGCTAATTAATGGTNCTTATACGAACGAATATTAAACAAT	177
_AL460610 T. brucei sheared genomic DNA clone 107f01. reverse sequence. -RC	GCGCAGTTAACGCTATTATACACAATAACTTTTAATGTGTGCCATATTAATTACAAGTATGCAACATTAAATACAAGTGTGTAACGTTAATTTGCAAGTTTGCAACCATGTTCTTTAGTGTTTAATGGGTGCAACAAAGTTATTTAATGGTCCTTATACGAACGAATATTAAACAAT	177
_AL474976 T. brucei sheared genomic DNA clone 177e06. reverse sequence. -RC	GCGCAGTTAACGCTATTATACACAATAACTTTTAATGTGTGCCATATTAATTACAAGTGTGCAACATTAAATACAAGTGTTTAACGTTAATTTGCAAGTTTGCAACCATGTTCTTTAGTGTTTAATGGGTGCAACAAAGCTATTTAATGGTCCTTATACGAACGAATATTAAACAAT	177
_AL492779 T. brucei sheared genomic DNA clone 319b03. reverse sequence. -RC	GCGCAGTTAACGCTATTATACACAATAACTTTTAATGTGTGCCATATTAATTACAAGTGTGCAACATTAAATACAAGTGTGTAACGTTAATTTGCAAGTTTGCAATAATGTTCTTTAGTGTTTAATGGGTGCAACAAAGCTATTTAATGGTTCTTATACGAACGAATATTAAACAAT	177
_AL480975 T. brucei sheared genomic DNA clone 228d10. forward sequence.	GCGCAGTTAACGCTATTATACACAATAACTTTTAATGTGTGCCACATTAATTACAAGTGTGCAACATTAAATACAAGTGTGTAACGTTAATTTGCAAGTTTGCAACAATGCTCTTTAGTGTTTAATGGGTGCAACAAAGCTATTTAATGGTCCTTATACGAACGAATATTAAACAAT	177
_AL486174 T. brucei sheared genomic DNA clone 284b08. reverse sequence.	GCGCAGTTAACGCTATTATACACAATAACTTTTAATGTGTGCCATATTAATTACAAGTGTGCAACATTAAATACAAGTGTGTAACGTTAATTTGCAAGTTTGCAACCATGTTCTTTAGTGTTTAATGGGTGCAACAAAGCTATTTAATGGTCCTCATACGAACGAATATTAAACAAT	177
_AL493819 T. brucei sheared genomic DNA clone 351h07. forward sequence. -RC	GCGCAGTTAACGCTATTATACACAATAACTTTTAATGTGTGCCACATTAATTACAAGTGTGCAACATTAAATACAAGTGTGTAACGTTAATTTGCAAGTTTGCAACAATGTTCTTTAGTGTTTAATGGGTGCAACAAAGCTATTTAATGGTCCTTATACGAACGAATATTAAACAAT	177
_AL488569 T. brucei sheared genomic DNA clone 261a04. reverse sequence-RC	GCGCAGTTAACGCTATTATACACAATAACTTTTAATGTGTGCCACATTAATTACAAGTGTGCAACATTAAATACAAGTGTGTGACATTAATTTGCAAGTTTGCAACAATGTTCTTTAGTGTTTAATGGGTGCAACAAAGCTATTTAATGGTCCTTATACGAACGAATATTAAACAAT	177
_AL483128 T. brucei sheared genomic DNA clone 252b12. forward sequence.	GCGCAGTTAACGCTATTATACACAATAACTTTTAATGTGTGCCATATTAATTACAAGTGTGCAACATTAAATACAAGTGTGTAACATTAATTTGCAAGTTTGCAACCATGTTCTTTAGTGTTTAATGGGTGCAACAAAGCTAATTAATGGTCCTTATACAAACGAATATTAAACAAT	177
_AL454023 T. brucei sheared genomic DNA clone 24g07. reverse sequence	GCGCAGTTAACGCTATTATACACAATAACTTTTAATGTGTGCCATATTAATTACAAGTGTGCAACATTAAATACAAGTGTGTAACGTTAATTTGCAAGTGGGCAACCATGTTCTTTAGTGTTTAATGGGTGCAACAAAGCTAATTAATGGTCCTTATACGAACGAATATTAAACAAT	177
_AL479917 T. brucei sheared genomic DNA clone 225b04. forward sequence. -RC	GCGCAGTTAACGCTATTATACACAATAACTTTTAATGTGTGCCATATTAATTACAAGTGTGCAACATTAAATACAAGTGTGTAACATTAATTTGCAAGTTTGCAACCATGTTCTTTAGTGTTTAATGGGTGCAACAAAGCTATTTAATGGTCCTTATACGAACGAATATTAATCAAT	177
_AL491763 T. brucei sheared genomic DNA clone 338a07. reverse sequence.	GCGCAGTTAACGCTATTATACACAATAACTTTTAATGTGTGCCATATTAATTACAAGTGTGCAACATTAAATACAAGTGTGTAACATTAATTTGCAAGTTTGCAACAATGTTCTTTAGTGTTTAATGGGTTCAACAAAGCTATTTAATGGTCCTTATACGAACGAATATTAAACAAT	177
_AL457011 T. brucei sheared genomic DNA clone 48b03. forward sequence.	GCGCAGTTAACGCTATTATACACAATAACTTTTAATGTGTGCCATATTAATTACAAGTGTGCAACATTAAATACAAGTGTGTAACATTAATTTGCAAGTTTGCAACAATGTTCTATAGTGTTTAATGGGTGCAACAAAGCTATTTAATGGTCCTTATACGAACGAATATTAAACAAT	177
_AL453675 T. brucei sheared genomic DNA clone 36h04. forward sequence.	GCGCAGTTAACGCTATTATACACAATAACTTTTAATGTGTGCCATATTAATTACAAGTGTGCAACATTAAATACAAGTGTGTAACGTTAATTTGCAAGTTTGCAACCATGTTCTATAGTGTTTAATGGGTGCAACAAAGCTATTTAATGGTCCTTATACGAACGAATATTAAACAAT	177
_AL457302 T. brucei sheared genomic DNA clone 66d05. reverse sequence. -RC	GCGCAGTTAACGCTATTATACACAATAACTTTTAATGTGCGCCATATTAATTACAAGTGTGCAACATTAAATACAAGTGTGTAACATTAATTTGCAAGTTTGCAACCATGTTCTTTAGTGTTTAATGGGTGCAACAAAGCTAATTAATGGTCCTTATACGAACGAATATTAAACAAT	177
_AL452043 T. brucei sheared genomic DNA clone 15g05. reverse sequence. -RC	GCGCAGTTAACGCTATTATACACAATAACTTTTAATGTGTGCCATATTTATTACAAGTGTGCAACATTAAATACAAGTGTGTAACGTTAATTTGCAAGTTTGCAACAATGTTCTTTAGTGTTTAATGGGTGCAACAAAGCTATTTAATGGTCCTTATACGAACGAATATTAAACAAT	177
_AL461973 T. brucei sheared genomic DNA clone 78g06. forward sequenc	GCGCAGTTAACGCTATTATACACAATAACTTTTAATGTGTGCCACATTAATTACAAGTGTGCAACATTAAATACAAGTGTGTGACATTAATTTGCAAGTTTGCAACAATGTTCTTTAGTGTTTAATGGGTGCAACAAAGCTATTTAATGGTCCTTATACAAACGAATATTAAACAAT	177
_AL492356 T. brucei sheared genomic DNA clone 321c12. forward sequence. -RC	GCGCAGTTAACGCTATTATACACAATAACTTTTAATGTGTGCCATATTAATTACAAGTGTGCAACATTAAATACAAGTGTGTAACATTAATTTGCAAGTTTGCAACGATGTTCTTTAGTGTTTAATGGGTGCAACAAAGCTATTTAATGGTCCTTATACGAACGAATATTAAACAAT	177
_AL472242 T. brucei sheared genomic DNA clone 163g10. forward sequence	GCGCAGTTAACGCTATTATACACAATAACTTTTAATGTGTGCCATATTAATTACAAGTGTACAACATTAAATACAAGTGTGTAACGTTAATTTGCAAGTTTGCAACAATGTTCTTTAGTGTTTAATGGGTGCAACAAAGCTATTTAATGGTCCTTATACAAACGAATATTAAACAAT	177
_AL475478 T. brucei sheared genomic DNA clone 200b12. forward sequence.	GCGCAGTTAACGCTATTATACACAATAACTTTTAATGTGTGCCATATTAATTACAAGTGTGCAACATTAAATACAAGTGTGTAACGTTAATTTGCAAGTTTGCAACCATGTTCTTTAGTGCTTAATGGGTGCAACAAAGCTATTTAATGGTCCTTATACGAACGAATATTAAACAAT	177
_AL482066 T. brucei sheared genomic DNA clone 249a06. reverse sequence. -RC	GCGCAGTTAACGCTATTATACACAATAACTTTTAATGTGTGCCATATTAATTACAAGTGTGCAACATTAAATACAAGTGTGTAACGTTAATTTGCAAGTTTGCAACAATGTTCTTTAGTGTTTAATGGGTGCAACAAAGCTATTTAATGGTTCTTATACGAACGAATATTAAACAAT	177
_AL475073 T. brucei sheared genomic DNA clone 162a01. reverse sequence. -RC	GCGCAGTTAACGCTATTATACACAATAACTTTTAATGTGTGCCATATTAATTACAAGTGTACAACATTAAATACAAGTGTGTAACGTTAATTTGCAAGTTTGCAACCATGTTCTTCAGTGTTTAATGGGTGCAACAAAGCTAATTAATGGTCCTTATACGAACGAATATTAAACAAT	177
_AL486522 T. brucei sheared genomic DNA clone 292g11. reverse sequence.	GCGCAGTTAACGCTATTATACACAATAACTTTTAATGTGTGCCATATTAATTACAAGTGTGCAACATTAAATACAAGTGTGTAACGTTAATTTGCAAGTTTGCAACAATGTTCTTTAGTGTTTAATGGGTGCAACAAAGCTATTTAATGGTCCTCATACGAACGAATATTAAACAAT	177
_AL476606 T. brucei sheared genomic DNA clone 189a08. reverse sequence. -RC	GCGCAGTTAACGCTATTATACACAATAACTTTTAATGTGTGCCATATTAATTACAAGTGCGCAACATTAAATACAAGTGTGTGACATTAATTTGCAAGTTTGCAACAATGTTCTTTGGTGTTTAATGGGAGCAACAAAGGTAATTAATGGTCCTTATACGAACGAATATTAAACAAT	177
_AL473492 T. brucei sheared genomic DNA clone 167e11. reverse sequence.	GCGCAGTTAACGCTATTATACACAATAACTTTTAATGTGCGCCATATTAATTACAAGTGTGCAACATTAAATACAAGTGTGTAACATTAATTTGCAAGTTTGCAACCATGTTCTTTAGTGTTTAATGGGTGCAACAAAGCTATTTAATGGTGCTTATACGAACGAATATTAAACAAT	177
_AL483110 T. brucei sheared genomic DNA clone 253h03. reverse sequence. -RC	GCGCAGTTAACGCTATTATACACAATAACTTTTAATGTGTGCCATATTAATTACAAGTGTGCAACATTAAATACAAGTGTGTAACGTTAATTTGAAAGTTTGCAACCATGTTCTTTAGTGTTTAATGGGTGCAACAAAGCTATTTAATGGTCCTTATACGAACGAATATTAAACAAT	177
_AL478113 T. brucei sheared genomic DNA clone 191h01. forward sequence-RC	GCGCAGTTAACGCTATTATACACAATAACTTTTAATGTGTGCCATATTAATTACAAGTGTGCAACATTAAATACAAGTGTGTAACGTTAATTTGCAAGTTTGCAACAACGTTCTTTAGTGTTTAATGGGTGCAACAAAGCTATTTAATGGTCCTTATACGAACGAATATTAAACAAT	177
_AL478050 T. brucei sheared genomic DNA clone 190h08. forward sequence. -RC	GCGCAGTTAACGCTATTATACACAATAACTTTTAATGTGTGCCATATTAATTACAAGTGTACAACATTAAATACAAGTGTGTAACGTTAATTTGCAAGTTTGCAACAATTTTCTTTAGTGTTTAATGGGTGCAACAAAGCTATTTAATGGTCCTTATACGAACGAATATTAAACAAT	177
_AL487828 T. brucei sheared genomic DNA clone 272e03. reverse sequence. -RC	GCGCAGTTAACGCTATTATACACAATAACTTTTAATGTGCGCCACATTAATTACAAGTGTGCAACATTAAATACAAGTGTGTAACGTTAATTTGCAAGTTTGTAACCATGTTCTTTAGTGTTTAATGGGTGCAACAAAGCTATTTAATGGTCCTTATACGAACGAATATTAAACAAT	177
_AL459162 T. brucei sheared genomic DNA clone 96d02. reverse sequence. -RC	GCGCAGTTAACGCTATTATACACAATAACTTTTAATGTGTGCCATATTAATTACAAGTGTGCAACATTAAATACAAGTGTGTAACGTTAATTTGCAAGTTTTCAACCATGTTCTTTAGTGTTTAATGGGTGCAACAAAGCTAATTAATGGTCCTTATACGAACGAATATTAAACAAT	177
_AL466889 T. brucei sheared genomic DNA clone 144f11. reverse sequence.	GCGCAGTTAACGCTATTATACACAATAACTTTTAATGTGCGCCATATTAATTACAAGTGTGCAACATTAAATACAAGTGTGTAACATTAATTTGCAAGTTTGCAACAATGTTCTTTAGTGTTTAATGTGTGCAACAAAGCTATTTAATGGTCCTTATACGAACGAATATTAAACAAT	177
_AL474949 T. brucei sheared genomic DNA clone 177a05. reverse sequence.	GCGCAGTTAACGCTATTATACACAATAACTTTTAATGTGTGCCATATTAATTACAAGTGTGCAACATTAAATACAAGTGTGTAACGTTAATTTGCAAGTTTGCAACAATGTTCTTTGGTGTTTAATGGGTGCAACAAAGCTATTTAATGGTGCTTATGCGAACGAATATTAAACAAT	177
_AL464810 T. brucei sheared genomic DNA clone 115c08. forward sequence.	GCGCAGTTAACGCTATTATACACAATAACTTTTAATGTGTGCCATATTAATTACAAGTGTGCAACATTAAATACAAGTGTGTAACGTTAATTTGCAAGTTTGCAACAATGTTCTTTAGTGTTTAATGGGTGCGACAAAGCTATTTAATGGTGCTTATACGAACGAATATTAAACAAT	177
_AL452043 T. brucei sheared genomic DNA clone 15g05. reverse sequence. -RC	GCGCAGTTAACGCTATTATACACAATAACTTTTAATGTGTGCCATATTTATTACAAGTGTGCAACATTAAATACAAGTGTGTAACGTTAATTTGCAAGTTTGCAACCATGTTCTTTAGTGTTTAATGGGTGCAACAAAGCTATTTAATGGTCCTTATACGAACGAATATTAAACAAT	177
_AL482443 T. brucei sheared genomic DNA clone 254d11. forward sequence.	GCGCAGTTAACGCTATTATACACAATAACTTTTAATGTGTGCCATATTAATTACAAGTGTGCAACATTAAATACAAGTGTGTAACATTAATTTGCAAGTTCGCAACCATGTTCTTTAGTGTTTAATGGGTGCAACAAAGCTATTTAATGGTCCTTATACGAACGAATATTAAACAAA	177
_AL478723 T. brucei sheared genomic DNA clone 211g10. reverse sequence	GCGCAGTTAACGCTATTATACACAATAACTTTTAATGTGTGCCATATTAATTACAAGTGTGCAACATTAAATACAAGTGTGTAACGTTAATTTGCAAGTTTGCAACAATGTTCTTTAGTGTCTAATGGGTGCAACAAAGCTATTTAATGGTCCTTATACGAACGAATATTAAACAAT	177
_AL492779 T. brucei sheared genomic DNA clone 319b03. reverse sequence. -RC	GCGCAGTTAACGCTATTATACACAATAACTTTTAATGTGTGCCATATTAATTACAAGTGTGCAACATTAAATACAAGTGTGTAACGTTAATTTGCAAGTTTGCAACAATGTTCTTTAGTGTTTAATGGGTGCAACAAAGCTATTTAATGGTCCTTATACAAACGAATATTAAACAAT	177
_AL457898 T. brucei sheared genomic DNA clone 64g06. reverse sequence.	GCGCAGTTAACGCTATTATACACAATAACTTTTAATGTGTGCCATATTAATTACAAGTATGCAACATTAAATACAAGTGTGTAACGTTAATTTGCAAGTTTGCAACCATGTTCTTTAGTGTTTAATGGGTGCAACAAAGCTAATTAATGGTCCTTATACGAACGAATATTAAACAAT	177
_AL451942 T. brucei sheared genomic DNA clone 9g03. forward sequence.	GCGCAGTTAACGCTATTATACACAATAACTTTTAATGTGTGCCATATTAATTACAAGTGTGCAACATTAAATACAAGTGTGTAACATTAATTTGCAAGTTTGCAACCATGTTCTTTAGTGTTTAATGGGTGCAACAAAGCTATTTAATGGTCCTTATACAAACGAATATTAAACAAT	177
_AL453462 T. brucei sheared genomic DNA clone 24a04. forward sequence.	GCGCAGTTAACGCTATTATACACAATAACTTTTAATGTGTGCCATATTAATTACAAGTATGCAACATTAAATACAAGTGTGTAACGTTAATTTGCAAGTTTGCAACCATGTTCTTTAGTGTTTAATGGGTGCAACAAAGCTAATTAATGGTCCTTATACGAACGAATATTAAACAAT	177
_AL463973 T. brucei sheared genomic DNA clone 116g08. reverse sequence. -RC	GCGCAGTTAACGCTATTATACACAATAACTTTTAATGTGTGCCATATTAATTACAAGTGTGCAACATTAAATACAAGTGTGTAACATTAATTTGCAAGTTTGCAACCATGTTCTTTAGTGTTTAATGGGTGCAACAAAGCTATTTAATGGTCCTTATACAAACGAATATTAAACAAT	177
_AL464239 T. brucei sheared genomic DNA clone 130c09. reverse sequence.	GCGCAGTTAACGCTATTATACACAATAACTTTTAATGTGTGCCATATTAATTACAAGTGTGCAACATTAAATACAAGTGTGTAACATTAATTTGCAAGTTTGCAACCATGTTCTTTAGTGTTTAATGGGTGCAACAAAGCTATTTAATGGTCCTTATACAAACGAATATTAAACAAT	177
_AL486174 T. brucei sheared genomic DNA clone 284b08. reverse sequence.	GCGCAGTTAACGCTATTATACACAATAACTTTTAATGTGTGCCATATTAATTACAAGTGTGCAACATTAAATACAAGTGTGTAACATTAATTTGCAAGTTTGCAACCATGTTCTTTAGTGTTTAATGGGTGCAACAAAGCTATTTAATGGTCCTTATACAAACGAATATTAAACAAT	177
_AL485810 T. brucei sheared genomic DNA clone 283f11. reverse sequence. -RC	GCGCAGTTAACGCTATTATACACAATAACTTTTAATGTGTGCCATATTAATTACAAGTGTGCAACATTAAATACAAGTGTGTAACATTAATTTGCAAGTTTGCAACCATGTTCTTCAGTGTTTAATGGGTGCAACAAAGCTAATTAATGGTCCTTATACGAACGAATATTAAACAAA	177
_AL488039 T. brucei sheared genomic DNA clone 283f11. forward sequence.	GCGCAGTTAACGCTATTATACACAATAACTTTTAATGTGTGCCATATTAATTACAAGTGTGCAACATTAAATACAAGTGTGTAACATTAATTTGCAAGTTTGCAACCATGTTCTTCAGTGTTTAATGGGTGCAACAAAGCTAATTAATGGTCCTTATACGAACGAATATTAAACAAA	177
_AL477701 T. brucei sheared genomic DNA clone 189a08. forward sequence.	GCGCAGTTAACGCTATTATACACAATAACTTTTAATGTGTGCCATATTAATTACAAGTGTGCAACATTAAATACAAGTGTGTAACATTAATTTGCAAGTTTGCAACCATGTTCTTCAGTGTTTAATGGGTGCAACAAAGCTAATTAATGGTCCTTATACGAACGAATATTAAACAAA	177
_AL460610 T. brucei sheared genomic DNA clone 107f01. reverse sequence. -RC	GCGCAGTTAACGCTATTATACACAATAACTTTTAATGTGTGCCATATTAATTACAAGTATGCAACATTAAATACAAGTGTGTAACGTTAATTTGCAAGTTTGCAACCATGTTCTTTAGTGTTTAATGGGTGCAACAAAGCTAATTAATGGTCCTTATACGAACGAATATTAAACAAT	177
_AL459162 T. brucei sheared genomic DNA clone 96d02. reverse sequence. -RC	GCGCAGTTAACGCTATTATACACAATAACTTTTAATGTGTGCCATATTAATTACAAGTGTGCAACATTAAATACAAGTGTGTAACGTTAATTTGCAAGTTTGCAACCATGTTCTTTAGTGTTTAATGGGTGCAACAAAGCTAATTAATGGTCCTTATACGAACGAATATTAAACAAA	177
_AL459839 T. brucei sheared genomic DNA clone 90a09. reverse sequence.	GCGCAGTTAACGCTATTATACACAATAACTTTTAATGTGTGCAATATTAATTAATAGTGTAAACATTAAATACAAATGTGTAACATTAATTTGCAAGTTTGCAACGCTGTTCTTTAGTGTTTAATGTGTGCAACAAAGCTAATAAATGGTACTTATACAAATGAATATTAAACAAT	176
_AL489725 T. brucei sheared genomic DNA clone 301d09. reverse sequence.	GCGCAGTTAACGCTATTATACACAATAACTTTTAATGTGTGCAATATTAATTAATAGTGTAAACATTAAATACAAGTGTGTAACATTAATTTGCAAGTTTGCAACGCTGTTCTTTAGTGTTTAATGTGTGCAACAAAGCTAATAAATGGTTCTTATACGAATGAATATTAAACAAT	176
Tbb177-80% consensus	GCGCAGTTAACGCTATTATACACAATAACTTTTAATGTGTGCCATATTAATTACAAGTGTGCAACATTAAATACAAGTGTGTAACNTTAATTTGCAAGTTTGCAACNATGTTCTTTAGTGTTTAATGGGTGCAACAAAGCTANTTAATGGTCCTTATACGAACGAATATTAAACAAT	177

## Sheet: Tbbr176
name	sequence	length
_AL459839 T. brucei sheared genomic DNA clone 90a09. reverse sequence.	GCGCAGTTAACGCTATTATACACAATAACTTTTAATGTGTGCAATATTAATTAATAGTGTAAACATTAAATACAAATGTGTAACATTAATTTGCAAGTTTGCAACGCTGTTCTTTAGTGTTTAATGTGTGCAACAAAGCTAATAAATGGTACTTATACAAATGAATATTAAACAAT	176
_AL489725 T. brucei sheared genomic DNA clone 301d09. reverse sequence.	GCGCAGTTAACGCTATTATACACAATAACTTTTAATGTGTGCAATATTAATTAATAGTGTAAACATTAAATACAAGTGTGTAACATTAATTTGCAAGTTTGCAACGCTGTTCTTTAGTGTTTAATGTGTGCAACAAAGCTAATAAATGGTTCTTATACGAATGAATATTAAACAAT	176
_B07490 G685T3 MVAT4 sheared genomic library Trypanosoma brucei rhodesiense genomic clone G685. genomic survey sequence. -RC	GCGCAGTTAACGCTATTATACACAATAAAAAANAATGTGTGCAATATTAGTTAATAGTGTAAACATTAAATACAAGTGTGTAACATTAATTTGCAAGTTTGCAACGCTGTTCTTTAGTGTTTAATGTGTGCGACAAAGCTAATAAATGGTTCTTATACGAATGAATATTAAACAAT	176
_B07490 G685T3 MVAT4 sheared genomic library Trypanosoma brucei rhodesiense genomic clone G685. genomic survey sequence. -RC	GCGCAGTTAACGCTATTATACACAATAACTTTTAATGTGTGCAATATGAATTAATAGTGTAAACATTGAATACAAGTGTGTAACATTAATTTGCAAGTTTGCAACGCTGTTCTTTAGTGTTTAATGTGTGCAACAAAGCTAATAAATGGTTCTTATACGAATGAATATTAAACAAT	176
_B07491 G685T7 MVAT4 sheared genomic library Trypanosoma brucei rhodesiense genomic clone G685. genomic survey sequence.	GCGCAGTTAACGCTATTATACACAATAACTTTTAATGTGTGCAATATTAGTTAATAGTGTAAACATTAAATACAAGTGTGTAACATTAATTTGCAAGTTTGCAACGCTGTTCTTTAGTGTTTAATGTGTGCGACAAAGCTAATAAATGGTTCTTATACGAATGAATATTAAACAAT	176
Tbbr176-80% consensus	GCGCAGTTAACGCTATTATACACAATAACTTTTAATGTGTGCAATATTANTTAATAGTGTAAACATTAAATACAAGTGTGTAACATTAATTTGCAAGTTTGCAACGCTGTTCTTTAGTGTTTAATGTGTGCNACAAAGCTAATAAATGGTTCTTATACGAATGAATATTAAACAAT	176

## Sheet: Hits T.b.g.
database	name	sequence	length
reads	_gamb783g06.p1k-RC	GCAACATTAAATACAAGTGTGTAACGTTAATTTGCAAGTTTGCAACAATGTTCTTTAGTGTTTAATGGGTGCAACAAAGCTATTTAATGGTTCTTATACGAATGAATATTAAACAATGCGCAGTTAACGCTATTATACACAATAACTTTTAATGTGTGCAACATTAATTACAAGTGTGCAACATTAAATACAAGTGTGTAACGTTAATTTGCAAGTTTGCAACAATGTTCTTTAGTGTTTAATGGGTGCAACAAAGCTATTTAATGGTCCTTATACAAACGAATATTAAACAATGCGCAGTTAACGCTATTATACACAATAACTTTTAATGTGTGCAATATGAATTAATAGTGTAAACATTGAATACAAGTGTGTAACATTAATTTGCAAGTTTGCAAC…	760
reads	_gamb1918g09.q1k-RC-RC	CTATTTAATGGTCCTTATACAAACGAATATTAAACAATGCGCAGTTAACGCTATTATACACAATAACTTTTAATGTGTGCAATATGAATTAATAGTGTAAACATTGAATACAAGTGTGTAACATTAATTTGCAAGTTTGCAACAATGTTCTTTAGTGTTTAGTGTGTGCAACAAAGCTAATTAATGGTTCTTATACGAATGAATATTAAACAATGCGCAGTTAACGCTATTATACACAATAACTTTTAATGTGTGCAACATTAATTACAAGTGTGCAACATTAAATACAAGTGTGTAACGTTAATTTGCAAGTTTGCAACAATGTTCTTTAGTGTTTAATGTGTGCAACAAAGCTATTTAATGGTCCTTATACAAACGAATATTAAACAATGCGCAGTT…	722
reads	_gamb1918g09.q1k	CTATTTAATGGTCCTTATACAAACGAATATTAAACAATGCGCAGTTAACGCTATTATACACAATAACTTTTAATGTGTGCAATATGAATTAATAGTGTAAACATTGAATACAAGTGTGTAACATTAATTTGCAAGTTTGCAACAATGTTCTTTAGTGTTTAGTGTGTGCAACAAAGCTAATTAATGGTTCTTATACGAATGAATATTAAACAATGCGCAGTTAACGCTATTATACACAATAACTTTTAATGTGTGCAACATTAATTACAAGTGTGCAACATTAAATACAAGTGTGTAACGTTAATTTGCAAGTTTGCAACAATGTTCTTTAGTGTTTAATGTGTGCAACAAAGCTATTTAATGGTCCTTATACAAACGAATATTAAACAATGCGCAGTT…	722
reads	_gamb783g06.q1k	TATTAAACAATGCGCAGTTAACGCTATTATACACAATAACTTTTAATGTGTGCCATATTAATTACAAGTGTGCAACATTGAATACAAGTGTGTAACATTAATTTGCAAGTTTGCAACGCTGTTCTTTAGTGTTTAATGTGTGCAACAAAGCTAATTAATGGTTCTTATATGAACGAATATTAAACAATGCGCAGTTAACGCTATTATACACAATAACTTTTAATGTGTGCCATATTAATTACAAGTGTGCAACATTAAATACAAGTGTGTAACATTAATTTGCAAGTTTGCAACGCTGTTCTTTAGTGTTTAATGTGTGCAACAAAGCTAATTAATGGTCCTTATACGAACGAATATTAAACAATGCGCAGTTAACGCTATTATACACAATAACTTTTA…	644
reads	_gamb2140g03.q1k	AACAAAGCTAATAAATGGTTCTTATACGAATGAATATTAAACAATGCGCAGTTAACGCTATTATACACAATAACTTTTAATGTGTGCAATATGAATTAATAGTGTAAACATTAAATACAAGTGTGTAACATTAATTTGCAAGTTTGCAACGCTGTTCTTTAGTGTTTAATGTGTGCAACAAAGCTAATAAATGGTTCTTATACGAATGAATATTAAACAATGCGCAGTTAACGCTATTATACACAATAACTTTTAATGTGTGCCATATGAATTAATAGTGTAAACATTAAATAAAAGTGTGTAACATTAATTTGCAAGTTTGCCACGCTGGTCCTTAATGGTTAATGGGTGCCACAAAGCTAATAAATGGTTCTTATACCAACGAATATTAAACAATGC…	449
reads	_gamb1983a04.p1k	CATATGAATTAATAGTGTAAACATTAAATACAAGTGTGTAACATTAATTTGCAGTTTGCAACGCTGTTCTTTAGTGTTTAATGTGTGCAACAAAGCTAATAAATGGTTCTTATACGAATGAATATTAAACAATGCGCAGTTAACGCTATTATACACAATAACTTTTAATGTGTGCAATATGAATTAATAGTGTAAACATTAAATACAAGTGTGTAACATTAATTTGCAAGTTTGCAACGCTGTTCTTTAGTGTTTAATGTGTGCAACAAAGCTAATAAATGGTTCTTATACGAATGAATATTAAACAATGCGCAGTTAACGCTATTATACACAATAACTTTTAAAGTGTGCCATATGAATTAATAGTGTAAACATTAAATACCAGTGTGTAACATTAAT…	613
reads	_gamb1962b05.q1k	TATTAATTACAAGTGTGCAACATTAAATACAAGTGTGTAACATTAATTTGCAAGTTTGCAACGCTGTTCTTTAGTGTTTAATGTGTGCAACAAAGCTAATAAATGGTTCTTATACGAACGAATATTAAACAATGCGCAGTTAACGCTATTATACACAATAACTTTTAAAGTGTGCAATATGAATTAATAGTGTAAACATTAATTACAAGTGTGTAACATTAATTTGCAAGTTTGCAACGCTGTTCTTTAGTGTTTAATGTGTGCAACAAAGCTAATAAATGGTTCTTATACGAATGAATATTAAACAATGCGCAGTTAACGCTATTATACACAATAACTTTTAAAGTGTGCAATATGAATTAATAGTGTAAACATTAAATACAAGTGTGTAACATTAAT…	858
reads	_gamb2044c10.q1k	CAACGCTGTTCTTTAGTGTTTAATGTGTGCAACAAAGCTAATAAATGGTTCTTATACGAATGAATATTAAACAATGCGCAGTTAACGCTATTATACACAATAACTTTTAATGTGTGCAATATGAATTAATAGTGTAAACATTAAATACAAGTGTGTAACATTAATTTGCAAGTTTGCAACGCTGTTCTTTAGTGTTTAATGTGTGCAACAAAGCTAATAAATGGTTCTTATACGAATGAATATTAAACAATGCGCAGTTAACGCTATTATACACAATAACTTTTAAAGTGTGCCATATGAATTAATAGTGTAAACATTAATTACAAGTGTGTAACATTAATTTGCAAGTTTGCAACGCTGTTCTTTAGTGTTTAATGGGTGCCACAAAGCTAATTAATG…	487
reads	_gamb2165c05.q1k-RC	TACAAGTGTGTACATTTAATTTGCAAGTTTGCAACGCTGTTCTTAGTGTTAATGTGTGCAACAAAGCTAATAAATGGTTCTTATACGAATGAATATTAAACAATGCGCAGTTAACGCTATTATACACAATAACTTTTAATGTGTGCAATATGAATTAATAGTGTAAACATTAAATACAAGTGTGTAACATTAATTTGCAAGTTTGCAACGCTGTTCTTTAGTGTTTAATGTGTGCAACAAAGCTAATAAATGGTTCTTATACGAATGAATATTAAACAATGCGCAGTTAACGCTATTATACACAATAACTTTTAATGTGTGCAATATGAATTAATAGTGTAAACATTAAATAGAAGTGTGTAACATTAATTTGCAAGTTTGCAACGCTGTTCTTTAGTG…	492
reads	_gamb2549d04.q1k	AATATTAAACAATGCGCAGTTAACGCTATTATACACAATAACTTTTAATGTGTGCAATATGAATTAATAGTGTAAACATTAAATACAAGTGTGTAACATTAATTTGCAAGTTTGCAACGCTGTTCTTTAGTGTTTAATGTGTGCAACAAAGCTAATAAATGGTTCTTATACGAATGAATATTAAACAATGCGCAGTTAACGCTATTATACACAATAACTTTTAAAGTGTGCAATATGAATTAATAGTGTAAACATTAATTACAAGTGTGTAACATTAATTTGCAAGTTTGCAACGCTGTTCTTTAGTGTTTAATGTGTGCAACAAAGCTAATAAATGGTTCTTATACGAATGAATATTAAACAATGCGCAGTTAACGCTATTATACACAATAACTTTTA…	639
reads	_gamb345a10.p1k-RC	AACATTAAATACAAGTGTGTAACGTTAATTTGCAAGTTTGCAACACTGTTCTTTAGTGTTTAATGTGTGCAACAAAGCTAATAAATGGTTCTTATACGAATGAATATTAAACAATGCGCAGTTAACGCTATTATACACAATAACTTTTAAAGTGTGCAATATGAATTAATAGTGTAAACATTAATTACAAGTGTGTAACATTAATTTGCAAGTTTGCAACGCTGTTCTTTAGTGTTTAATGTGTGCAACAAAGCTAATAAATGGTTCTTATACGAATGAATATTAAACAATGCGCAGTTAACGCTATTATACACAATAACTTTTAATGTGTGCAATATGAATTAATAGTGTAAACATTAAATACAAGTGTGTAACATTAATTTGCAAGTTTGCAACGCT…	595
reads	_gamb1660g05.q1k	TAACTTTTAATGTGTGCCATATTAATTACAAGTGTGCAACATTAAATACAAGTGTGTAACGTTAATTTGCAAGTTTGCAACAATGTTCTTTAGTGTTTAATGTGTGCAACAAAGCTAATAAATGGTTCTTATACGAATGAATATTAAACAATGCGCAGTTAACGCTATTATACACAATAACTTTTAAAGTGTGCAATATGAATTAATAGTGTAAACATTAATTACAAGTGTGTAACATTAATTTGCAAGTTTGCAACGCTGTTCTTTAGTGTTTAATGTGTGCAACAAAGCTAATAAATGGTTCTTATACGAATGAATATTAAACAATGCGCAGTTAACGCTATTATACACAATAACTTTTAATGTGTGCAATATGAATTAATAGTGTAAACATTAAAT…	570
reads	_gamb457b07.p1k-RC	GCGCAGTTAACGCTATTATACACAATAACTTTTAATGTGTGCCATATTAATTACAAGTGTGCAACATTAAATACAAGTGTGTAACGTTAATTTGCAAGTTTGCAACAATGTTCTTTAGTGTTTAATGTGTGTAACAAAGCTATTTAATGGTCCTTATACAAACGAATATTAAACAATGCGCAGTTAACGCTATTATACACAATAACTTTTAATGTGCGCCATATTAATTACAAGTGTGCAACATTAAATACAAGTGTGTAACATTAATTTGCAAGTTTGCAACGCTGTTCTTTAGTGTTTAATGTGTGCAACAAAGCTAATAAATGGTTCTTATACGAATGAATATTAAACAATGCGCAGTTAACGCTATTATACACAATAACTTTTAAAGTGTGCAAT…	834
reads	_gamb2723g07.q1k-RC	TTTAGTGTTTAATGTGTGCAACAAAGCTAATAAATGGTTCTTATACGAATGAATATTAAACAATGCGCAGTTAACGCTATTATACACAATAACTTTTAAGGTGTGCAATATGAATTAATAGTGTAAACATTAATTACAAGTGTGTAACATTAATTTGCAAGTTTGCAACGCTGTTCTTTAGTGTTTAATGTGTGCAACAAAGCTAATAAATGGTTCTTATACGAAGGAATATTAAACAATGCGCAGTTAACGCTATTATACACAATAACTTTTAATGTGTGCAATATGAATTAATAGTGTAAACATTAAATACAAGTGTGTAACATTAATTTGCAAGTTTGCAACGCTGTTCTTTAGTGTTTAATGTGTGCAACAAAGCTAATAAATGGTTCTTATACG…	661
reads	_gamb2281c04.q1k	ACATTAATTTGCAAGTTTGCAACGCTGTTCTTTAGTGTTTAATGTGTGCAACAAAGCTAATAAATGGTTCTTATACGAATGAATATTAAACAATGCGCAGTTAACGCTATTATACACAATAACTTTTAAAGTGTGCAATATGAATTAATAGTGTAAACATTAAATACAAGTGTGTAACATTAATTTGCAAGTTTGCAACGCTGTTCTTTAGTGTTTAATGTGTGCAACAAAGCTAATAAATGGTTCTTATACGAATGAATATTAAACAATGCGCAGTTAACGCTATTATACACAATAACTTTTAAAGTGTGCAATATGAATTAATAGTGTAAACATTAAATACAAGTGTGTAACATTAATTTGCAAGTTTGCAACGCTGTTCTTTAGTGTTTAATGTGT…	674
reads	_gamb2617a11.q1k	TTTAGTGTTTAATGTGCGCTCAAAGCTAATAAATGGTTCTTATACGAATGAATATTAAACAATGCGCAGTTAACGCTATTATACACAATAACTTTTAATGTGTGCAATATGAATTAATAGTGTAAACATTAATTACAAGTGTGTAACATTAATTTGCAAGTTTGCAACGCTGTTCTTTAGTGTTTAATGTGTGCAACAAAGCTAATAAATGGTTCTTATACGAATGAATATTAAACAATGCGCAGTTAACGCTATTATACACAATAACTTTTAATGTGTGCAATATGAATTAATAGTGTAAACATTAAATACAAGTGTGTAACATTAATTTGCAAGTTTGCAACGCTGTTCTTTAGTGTTTAATGTGTGCAACAAAGCTAATAAATGGTTCTTATACGA…	488
reads	_gamb2185b11.q1k-RC	GCGCAGTTAACGCTATTATACACAATAACTTTAAAGTGTGCAATATGAATTAATAGTGTAAACATTAAATACAAGTGTGTAACATTAATTTGCAAGTTGACAACGCTGTTCTTTAGTGTTTAATGTGTGCAACAAAGCTAATAAATGGTTCTTATACGAATGAATATTAAACAATGCGCAGTTAACGCTATTATACACAATAACTTTTAATGTGTGCAATATGAATTAATAGTGTAAACATTAAATACAAGTGTGTAACATTAATTTGCAAGTTTGCAACGCTGTTCTTTAGTGTTTAATGTGTGCAACAAAGCTAATAAATGGTTCTTATACGAATGAATATTAAACAATGCGCAGTTAACGCTATTATACACAATAACTTTTAAAGTGTGCAATATG…	783
reads	_gamb2185b11.p1k	GCGCAGTTAACGCTATTATACACAATAACTTTTAATGTGTGCAATATGAATTAATAGTGTAAACATTAAATAGAAGTGTGTAACATTAATTTGCAAGTTTGCAACGCTGTTCTTTAGTGTTTAATGTGTGCAACAAAGCTAATAAATGGTTCTTATACGAATGAATATTAAACAATGCGCAGTTAACGCTATTATACACAATAACTTTTAATGTGTGCAATATGAATTAATAGTGTAAACATTAAATACAAGTGTGTAACATTAATTTGCAAGTTTGCAACGCTGTTCTTTAGTGTTTAATGTGTGCAACAAAGCTAATAAATGGTTCTTATACGAATGAATATTAAACAATGCGCAGTTAACGCTATTATACACAATAACTTTTAAAGTGTGCAATAT…	817
reads	_gamb1925c05.p1k-RC	ATAGTGTAAACATTAAGTACAAGTGTGTAACATTAATTTGCAAGTTTGCAACGCTGTTCTTTAGTGTTAATGTGTGCAACAAAGCTAATAAATGGTTCTTATACGAATGAATATTAAACAATGCGCAGTTAACGCTATTATACACAATAACTTTTAAAGTGTGCAATATGAATTAATAGTGTAAACATTAAATACAAGTGTGTAACATTAATTTGCAAGTTTGCAACGCTGTTCTTTAGTGTTAATGTGTGCAACAAAGCTAATAAATGGTTCTTATACGAATGAATATTAAACAATGCGCAGTTAACGCTATTATACACAATAACTTTTAAAGTGTGCAATATGAATTAATAGTGTAAACATTAAATACAAGTGTGTAACATTAATTTGCAAGTTTGC…	831
reads	_gamb1925c05.q1k	CTTTAGTGTTTAATGTGTGCAACAAAGCTAATAAATGGTTCTTATACGAATGAATATTAAACAATGCGCAGTTAACGCTATTATACACAATAACTTTTAAAGTGTGCAATATGAATTAATAGTGTAAACATTAAATACAAGTGTGTAACATTAATTTGCAAGTTTGCAACGCTGTTCTTTAGTGTTTAATGTGTGCAACAAAGCTAATAAATGGTTCTTATACGAATGAATATTAAACAATGCGCAGTTAACGCTATTATACACAATAACTTTTAATGTGTGCAATATGAATTAATAGTGTAAACATTAAATACAAGTGTGTAACATTAATTTGCAAGTTTGCAACGCTGTTCTTTAGTGTTTAATGTGTGCAACAAAGCTAATAAATGGTTCTTATAC…	750
reads	_gamb1933c01.q1k-RC	GCGCAGTTAACGCTATTATACACAATAACTTTTAATGTGTGCAATATGAATTAATAGTGTAAACATTAAATACAAGTGTGTAGCATTAATTTGCAAGTTTGCAACGCTGTTCTTTAGTGTTAATGTGTGCAACAAAGCTAATAAATGGTTCTTATACGAATGAATATTAAACAATGCGCAGTTAACGCTATTATACACAATAACTTTTAAAGTGTGCAATATGAATTAATAGTGTAAACATTAAATACAAGTGTGTAACATTAATTTGCAAGTTTGCAACGCTGTTCTTTAGTGTTTAATGTGTGCAACAAAGCTAATAAATGGTTCTTATACGAATGAATATTAAACAATGCGCAGTTAACGCTATTATACACAATAACTTTTAATGTGTGCAATATG…	852
reads	_gamb879b05.p1k	AGTGTGCATATGAATTAATAGTGTAAACATTAAATACAAGTGTGTAACATTAATTTGCAAGTTTGCAACGCTGTTCTTTAGTGTTTAATGTGTGCAACAAAGCTAATAAATGGTTCTTATACGAATGAATATTAAACAATGCGCAGTTAACGCTATTATACACAATAACTTTTAATGTGTGCAATATGAATTAATAGTGTAAACATTAAATACAAGTGTGTAACATTAATTTGCAAGTTTGCAACGCTGTTCTTTAGTGTTTAATGTGTGCAACAAAGCTAATAAATGGTTCTTATACGAATGAATATTAAACAATGCGCAGTTAACGCTATTATACACAATAACTTTTAATGTGTGCAATATGAATTAATAGTGTAAACATTAAATACAAGTGTGTAA…	865
reads	_gamb2215d09.q1k-RC	GTGCAATATGAATTAATAGTGTAAACATTAAATACAAGTGTGTAACATTAATTTGCAAGTTTGCAACGCTGTTCTTAGTGTTAATGTGTGCAACAAAGCTAATAAATGGTTCTTATACGAATGAATATTAAACAATGCGCAGTTAACGCTATTATACACAATAACTTTTAATGTGTGCAATATGAATTAATAGTGTAAACATTAAATACAAGTGTGTAACATTAATTTGCAAGTTTGCAACGCTGTTCTTTAGTGTTTAATGTGTGCAACAAAGCTAATAAATGGTTCTTATACGAATGAATATTAAACAATGCGCAGTTAACGCTATTATACACAATAACTTTTAATGTGTGCAATATGAATTAATAGTGTAAACATTAAATACAAGTGTGTAACATT…	836
reads	_gamb2215d09.p1k	GCGCAGTTAACGCTATTATACACAATAACTTTTAATGTGTGCAATATGAATTAATAGTGTAAACATTAATTACAAGTGTGTAACATTAATTTGCAAGTTTGCAACGCTGTTCTTTAGTGTTTAATGTGTGCAACAAAGCTAATAAATGGTTCTTATACGAATGAATATTAAACAATGCGCAGTTAACGCTATTATACACAATAACTTTTAATGTGTGCAATATGAATTAATAGTGTAAACATTAAATACAAGTGTGTAACATTAATTTGCAAGTTTGCAACGCTGTTCTTTAGTGTTTAATGTGTGCAACAAAGCTAATAAATGGTTCTTATACGAATGAATATTAAACAATGCGCAGTTAACGCTATTATACACAATAACTTTTAAAGTGTGCAATAT…	813
reads	_gamb2306f09.p1k-RC	ACATTAATTACAAGTGTGTAACATTAATTTGCAAGTTTGCAACGCTGTTCTTTAGTGTTTAATGTGTGCAACAAAGCTAATAAATGGTTCTTATACGAATGAATATTAAACAATGCGCAGTTAACGCTATTATACACAATAACTTTTAAGGTGTGCAATATGAATTAATGGTGTAAACATTAATTACAAGTGTGTAACATTAATTTGCAAGTTTGCAACGCTGTTCTTTAGTGTTTAATGTGTGCAACAAAGCTAATAAATGGTTCTTATACGAATGAATATTAAACAATGCGCAGTTAACGCTATTATACACAATAACTTTTAATGTGTGCAATATGAATTAATAGTGTAAACATTAATTACAAGTGTGTAACATTAATTTGCAAGTTTGCAACGCTG…	707
reads	_gamb1654b05.q1k	CTATTATACACAATAACTTTTAAAGTGTGCAATATGAATTAATAGTGTAAACATTAAATACAAGTGTGTAACATTAATTTGCAAGTTTGCAACGCTGTTCTTTAGTGTTTAATGTGTGCAACAAAGCTAATAAATGGTTCTTATACGAATGAATATTAAACAATGCGCAGTTAACGCTATTATACACAATAACTTTTAATGTGTGCAATATGAATTAATAGTGTAAACATTAAATACAAGTGTGTAACATTAATTTGCAAGTTTGCAACGCTGTTCTTTAGTGTTTAATGTGTGCAACAAAGCTAATAAATGGTTCTTATACGAATGAATATTAAACAATGCGCAGTTAACGCTATTATACACAATAACTTTTAAAGTGTGCAATATGAATTAATAGTG…	824
reads	_gamb1979g08.q1k	GCGCAGTTAACGCTATTATACACAATAACTTTTAATGTGTGCAATATGAATTAATAGTGTAAACATTAAATAGAAGTGTGTAACATTAATTTGCAAGTTTGCAACGCTGTTCTTTAGTGTTTAATGTGTGCAACAAAGCTAATAAATGGTTCTTATACGAATGAATATTAAACAATGCGCAGTTAACGCTATTATACACAATAACTTTTAAAGTGTGCAATATGAATTAATAGTGTAAACATTAAATACAAGTGTGTAACATTAATTTGCAAGTTTGCAACGCTGTTCTTTAGTGTTTAATGTGTGCAACAAAGCTAATAAATGGTTCTTATACGAATGAATATTAAACAATGCGCAGTTAACGCTATTATACACAATAACTTTTAAAGTGTGCAATAT…	754
reads	_gamb1810g06.p1k-RC	GCGCAGTTAACGCTATTATACACAATAACTTTTAATGTGTGCAATATGAATTAATAGTGTAAACATTAAATAGAAGTGTGTAACATTAATTTGCAAGTTTGCAACGCTGTTCTTAGTGTTAATGTGTGCAACAAAGCTAATAAATGGTTCTTATACGAATGAATATTAAACAATGCGCAGTTAACGCTATTATACACAATAACTTTTAAAGTGTGCAATATGAATTAATAGTGTAAACATTAAATACAAGTGTGTAACATTAATTTGCAAGTTTGCAACGCTGTTCTTTAGTGTTTAATGTGTGCAACAAAGCTAATAAATGGTTCTTATACGAATGAATATTAAACAATGCGCAGTTAACGCTATTATACACAATAACTTTTAAAGTGTGCAATATGA…	868
reads	_gamb1654b05.p1k-RC	GCGCAGTTAACGCTATATACACAATAACTTTTAATGTGTGCAATATGAATTAATAGTGTAAACATTAAATACAAGTGTGTAACATTAATTTGCAAGTTTGCAACGCTGTTCTTTAGTGTTAATGTGTGCAACAAAGCTAATAAATGGTTCTTATACGAATGAATATTAAACAATGCGCAGTTAACGCTATTATACACAATAACTTTTAATGTGTGCAATATGAATTAATAGTGTAAACATTAAATACAAGTGTGTAACATTAATTTGCAAGTTTGCAACGCTGTTCTTTAGTGTTTAATGTGTGCAACAAAGCTAATAAATGGTTCTTATACGAATGAATATTAAACAATGCGCAGTTAACGCTATTATACACAATAACTTTTAAAGTGTGCAATATGA…	863
reads	_gamb1665e01.p1k-RC	GCGCAGTTAACGCTATTATACACAATAACTTTTAATGTGTGCAATATGAATTAATAGTGTAAACATTAATTACAAGTGTGTAACATTAATTTGCAAGTTTGCAACGCTGTTCTTTAGTGTTTAATGTGTGCAACAAAGCTAATAAATGGTTCTTATACGAATGAATATTAAACAATGCGCAGTTAACGCTATTATACACAATAACTTTTAATGTGTGCAATATGAATTAATAGTGTAAACATTAAATAGAAGTGTGTAACATTAATTTGCAAGTTTGCAACGCTGTTCTTTAGTGTTTAATGTGTGCAACAAAGCTAATAAATGGTTCTTATACGAATGAATATTAAACAATGCGCAGTTAACGCTATTATACACAATAACTTTTAAAGTGTGCAATAT…	843
reads	_gamb345a10.q1k	CAAGTTTGCAACGCTGTTCTTTAGTGTTTAATGTGTGCAACAAAGCTAATAAATGGTTCTTATACGAATGAATATTAAACAATGCGCAGTTAACGCTATTATACACAATAACTTTTAATGTGTGCAATATGAATTAATAGTGTAAACATTAAATACAAGTGTGTAACATTAATTTGCAAGTTTGCAACGCTGTTCTTTAGTGTTTAATGTGTGCAACAAAGCTAATAAATGGTTCTTATACGAATGAATATTAAACAATGCGCAGTTAACGCTATTATACACAATAACTTTTAAAGTGTGCAATATGAATTAATAGTGTAAACATTAAATACAAGTGTGTAACATTAATTTGCAAGTTTGCAACGCTGTTCTTTAGTGTTTAATGTGTGCAACAAAGCT…	705
reads	_gamb2549d04.p1k-RC	TAAATGGTTCTTATAGGAATGAATATTAAACAATGCGCAGTTAACGCTATTATACACAATAACTTTAAAGTGTGCAATATGAATTAATAGTGTAAACATTAAATACAAGTGTGTAACATTAATTTGCAAGTTTGCAACGCTGTTCTTTAGTGTTTAATGTGTGCAACAAAGCTAATAAATGGTTCTTATACGAATGAATATTAAACAATGCGCAGTTAACGCTATTATACACAATAACTTTTAATGTGTGCAATATGAATTAATAGTGTAAACATTAAATACAAGTGTGTAACATTAATTTGCAAGTTTGCAACGCTGTTCTTTAGTGTTTAATGTGTGCAACAAAGCTAATAAATGGTTCTTATACGAATGAATATTAAACAATGCGCAGTTAACGCT…	667
reads	_gamb2189c09.q1k-RC	CATTAATTACAAGTGTGTAACATTAATTTGCAAGTTTGCAACGCTGTTCTTTAGTGTATAATGTGTGCAACAAAGCTAATAAATGGTTCTTATACGAATGAATATTAAACAATGCGCAGTTAACGTTATTATACACAATAACTTTTAAAGTGTGCAATATGAATTAATGGTGTAAACATTAATTACAAGTGTGTAACATTAATTTGCAAGTTTGCAACGCTGTTCTTTAGTGTTTAATGTGTGCAACAAAGCTAATAAATGGTTCTTATACGAATGAATATTAAACAATGCGCAGTTAACGCTATTATACACAATAACTTTTAATGTGTGCAATATGAATTAATAGTGTAAACATTAATTACAAGTGTGTAACATTAATTTGCAAGTTTGCAACGCTGT…	779
reads	_gamb2142g01.p1k-RC	GCAACAAAGCTAATAAATGGTTCTTATACGAATGAATATTAAACAATGCGCAGTTAACGCTATTATACACAATAACTTTTAAAGTGTGCAATATGAATTAATAGTGTAAACATTAATTACAAGTGTGTAACATTAATTTGCAAGTTTGCAACGCTGTTCTTTAGTGTTTAATGTGTGCAACAAAGCTAATAAATGGTTCTTATACGAATGAATATTAAACAATGCGCAGTTAACGCTATTATACACAATAACTTTTAATGTGTGCAATATGAATTAATAGTGTAAACATTAAATACAAGTGTGTAACATTAATTTGCAAGTTTGCAACGCTGTTCTTTAGTGTTTAATGTGTGCAACAAAGCTAATAAATGGTTCTTATACGAATGAATATTAAACAAT…	735
reads	_gamb2725f08.p1k-RC	ACGCTATTATACACAATAACTTTTAATGTGTGCAATATGAATTAATAGTGTAAACATTAAATACAAGTGTGTAACATTAATTTGCAAGTTTGCAACGCTGTTCTTTAGTGTTTAATGTGTGCAACAAAGCTAATAAATGGTTCTTATACGAATGAATATTAAACAATGCGCAGTTAACGCTATTATACACAATAACTTTTAAAGTGTGCAATATGAATTAATAGTGTAAACATTAATTACAAGTGTGTAACATTAATTTGCAAGTTTGCAACGCTGTTCTTTAGTGTTTAATGTGTGCAACAAAGCTAATAAATGGTTCTTATACGAATGAATATTAAACAATGCGCAGTTAACGCTATTATACACAATAACTTTTAAAGTGTGCAATATGAATTAATA…	702
reads	_gamb1796d02.p1k	TGTGTGCAATATGAATTAATAGTGTAAACATTAAATACAAGTGTGTAACATTAATTTGCAAGTTTGCAACGCTGTTCTTTAGTGTTTAATGTGTGCAACAAAGCTAATAAATGGTTCTTATACGAATGAATATTAAACAATGCGCAGTTAACGCTATTATACACAATAACTTTTAAAGTGTGCAATATGAATTAATAGTGTAAACATTAATTACAAGTGTGTAACATTAATTTGCAAGTTTGCAACGCTGTTCTTTAGTGTTTAATGTGTGCAACAAAGCTAATAAATGGTTCTTATACGAATGAATATTAAACAATGCGCAGTTAACGCTATTATACACAATAACTTTTAAAGTGTGCAATATGAATTAATAGTGTAAACATTAATTACAAGTGTGTA…	782
reads	_gamb2470h07.p1k-RC	AATATTAAACAATGCGCAGTTAACGCTATTATACACAATAACTTTTAATGTGTGCAATATGAATTAATAGTGTAAACATTAAATACAAGTGTGTAACATTAATTTGCAAGTTTGCAACGCTGTTCTTTAGTGTTTAATGTGTGCAACAAAGCTAATAAATGGTTCTTATACGAATGAATATTAAACAATGCGCAGTTAACGCTATTATACACAATAACTTTTAAAGTGTGCAATATGAATTAATAGTGTAAACATTAATTACAAGTGTGTAACATTAATTTGCAAGTTTGCAACGCTGTTCTTTAGTGTTTAATGTGTGCAACAAAGCTAATAAATGGTTCTTATACGAATGAATATTAAACAATGCGCAGTTAACGCTATTATACACAATAACTTTTA…	707
reads	_gamb2256e06.q1k	CTGTTCTTTAGTGTTTAATGTGTGCAACAAAGCTAATAAATGGTTCTTATACGAATGAATATTAAACAATGCGCAGTTAACGCTATTATACACAATAACTTTTAATGTGTGCAATATGAATTAATAGTGTAAACATTAATTACAAGTGTGTAACATTAATTTGCAAGTTTGCAACGCTGTTCTTTAGTGTTTAATGTGTGCAACAAAGCTAATAAATGGTTCTTATACGAATGAATATTAAACAATGCGCAGTTAACGCTATTATACACAATAACTTTTAATGTGTGCAATATGAATTAATAGTGTAAACATTAAATACAAGTGTGTAACATTAATTTGCAAGTTTGCAACGCTGTTCTTTAGTGTTTAATGTGTGCAACAAAGCTAATAAATGGTTCT…	631
reads	_gamb2440g08.p1ka	ACGCTATTATACACAATAACTTTTAATGTGTGCAATATGAATTAATAGTGTAAACATTAAATAGAAGTGTGTAACATTAATTTGCAAGTTTGCAACGCTGTTCTTTAGTGTTTAATGTGTGCAACAAAGCTAATAAATGGTTCTTATACGAATGAATATTAAACAATGCGCAGTTAACGCTATTATACACAATAACTTTTAAAGTGTGCAATATGAATTAATAGTGTAAACATTAAATACAAGTGTGTAACATTAATTTGCAAGTTTGCAACGCTGTTCTTTAGTGTTTAATGTGTGCAACAAAGCTAATAAATGGTTCTTATACGAATGAATATTAAACAATGCGCAGTTAACGCTATTATACACAATAACTTTTAATGTGTGCAATATGAATTAATA…	764
reads	_gamb2379d02.q1k	TTAATAGTGTAAACATTAAATACAAGTGTGTAACATTAATTTGCAAGTTTGCAACGCTGTTCTTTAGTGTTTAATGTGTGCAACAAAGCTAATAAATGGTTCTTATACGAATGAATATTAAACAATGCGCAGTTAACGCTATTATACACAATAACTTTTAATGTGTGCAATATGAATTAATAGTGTAAACATTAAATACAAGTGTGTAACATTAATTTGCAAGTTTGCAACGCTGTTCTTTAGTGTTTAATGTGTGCAACAAAGCTAATAAATGGTTCTTATACGAATGAATATTAAACAATGCGCAGTTAACGCTATTATACACAATAACTTTTAATGTGTGCAATATGAATTAATAGTGTAAACATTAAATACAAGTGTGTAACATTAATTTGCAAG…	402
reads	_gamb2725f08.q1k	TAACATTAATTTGCAAGTTTGCAACGCTGTTCTTTAGTGTTTAATGTGTGCAACAAAGCTAATAAATGGTTCTTATACGAATGAATATTAAACAATGCGCAGTTAACGCTATTATACACAATAACTTTTAAAGTGTGCAATATGAATTAATAGTGTAAACATTAATTACAAGTGTGTAACATTAATTTGCAAGTTTGCAACGCTGTTCTTTAGTGTTTAATGTGTGCAACAAAGCTAATAAATGGTTCTTATACGAATGAATATTAAACAATGCGCAGTTAACGCTATTATACACAATAACTTTTAATGTGTGCAATATGAATTAATAGTGTAAACATTAAATACAAGTGTGTAACATTAATTTGCAAGTTTGCAACGCTGTTCTTTAGTGTTTAATGT…	662
reads	_gamb1933c01.p1k	ATGTGTGCACAAAGCTAATAAATGGTTCTTATACGAATGAATATTAAACAATGCGCAGTTAACGCTATTATACACAATAACTTTTAATGTGTGCAATATGAATTAATAGTGTAAACATTAAATACAAGTGTGTAACATTAATTTGCAAGTTTGCAACGCTGTTCTTTAGTGTTTAATGTGTGCAACAAAGCTAATAAATGGTTCTTATACGAATGAATATTAAACAATGCGCAGTTAACGCTATTATACACAATAACTTTTAAAGTGTGCAATATGAATTAATAGTGTAAACATTAATTACAAGTGTGTAACATTAATTTGCAAGTTTGCAACGCTGTTCTTTAGTGTTTAATGTGTGCAACAAAGCTAATAAATGGTTCTTATACGAATGAATATTAA…	788
reads	_gamb2419c12.q1ka-RC	TAATAAATGGTTCTTATACGAATGAATATTAAACAATGCGCAGTTAACGCTATTATACACAATAACTTTTAAAGTGTGCAATATGAATTAATAGTGTAAACATTAATTACAAGTGTGTAACATTAATTTGCAAGTTTGCAACGCTGTTCTTTAGTGTTTAATGTGTGCAACAAAGCTAATAAATGGTTCTTATACGAATGAATATTAAACAATGCGCAGTTAACGCTATTATACACAATAACTTTTAAAGTGTGCAATATGAATTAATAGTGTAAACATTAATTACAAGTGTGTAACATTAATTTGCAAGTTTGCAACGCTGTTCTTTAGTGTTTAATGTGTGCAACAAAGCTAATAAATGGTTCTTATACGAATGAATATTAAACAATGCGCAGTTAA…	742
reads	_gamb2419c12.p1ka	ATGTGTGCACAAAGCTAATAAATGGTTCTTATACGAATGAATATTAAACAATGCGCAGTTAACGCTATTATACACAATAACTTTTAAAGTGTGCAATATGAATTAATAGTGTAAACATTAATTACAAGTGTGTAACATTAATTTGCAAGTTTGCAACGCTGTTCTTTAGTGTTTAATGTGTGCAACAAAGCTAATAAATGGTTCTTATACGAATGAATATTAAACAATGCGCAGTTAACGCTATTATACACAATAACTTTTAAAGTGTGCAATATGAATTAATAGTGTAAACATTAATTACAAGTGTGTAACATTAATTTGCAAGTTTGCAACGCTGTTCTTTAGTGTTTAATGTGTGCAACAAAGCTAATAAATGGTTCTTATACGAATGAATATTAA…	767
reads	_gamb2329e02.q1k	TTAACGCTATTATACACAATAACTTTTAAAGTGTGCAATATGAATTAATAGTGTAAACATTAATTACAAGTGTGTAACATTAATTTGCAAGTTTGCAACGCTGTTCTTTAGTGTTTAATGTGTGCAACAAAGCTAATAAATGGTTCTTATACGAATGAATATTAAACAATGCGCAGTTAACGCTATTATACACAATAACTTTTAAAGTGTGCAATATGAATTAATAGTGTAAACATTAATTACAAGTGTGTAACATTAATTTGCAAGTTTGCAACGCTGTTCTTTAGTGTTTAATGTGTGCAACAAAGCTAATAAATGGTTCTTATACGAATGAATATTAAACAATGCGCAGTTAACGCTATTATACACAATAACTTTTAATGTGTGCAATATGAATTA…	790
reads	_gamb1810f05.q1k	GCGCAGTTAACGCTATTATACACAATAACTTTTAAAGTGTGCAATATGAATTAATAGTGTAAACATTAATTACAAGTGTGTAACATTAATTTGCAAGTTTGCAACGCTGTTCTTTAGTGTTTAATGTGTGCAACAAAGCTAATAAATGGTTCTTATACGAATGAATATTAAACAATGCGCAGTTAACGCTATTATACACAATAACTTTTAAAGTGTGCAATATGAATTAATAGTGTAAACATTAATTACAAGTGTGTAACATTAATTTGCAAGTTTGCAACGCTGTTCTTTAGTGTTTAATGTGTGCAACAAAGCTAATAAATGGTTCTTATACGAATGAATATTAAACAATGCGCAGTTAACGCTATTATACACAATAACTTTTAATGTGTGCAATAT…	763
reads	_gamb2256e06.p1k-RC	GTGCAATATGAATTAATAGTGTAAACATTAATACAAGTGTGTAACATTAATTTGCAAGTTTGCAACGCTGTTCTTTAGTGTTAATGTGTGCAACAAAGCTAATAAATGGTTCTTATACGAATGAATATTAAACAATGCGCAGTTAACGCTATTATACACAATAACTTTTAAAGTGTGCAATATGAATTAATAGTGTAAACATTAATTACAAGTGTGTAACATTAATTTGCAAGTTTGCAACGCTGTTCTTTAGTGTTTAATGTGTGCAACAAAGCTAATAAATGGTTCTTATACGAATGAATATTAAACAATGCGCAGTTAACGCTATTATACACAATAACTTTTAATGTGTGCAATATGAATTAATAGTGTAAACATTAATTACAAGTGTGTAACATT…	817
reads	_gamb1979g07.p1k-RC	GCGCAGTTAACGCTATTATACACAATAACTTTAAAGTGTGCAATATGAATTAATAGTGTAAACATTAAATACAAGTGTGTAACATTAATTTGCAAGTTTGCAACGCTGTTCTTTAGTGTTTAATGTGTGCAACAAAGCTAATAAATGGTTCTTATACGAATGAATATTAAACAATGCGCAGTTAACGCTATTATACACAATAACTTTTAAAGTGTGCAATATGAATTAATAGTGTAAACATTAAATACAAGTGTGTAACATTAATTTGCAAGTTTGCAACGCTGTTCTTTAGTGTTTAATGTGTGCAACAAAGCTAATAAATGGTTCTTATACGAATGAATATTAAACAATGCGCAGTTAACGCTTTTATACACAATAACTTTTAAAGTGTGCAATATG…	811
reads	_gamb1962b05.p1k-RC	GCGCAGTTAACGCTATTATACACAATAACTTTTAAAGTGTGCAATATGAATTAATAGTGTAAACATTAAATACAAGTGTGTAACATTAATTTGCAAGTTTGCAACGCTGTTCTTTAGTGTTTAATGTGTGCAACAAAGCTAATAAATGGTTCTTATACGAATGAATATTAAACAATGCGCAGTTAACGCTATTATACACAATAACTTTTAAAGTGTGCAATATGAATTAATAGTGTAAACATTAAATACAAGTGTGTAACATTAATTTGCAAGTTTGCAACGCTGTTCTTTAGTGTTTAATGTGTGCAACAAAGCTAATAAATGGTTCTTATACGAATGAATATTAAACAATGCGCAGTTAACGCTATTATACACAATAACTTTTAAAGTGTGCAATAT…	843
reads	_gamb2224b02.p1k-RC	CAACATTGAATACAAGTGTGTAACATTAATTTGCAAGTTTGCAACGCTGTTCTTTAGTGTTTAATGGGTGCAACAAAGCTAATTAATGGTTCTTATACGAACGAATATTAAACAATGCGCAGTTAACGCTATTATACACAATAACTTTTAATGTGTGCAACATTAATTACAAGTGTGCAACATTAAATACAAGTGTGTAACATTAATTTGCAAGTTTGCAACAATGTTCTTTAGTGTTTAATGGGTGCAACAAAGCTATTTAATGGTTCTTATACGAACGAATATTAAACAATGCGCAGTTAACGCTATTATACACAATAACTTTTAATGTGTGCAACATTAATTACAAGTGTGCAACATTAAATACAAGTGTGTAACGTTAATTTGCAAGTTTGCAAC…	412
reads	_gamb1904e03.p1k-RC	GCGCTGTTATTATCTGTATGTTCACCTCTCTGGTCAGTGTAATAATTATCTAGCGTAGCCAACATTAAATACAAGTGTGTAACATTAATTTGCAAGTTTGCAACGCTGTTCTTTAGTGTTTAATGTGTGCAACAAAGCTAATTAATGGTTCTTATATGAACGAATATTAAACAATGCGCAGTTAACGCTATTATACACAATAACTTTTAATGTGTGCAACATTAATTACAAGTGCGTTACATTAAATACAAGTGTGTAACATTAATTTGCAAGTTTGCAACAATGTTCTTTAGTGTTTAATGGGTGCAACAAAGCTAATAAATGGTTCTTATACGAACGAATATTAAACAATGCACAGTTAACGCTATTATACACAATAACTTTTAATGTGTGCAACAT…	783
reads	_gamb2298d08.p1k	AGCGTAGCCAACATTAAATACAAGTGTGTAACATTAATTTGCAAGTTTGCAACGCTGTTCTTTAGTGTTTAATGTGTGCAACAAAGCTAATTAATGGTTCTTATATGAACGAATATTAAACAATGCGCAGTTAACGCTATTATACACAATAACTTTTAATGTGTGCAACATTAATTACAAGTGCGTTACATTAAATACAAGTGTGTAACATTAATTTGCAAGTTTGCAACAATGTTCTTTAGTGTTTAATGGGTGCAACAAAGCTAATAAATGGTTCTTATACGAACGAATATTAAACAATGCGCAGTTAACGCTATTATACACAATAACTTTTAATGTGTGCAACATTAATTACAAGTGTGCAACATTAAATACAAGTGTGTAACATTAATTTGCAAG…	541
reads	_gamb1564f07.q1k	GTGTGCAACATTAAATACAGTGTGTAACATTAATTTTGCAAGTTTGCAACGCTGTTCTTTAGTGTTTAATGTGTGCAACAAAGCTAATAAATGGTTCTTATACGAATGAATATTAAACAATGCGCAGTTAACGCTATTATACACAATAACTTTTAAAGTGTGCAATATGAATTAATAGTGTAAACATTAAATACAAGTGTGTAACATTAATTTGCAAGTTTGCAACGCTGTTCTTTAGTGTTTAATGTGTGCAACAAAGCTATTTAATGGTCCTTATACGAACGAATATTAAACAATGCGCAGTTAACGCTATTATACACAATAACTTTTAATGTGTGCCATATTAATTACAAGTGTGCAACATTAAATACAAGTGTGTAACGTTAATTTGCAAGTTTG…	713
reads	_gamb2165h09.p1k	ATTAATTTGCAGTTTGCACGCTGTTCTTTAGTGTTTAATGTGTGCAACAAAGCTAATAAATGGTTCTTATACGAATGAATATTAAACAATGCGCAGTTAACGCTATTATACACAATAACTTTTAAAGTGTGCAATATGAATTAATAGTGTAAACATTAAATACAAGTGTGTAACATTAATTTGCAAGTTTGCAACGCTGTTCTTTAGTGTTTAATGTGTGCAACAAAGCTATTTAATGGTCCTTATACGAACGAATATTAAACAATGCGCAGTTAACGCTATTATACACAATAACTTTTAATGTGTGCCATATTAATTACAAGTGTGCAACATTAAATACAAGTGTGTAACGTTAATTTGCAAGTTTGCAACAATGTTCTTTAGTGTTTAATGGGTGCA…	694
reads	_gamb1966d12.p1k	GCGCAGTTAACGCTATTATACACAATAACTTTTAATGTGTGCCATATTAATTACAAGTGTTCAACATTAAATACAAGTGTGTAACATTAATTTGCAAGTTTGTAACAATGTTCTTTAGTGTTTAATGGGTACAACAAAGCTATTTAATGGTCCTTATACGAACGAATATTAAACAATGCGCAGTTAACGCTATTATACACAATAACTTTTAATGTTACACAATTAATTACAAGTGTGCAACATTAAATACAAGTGTGTAACATTAATTTGCAAGTTTGCAACAATGTTCTTTAGTGTTTAATGGGTGCAACAAAGCTATTTAATGGTCCTTATACGAATGAATATTAAACAATGCGCAGTTAACGCTATTATACACAATAACTTTTAATGTGTGCCATA…	781
reads	_gamb2185a07.q1k-RC	AATTTGCAAGTTTGCAACAATGTTCTTTAGTGTTTAATGGGTGCAACAAAGCTATTTAATGGTCCTTATACGAACGAATATTAAACAATGCGCAGTTAACGCTATTATACACAATAACTTTTAATGTGTGCCATATTAATTACAAGTGTGCAACATTAAATACAAGTGTGTAACATTAATTTGCAAGTTTGCAACAATGTTCTTTAGTGTTTAATGGGTGCAACAAAGCTATTTAATGGTCCTTATACGAACGAATATTAAACAATGCGCAGTTAACGTTATTATACACAATAACTTTTAATGTGTGCCATATTAATTACAAGTGTGCAACATTAAATACAAGTGTGTAACATTAATTGGCAAGTTGGCAACAATGTTCTTTAGTGTTTAAGGGGTGCA…	781
reads	_gamb660b04.p1k	TTATTTGCAGTTTGCAACATGTTCTTTAGTGTTTAATGTGTGCAACAAAGCTATTTAATGGTCCTTATACAAACGAATATTAAACAATGCGCAGTTAACGCTATTATACACAATAACTTTTAATGTGTGCCATATTAATTACAAGTGTGCAACATTAAATACAAGTGTGTAACATTAATTTGCAAGTTTGCAACAATGTTCTTTAGTGTTTAATGGGTGCAACAAAGCTATTTAATGGTCCTTATACGAACGAATATTAAACAATGCGCAGTTAACGCTATTATACACAATAACTTTTAATGTGTGCCATATTAATTACAAGTGTGCAACATTAAATACAAGTGTGTAACATTAATTTGCAAGTTTGCAACAATGTTCTTTAGTGTTTAATGTGTGCAA…	859
reads	_gamb1916a01.q1k-RC	GCAGTTGACGCTATTATGCACAATAACTTTTAATGTGTGCCATATTAATACAAGTGTGCAACATTAAATACAAGTGTGTAACATTAATTTGCAAGTTTGCAACAATGTTCTCTAGTGTTAATGGGTGCAACAAAGCTATTTAATGGTTCTTATACGAAAGAATATTAAACAATGCGCAGTTAACGCTATTATACACAATAACTTTTAATGTGTGCCATATTAATTACAAGTGTGCAACATTAAATACAAGTGTGTAACATTAATTTGCAAGTTTGCAACAATGTTCTTTAGTGTTTAATGGGTGCAACAAAGCTATTTAATGGTCCTTATACGAACGAATATTAAACAATGCGCAGTTAACGCTATTATACACAATAACTTTTAATGTGTGCCATATTA…	808
reads	_gamb1949g01.q1k-RC	TTAATTTGCAAGTTTGCAACAATGTTCTTTAGTGTTAATGGGTGCAACAAAGCTATTTAATGGTCCTTATACGAACGAATATTAAACAATGCGCAGTTAACGCTATTATACACAATAACTTTTAATGTGTGCCATATTAATTACAAGTGTGCAACATTAAATACAAGTGTGTAACATTAATTTGCAAGTTTGCAACAATGTTCTTTAGTGTTTAATGTGTGCAACAAAGCTATTTAATGGTCCTTATACGAACGAATATTAAACAATGCGCAGTTAACGCTATTATACACAATAACTTTTAATGTGTGCCATATTAATTACAAGTGTGCAACATTAAATACAAGTGTGTAACATTAATTTGCAAGTTTGCAACAATGTTCTTTAGTGTTTAATGTGTGC…	803
reads	_gamb660b04.q1k-RC	TGCAAGTTTGCAACAATGTTCTTTAGTGTTTAATGGGTGCAACAAAGCTATTAAATGGTCCTTATACGAACGAATATTAAACAATGCGCAGTTAACGCTATTATACACAATAACTTTTAATGTGTGCCATATTAATTACAAGTGTGCAACATTAAATACAAGTGTGTAACATTAATTTGCAAGTTTGCAACAATGTTCTTTAGTGTTTAATGTGTGCAACAAAGCTATTTAATGGTCCTTATACGAACGAATATTAAACAATGCGCAGTTAACGCTATTATACACAATAACTTTTAATGTGTGCCATATTAATTACAAGTGTGCAACATTAAATACAAGTGTGTAACATTAATTTGCAAGTTTGCAACAATGTTCTTTAGTGTTTAATGTGTGCAACAA…	820
reads	_gamb1801e06.p1k	ATTTGCAGTTTGCACAATGTTCTTTAGTGTTTAATGTGTGCAACAAAGCTATTTAATGGTCCTTATACGAACGAATATTAAACAATGCGCAGTTAACGCTATTATACACAATAACTTTTAATGTGTGCCATATTAATTACAAGTGTGCAACATTAAATACAAGTGTGTAACATTAATTTGCAAGTTTGCAACAATGTTCTTTAGTGTTTAATGTGTGCAACAAAGCTATTTAATGGTCCTTATACGAACGAATATTAAACAATGCGCAGTTAACGCTATTATACACAATAACTTTTAATGTGTGCCATATTAATTACAAGTGTGCAACATTAAATACAAGTGTGTAACATTAATTTGCAAGTTTGCAACAATGTTCTTTAGTGTTTAATGGGTGCAACA…	788
reads	_gamb2335e02.q1k-RC	GCAGTTAACGCTATTATACACAATAACTTTAATGTGTGCATATTTAATTACAAGTGTGCAACATTAAATACAAGTGTGTAACGTTAATTTGCAAGTTTGCAACAATGTTCTTAGTGTTTAATGTGTGTAACAAAGCTATTAATGGTCCTTATACAAACGAATATTAAACAATGCGCAGTTAACGCTATTATACACAATAACTTTTAATGTGTGCCATATTAATTACAAGTGTGCAACATTAAATACAAGTGTGTAACGTTAATTTGCAAGTTTGCAACAATGTTCTTTAGTGTTTAATGTGTGTAACAAAGCTATTTAATGGTCCTTATACGAACGAATATTAAACAATGCGCAGTTAACGCTATTATACACAATAACTTTTAATGTGTGCCATATTAA…	865
reads	_gamb2290h04.q1k	TTTTAATGTGTGCCATATTAATTACAAGTGTGCAACATTAAATACAAGTGTGTAACGTTAATTTGCAAGTTTGCAACAATGTTCTTTAGTGTTTAATGGGTGCAAAAAAGCTATTTAATGGTCCTTATACGAACGAATATTAAACAATGCGCAGTTAACGCTATTATACACAATAACTTTTAATGTGTGCCATATTAATTACAAGTGTGCAACATTAAATACAAGTGTGTAACATTAATTTGCAAGTTTGCAACGCTGTTCTTTAGTGTTTAATGTGTGCAACAAAGCTATTTAATGGTCCTTATACGAACGAATATTAAACAATGCGCAGTTAACGCTATTATACACAATAACTTTTAATGTGTGCCATATTAATTACAAGTGTGCAACATTAAATAC…	624
reads	_gamb2294h12.q1k	TAATGGTCCTTATACGAACGAATATTAAACAATGCGCAGTTAACGCTATTATACACAATAACTTTTAATGTGTGCCATATTAATTACAAGTGTGCAACATTAAATACAAGTGTGTAACGTTAATTTGCAAGTTTGCAACAATGTTCTTTAGTGTTTAATGGGTGCAAAAAAGCTATTTAATGGTCCTTATACGAACGAATATTAAACAATGCGCAGTTAACGCTATTATACACAATAACTTTTAATGTGTGCCATATTAATTACAAGTGTGCAACATTAAATACAAGTGTGTAACATTAATTTGCAAGTTTGCAACGCTGTTCTTTAGTGTTTAATGTGTGCAACAAAGCTATTTAATGGTCCTTATACGAACGAATATTAAACAATGCGCAGTTAACG…	669
reads	_gamb2409e07.q1k-RC	GCGCAGTTAACGCTATTATACACAATAACTTTTAATGTGTGCCATATTAATTACAAGTGTGCAACATTAAATACAAGTGTGTAACATTAATTTGCAAGTTTACAACAATGTTCTTTAGTGTTAATGTGTGCAACAAAGCTATTTAATGGTCCTTATACGAACGAATATTAAACAATGCGCAGTTAACGCTATTATACACAATAACTTTTAATGTGTGCCATATTAATTACAAGTGTGCAACATTAAATACAAGTGTGTAACGTTAATTTGCAAGTTTACAACAATGTTCTTTAGTGTTTAATGGGTGCAACAAAGCTATTTAATGGTCCTTATACGAACGAATATTAAACAATGCGCAGTTAACGCTATTATACACAATAACTTTTAATGTGTGCCATA…	795
reads	_gamb1834h09.p1k	AGTGTGCAACATTAAATACAAGTGTGTAACATTATTTTACAAGTTTGCAACAATGTTCTTTAGTGTTTAATGGGTGCAACAAAGCTATTTAATGGTCCTTATACGAACGAATATTAAACAATGCGCAGTTAACGCTATTATACACAATAACTTTTAATGTGTGCCATATTAATTACAAGTGTGCAACATTAAATACAAGTGTGTAACATTATTTTGCAAGTTTGTAACAATGTTCTTTAGTGTTTAATGTGTGCAACAAAGCTATTTAATGGTCCTTATACAAACGAATATTAAACAATGCGCAGTTAACGCTATTATACACAATAACTTTTAATGTGTGCCATATTAATTACAAGTGTGCAACATTAAATACAAGTGTGTAACATTATTTTGCAAGTT…	850
reads	_gamb2054b06.p1k	GCGCAGTTAACGCTATTATACACAATAACTTTTAATGTGTGCCATATTATTTACAAGTGTGCAACATTAAATACAAGTGTGTAACATTAATTTGCAAGTTTGCAACAATGTTCTTTAGTGTTTAATGTGTGCAACAAAGCTATTTAATGGTCCTTATACGAACGAATATTAAACAATGCGCAGTTAACGCTATTATACACAATAACTTTTAATGTGTGCCATATTAATTACAAGTGTGCAACATTAAATACAAGTGTGTAACATTAATTTGCAAGTTTGCAACAATGTTCTTTAGTGTTTAATGTGTGCAACAAAGCTATATAATGGTCCTTATACAAACGAATATTAAACAATGCGCAGTTAACGCTATTATACACAATAACTTTTAATGTGTGCCAT…	832
reads	_gamb2177e06.q1k-RC	CATATTAATTACAAGTGTGCACATTTAAATACAAGTGTGTAACGTTAATTTGCAAGTTTGCAACAATGTTCTTTAGTGTTAATGTGTGCAACAAAGCTATTAATGGTCCTTATACGAACGAATATTAAACAATGCGCAGTTAACGCTATTATACACAATAACTTTTAATGTGTGCCATATTAATTACAAGTGTGCAACATTAAATACAAGTGTGTAACGTTAATTTGCAAGTTTGCAACAATGTTCTTTAGTGTTTAATGTGTGCAACAAAGCTATTTAATGGTCCTTATACAAACGAATATTAAACAATGCGCAGTTAACGCTATTATACACAATAACTTTTAATGTGTGCCATATTAATTACAAGTGTGCAACATTAAATACAAGTGTGTAACGTTA…	803
reads	_gamb2080d07.q1k	GCGCAGTTAACGCTATTATACACAATAACTTTTAATGTGTGCCATATTAATTACAAGTGTGCAACATTAAATACAAGTGTGTAACGTTAATTTGCAAGTTTACAACAATGTTCTTTAGTGTTTAATGGGTGCAACAAAGCTATTTAATGGTCCTTATACGAATGAATATTAAACAATGCGCAGTTAACGCTATTATACACAATAACTTTTAATGTGTGCCATATTAATTACAAGTGTGCAACATTAAATACAAGTGTGTAACATTAATTTGCAAGTTTACAACAATGTTCTTTAGTGTTTAATGTGTGCAACAAAGCTATTTAATGGTCCTTATACGAACGAATATTAAACAATGCGCAGTTAACGCTATTATACACAATAACTTTTAATGTGTGCCAT…	810
reads	_gamb2136e12.p1k	CACAATAACTTTTAATGTGTGCCATATTAATTACAAGTGTGCAACATTAAATACAAGTGTGTAACATTAATTTGCAAGTTTACAACAATGTTCTTTAGTGTTTAATGTGTGCAACAAAGCTATTTAATGGTCCTTATACGAACGAATATTAAACAATGCGCAGTTAACGCTATTATACACAATAACTTTTAATGTGTGCCATATTAATTACAAGTGTGCAACATTAAATACAAGTGTGTAACATTAATTTGCAAGTTTACAACAATGTTCTTTAGTGTTTAATGTGTGCAACAAAGCTATTTAATGGTCCTTATACGAACGAATATTAAACAATGCGCAGTTAACGCTATTATACACAATAACTTTTAATGTGTGCCATATTAATTACAAGTGTGCAAC…	829
reads	_gamb2470b05.q1k	TAATTTGCAAGTTTACAACAATGTTCTTTAGTGTTTAATGGGTGCAACAAAGCTATTTAATGGTCCTTATACGAATGAATATTAAACAATGCGCAGTTAACGCTATTATACACAATAACTTTTAATGTGTGCCATATTAATTACAAGTGTGCAACATTAAATACAAGTGTGTAACATTAATTTGCAAGTTTACAACAATGTTCTTTAGTGTTTAATGTGTGCAACAAAGCTATTTAATGGTCCTTATACGAACGAATATTAAACAATGCGCAGTTAACGCTATTATACACAATAACTTTTAATGTGTGCCATATTAATTACAAGTGTGCAACATTAAATACAAGTGTGTAACATTAATTTGCAAGTTTACAACAATGTTCTTTAGTGTTTAATGTGTGC…	813
reads	_gamb2470b11.q1k	TTAATTTGCAAGTTTACAACAATGTTCTTTAGTGTTTAATGGGTGCAACAAAGCTATTTAATGGTCCTTATACGAATGAATATTAAACAATGCGCAGTTAACGCTATTATACACAATAACTTTTAATGTGTGCCATATTAATTACAAGTGTGCAACATTAAATACAAGTGTGTAACATTAATTTGCAAGTTTACAACAATGTTCTTTAGTGTTTAATGTGTGCAACAAAGCTATTTAATGGTCCTTATACGAACGAATATTAAACAATGCGCAGTTAACGCTATTATACACAATAACTTTTAATGTGTGCCATATTAATTACAAGTGTGCAACATTAAATACAAGTGTGTAACATTAATTTGCAAGTTTACAACAATGTTCTTTAGTGTTTAATGTGTG…	845
reads	_gamb2227c07.p1k-RC	GTGCCATATTAATTACAAGTGTGCAACATTAAATACAAGTGTGTAACGTTAATTGCAAGTTTGCAACAATGTTCTTTAGTGTTTAATGTGTGTAACAAAGCTATTTAATGGTCCTTATACAAACGAATATTAAACAATGCGCAGTTAACGCTATTATACACAATAACTTTTAATGTGTGCCATATTAATTACAAGTGTGCAACATTAAATACAAGTGTGTAACGTTAATTTGCAAGTTTGCAACAATGTTCTTTAGTGTTTAATGTGTGTAACAAAGCTATTTAATGGTCCTTATACGAACGAATATTAAACAATGCGCAGTTAACGCTATTATACACAATAACTTTTAATGTGTGCCATATTAATTACAAGTGTGCAACATTAAATACAAGTGTGTAA…	823
reads	_gamb2400g08.p1k	GCGCAGTTAACGCTATTATACACAATAACTTTTAATGTGTGCCATATTAATTACAAGTGTGCAACATTAAATACAAGTGTGTAACATTAATTTGCAAGTTTGCAACAATGTTCTTTAGTGTTTAATGTGTGCAACAAAGCTATTTAATGGTCCTTATACGAACGAATATTAAACAATGCGCAGTTAACGCTATTATACACAATAACTTTTAATGTGTGCCATATTAATTACAAGTGTGCAACATTAAATACAAGTGTGTAACATTAATTTGCAAGTTTGCAACAATGTTCTTTAGTGTTTAATGTGTGCAACAAAGCTATATAATGGTCCTTATACAAACGAATATTAAACAATGCGCAGTTAACGCTATTATACACAATAACTTTTAATGTGTGCCAT…	838
reads	_gamb2646d01.q1k-RC	AACAATGTTCTTTAGTGTTTAATGTGTGCAACAAAGCTATATAATGGTCCTTATACAAACGAATATTAAACAATGCGCAGTTAACGCTATTATACACAATAACTTTTAATGTGTGCCATATTAATTACAAGTGTGCAACATTAAATACAAGTGTGTAACATTAATTTGCAAGTTTGCAACAATGTTCTTTAGTGTTTAATGTGTGCAACAAAGCTATTTAATGGTCCTTATACAAACGAATATTAAACAATGCGCAGTTAACGCTATTATACACAATAACTTTTAATGTGTGCCATATTAATTACAAGTGTGCAACATTAAATACAAGTGTGTAACATTAATTTGCAAGTTTGCAACAATGTTCTTTAGTGTTTAATGTGTGCAACAAAGCTATATAAT…	773
reads	_gamb1648d09.p1k-RC	ATGTGTGCCATATTAATTACAAGTGTGCAACATTAAATACAAGTGTGTAACGTTAATTTGCAAGTTTGCAACAATGTTCTTTAGTGTTAATGTGTGCAACAAAGCTATTTAATGGTCCTTATACAAACGAATATTAAACAATGCGCAGTTAACGCTATTATACACAATAACTTTTAATGTGTGCCATATTAATTACAAGTGTGCAACATTAAATACAAGTGTGTAACATTAATTTGCAAGTTTGCAACAATGTTCTTTAGTGTTTAATGTGTGCAACAAAGCTATTTAATGGTCCTTATACGAACGAATATTAAACAATGCGCAGTTAACGCTATTATACACAATAACTTTTAATGTGTGCCATATTAATTACAAGTGTGCAACATTAAATACAAGTGT…	843
reads	_gamb2343g06.q1k-RC	GTGTGCAACATTAAATACAAGTGTGTAACGTTAATTGCAAGTTTGCAACATTGTTCTTAGTGTTTAATGTGTGTAACAAAGCTATTTAATGGTCCTTATACGAACGAATATTAAACAATGCGCAGTTAACGCTATTATACACAATAACTTTTAATGTGTGCCATATTAATTACAAGTGTGCAACATTAAATACAAGTGTGTAACATTAATTTGCAAGTTTGCAACAATGTTCTTTAGTGTTTAATGTGTGTAACAAAGCTATTTAATGGTCCTTATACGAACGAATATTAAACAATGCGCAGTTAACGCTATTATACACAATAACTTTTAATGTGTGCCATATTAATTACAAGTGTGCAACATTAAATACAAGTGTGTAACATTAATTTGCAAGTTTGC…	828
reads	_gamb2343h04.q1k-RC	AGTGTGTAACGTTAATTTGCAAGTTTGCAACAATGTTCTTTAGTGTTTAATGTGTGTAACAAAGCTATTTAATGGTCCTTATACGAACGAATATTAAACAATGCGCAGTTAACGCTATTATACACAATAACTTTTAATGTGTGCCATATTAATTACAAGTGTGCAACATTAAATACAAGTGTGTAACATTAATTTGCAAGTTTGCAACAATGTTCTTTAGTGTTTAATGTGTGTAACAAAGCTATTTAATGGTCCTTATACGAACGAATATTAAACAATGCGCAGTTAACGCTATTATACACAATAACTTTTAATGTGTGCCATATTAATTACAAGTGTGCAACATTAAATACAAGTGTGTAACATTAATTTGCAAGTTTGCAACAATGTTCTTTAGTG…	811
reads	_gamb2060h06.p1k-RC	TAATGTGTGCCATATTAATTACAAGTGTGCAACATTAAATACAAGTGTGTAACGTTAATTTGCAAGTTTGCAACAATGTTCTTAGTGTTAATGTGTGTAACAAAGCTATTAATGGTCCTTATACAAACGAATATTAAACAATGCGCAGTTAACGCTATTATACACAATAACTTTTAATGTGTGCCATATTAATTACAAGTGTGCAACATTAAATACAAGTGTGTAACGTTAATTTGCAAGTTTGCAACAATGTTCTTTAGTGTTTAATGTGTGTAACAAAGCTATTTAATGGTCCTTATACAAACGAATATTAAACAATGCGCAGTTAACGCTATTATACACAATAACTTTTAATGTGTGCCATATTAATTACAAGTGTGCAACATTAAATACAAGTGT…	839
reads	_gamb2106c03.q1k-RC	GCGCAGTTAACGCTATTATACACAATAACTTTAATGTGTGCCATATTAATTACAAGTGTGCAACATTAAATACAAGTGTGTAACGTTAATTTGCAAGTTTGCAACAATGTTCTTTAGTGTTTAATGTGTGTAACAAAGCTATTTAATGGTCCTTATACAAACGAATATTAAACAATGCGCAGTTAACGCTATTATACACAATAACTTTTAATGTGTGCCATATTAATTACAAGTGTGCAACATTAAATACAAGTGTGTAACATTAATTTGCAAGTTTGCAACAATGTTCTTTAGTGTTTAATGTGTGTAACAAAGCTATTTAATGGTCCTTATACAAACGAATATTAAACAATGCGCAGTTAACGCTATTATACACAATAACTTTTAATGTGTGCCATA…	832
reads	_gamb2063b11.q1k-RC	TTTTAATGTGTGCCATATTAATTACAAGTGTGCAACATTAATACAAGTGTGTAACATTAATTTGCAAGTTTGCAACAATGTTCTTTAGTGTTTAATGGGTGCAACAAAGCTATTTAATGGTCCTTATACGAACGAATATTAAACAATGCGCAGTTAACGCTATTATACACAATAACTTTTAATGTGTGCCATATTAATTACAAGTGTGCAACATTAAATACAAGTGTGTAACATTAATTTGCAAGTTTGCAACAATGTTCTTTAGTGTTTAATGTGTGCAACAAAGCTATTTAATGGTCCTTATACGAACGAATATTAAACAATGCGCAGTTAACGCTATTATACACAATAACTTTTAATGTGTGCCATATTAATTACAAGTGTGCAACATTAAATACA…	836
reads	_gamb2028d07.p1k	ATGTGTGCCATATTAATTACAAGTGTGCAACATTAAATACAAGTGTGTAACATTAATTTGCAAGTTTGCAACAATGTTCTTTAGTGTTTAATGTGTGCAACAAAGCTATATAATGGTCCTTATACAAACGAATATTAAACAATGCGCAGTTAACGCTATTATACACAATAACTTTTAATGTGTGCCATATTAATTACAAGTGTGCAACATTAAATACAAGTGTGTAACATTAATTTGCAAGTTTGCAACAATGTTCTTTAGTGTTTAATGTGTGCAACAAAGCTATTTAATGGTCCTTATACGAACGAATATTAAACAATGCGCAGTTAACGCTATTATACACAATAACTTTTAATGTGTGCCATATTAATTACAAGTGTGCAACATTAAATACAAGTG…	803
reads	_gamb2082h01.q1k	AACAATGTTCTTTACTGTTTAATGTGTGCAACAAAGCTATTTAATGGTCCTTATACGAACGAATATTAAACAATGCGCAGTTAACGCTATTATACACAATAACTTTTAATGTGTGCCATATTAATTACAAGTGTGCAACATTAAATACAAGTGTGTAACATTAATTTGCAAGTTTGCAACAATGTTCTTTAGTGTTTAATGTGTGCAACAAAGCTATATAATGGTCCTTATACAAACGAATATTAAACAATGCGCAGTTAACGCTATTATACACAATAACTTTTAATGTGTGCCATATTAATTACAAGTGTGCAACATTAAATACAAGTGTGTAACATTAATTTGCAAGTTTGCAACAATGTTCTTTAGTGTTTAATGTGTGCAACAAAGCTATTTAAT…	814
reads	_gamb2205g06.q1k-RC	ATGGTCCTTATACGAACGAATATTAAACAATGCGCAGTTAACGCTATTATACACAATAACTTTAATGTGTGCCATATTAATTACAAGTGTGCAACATTAAATACAAGTGTGTAACATTAATTTGCAAGTTTGCAACAATGTTCTTTAGTGTTTAATGTGTGCAACAAAGCTATTTAATGGTCCTTATACGAACGAATATTAAACAATGCGCAGTTAACGCTATTATACACAATAACTTTTAATGTGTGCCATATTAATTACAAGTGTGCAACATTAAATACAAGTGTGTAACATTAATTTGCAAGTTTGCAACAATGTTCTTTAGTGTTTAATGTGTGCAACAAAGCTATTTAATGGTCCTTATACGAACGAATATTAAACAATGCGCAGTTAACGCTA…	785
reads	_gamb1742c11.p1k	TGCAGTTTGCACAATGTTCTTTAGTGTTTAATGTGTGCAACAAAGCTATATAATGGTCCTTATACAAACGAATATTAAACAATGCGCAGTTAACGCTATTATACACAATAACTTTTAATGTGTGCCATATTAATTACAAGTGTGCAACATTAAATACAAGTGTGTAACATTAATTTGCAAGTTTGCAACAATGTTCTTTAGTGTTTAATGTGTGCAACAAAGCTATTTAATGGTCCTTATACGAACGAATATTAAACAATGCGCAGTTAACGCTATTATACACAATAACTTTTAATGTGTGCCATATTAATTACAAGTGTGCAACATTAAATACAAGTGTGTAACGTTAATTTGCAAGTTTGCAACAATGTTCTTTAGTGTTTAATGTGTGCAACAAAG…	873
reads	_gamb1949a11.q1k	AATGTTCTTTAGTGTTTAATGGGTGCAACAAAGCTATTTAATGGTCCTTATACGAACGAATATTAAACAATGCGCAGTTAACGCTATTATACACAATAACTTTTAATGTGTCCCATATTAATTACAAGTGTGCAACATTAAATACAAGTGTGTAACGTTAATTTGCAAGTTTGCAACAATGTTCTTTAGTGTTTAATGGGTGCAACAAAGCTATTTAATGGTCCTTATACGAACGAATATTAAACAATGCGCAGTTAACGCTATTATACACAATAACTTTTAATGTGTGCCATATTAATTACAAGTGTGCAACATTAAATACAAGTGTGTAACATTAATTTGCAAGTTTGCAACAATGTTCTTTAGTGTTTAATGGGTGCAACAAAGCTATTTAATGGT…	831
reads	_gamb2082h01.p1k-RC	GCGCAGTTAACGCTATTATACACAATAACTTTTAATGTGTGCCATATTAATTACAAGTGTGCAACATTAAATACAAGTGTGTAACGTTAATTTGCAAGTTTGCAACAATGTTCTTTAGTGTTTAATGTGTGCAACAAAGCTATTTAATGGTCCTTATACGAACGAATATTAAACAATGCGCAGTTAACGCTATTATACACAATAACTTTTAATGTGTGCCATATTAATTACAAGTGTGCAACATTAAATACAAGTGTGTAACGTTAATTTGCAAGTTTGCAACAATGTTCTTTAGTGTTTAATGTGTGCAACAAAGCTATTTAATGGTCCTTATACAAACGAATATTAAACAATGCGCAGTTAACGCTATTATACACAATAACTTTTAATGTGTGCCAT…	815
reads	_gamb1967f04.q1k	CAACAATGTTCTTTAGTGTTTAATGGGTGCAACAAAGCTATTTAATGGTCCTTATACGAACGAATATTAAACAATGCGCAGTTAACGCTATTATACACAATAACTTTTAATGTGTGCCATATTAATTACAAGTGTGTAACGTTAATTTGCAAGTTTGCAACAATGTTCTTTAGTGTTTAATGGGTGCAACAAAGCTATTTAATGGTCCTTATACGAACGAATATTAAACAATGCGCAGTTAACGCTATTATACACAATAACTTTTAATGTGTGCCATATTAATTACAAGTGTGCAACATTAAATACAAGTGTGTAACATTAATTTGCAAGTTTGCAACAATGTTCTTTAGTGTTTAATGTGTGCAACAAAGCTATTTAATGGTCCTTATACGAACGAAT…	838
reads	_gamb2344a05.q1k-RC	CAACAATGTTCTTTAGTGTTTAATGTGTGCAACAAAGCTATTAATGGTCCTTATACGAACGAATATTAAACAATGCGCAGTTAACGCTATTATACACAATAACTTTTAATGTGTGCCATATTAATTACAAGTGTGCAACATTAAATACAAGTGTGTAACGTTAATTTGCAAGTTTGCAACAATGTTCTTTAGTGTTTAATGTGTGCAACAAAGCTATTTAATGGTCCTTATACGAACGAATATTAAACAATGCGCAGTTAACGCTATTATACACAATAACTTTTAATGTGTGCCATATTAATTACAAGTGTGCAACATTAAATACAAGTGTGTAACATTAATTTGCAAGTTTGCAACAATGTTCTTTAGTGTTTAATGTGTGCAACAAAGCTATTTAAT…	821
reads	_gamb1964a05.q1k-RC	ATGTGTGCCACATTAATTACAAGTGTGCAACATTAAATACAAGTGTGTAACATTAATTTGCAAGTTTGCAACAATGTTCTTTAGTGTTAATGTGTGCAACATAGCTATGTAATGGTCCTTATACGAACGAATATTAAACAATGCGCAGTTAACGCTATTATACACAATAACTTTAATGTGTGCCATATTAATTACAAGTGTGCAACATTAAATACAAGTGTGTAACATTAATTTGCAAGTTTGCAACAATGTTCTTTAGTGTTTAATGTGTGCAACAAAGCTATTTAATGGTCCTTATACGAACGAATATTAAACAATGCGCAGTTAACGCTATTATACACAATAACTTTTAATGTGTGCCATATTAATTACAAGTGTGCAACATTAAATACAAGTGTG…	869
reads	_gamb1690e03.q1k	TTAACGCTATTATACACAATAACTTTTAATGTGTGCCATATTAATTACAAGTGTGCAACATTAAATACAAGTGTGTAACGTTAATTTGCAAGTTTGCAACAATGTTCTTTAGTGTTTAATGGGTGCAACAAAGCTATTTAATGGTCCTTATACGAACGAATATTAAACAATGCGCAGTTAACGCTATTATACACAATAACTTTTAATGTGTGCCATATTAATTACAAGTGTGCAACATTAAATACAAGTGTGTAACATTAATTTGCAAGTTTGCAACAATGTTCTTTAGTGTTTAATGTGTGCAACAAAGCTATTTAATGGTCCTTATACGAACGAATATTAAACAATGCGCAGTTAACGCTATTATACACAATAACTTTTAATGTGTGCCATATTAAT…	881
reads	_gamb2054e08.q1k-RC	GCGCAGTTAACGCTATTATACACAATAACTTTTAATGTGTGCCATATTAATTACAAGTGTGCAACATTAAATACAAGTGTGTAACGTTAATTTGCAAGTTTGCAACAATGTTCTTTAGTGTTAATGTGTGCAACAAAGCTATTTAATGGTCCTTATACGAACGAATATTAAACAATGCGCAGTTAACGCTATTATACACAATAACTTTTAATGTGTGCCATATTAATTACAAGTGTGCAACATTAAATACAAGTGTGTAACGTTAATTTGCAAGTTTGCAACAATGTTCTTTAGTGTTTAATGTGTGCAACAAAGCTATTTAATGGTCCTTATACGAACGAATATTAAACAATGCGCAGTTAACGCTATTATACACAATAACTTTTAATGTGTGCCATA…	796
reads	_gamb1931a09.p1k-RC	AATTACAAGTGTGCAACATTAAATACAAGTGTGTAACGTTAATTTGCAAGTTTGCAACAATGTTCTTTAGTGTTTAATGTGTGTAACAAAGCTATTTAATGGTCCTTATACAAACGAATATTAAACAATGCGCAGTTAACGCTATTATACACAATAACTTCTAATGTGTGCCATATTAATTACAAGTGTGCAACATTAAATACAAGTGTGTAACGTTAATTTGCAAGTTTGCAACAATGTTCTTTAGTGTTTAATGTGTGTAACAAAGCTATTTAATGGTCCTTATACAAACGAATATTAAACAATGCGCAGTTAACGCTATTATACACAATAACTTTTAATGTGTGCCATATTAATTACAAGTGTGCAACATTAAATACAAGTGTGTAACGTTAATTT…	882
reads	_gamb1742c11.q1k-RC	TGCAACAATGTTCTTTAGTGTTTAATGTGTGCAACAAAGCTATTTAATGGTCCTTATACAAACGAATATTAAACAATGCGCAGTTAACGCTATTATACACAATAACTTTTAATGTGTGCCATATTAATTACAAGTGTGCAACATTAAATACAAGTGTGTAACGTTAATTTGCAAGTTTGCAACAATGTTCTTTAGTGTTTAATGTGTGTAACAAAGCTATTTAATGGTCCTTATACAAACGAATATTAAACAATGCGCAGTTAACGCTATTATACACAATAACTTTTAATGTGTGCCATATTAATTACAAGTGTGCAACATTAAATACAAGTGTGTAACATTAATTTGCAAGTTTGCAACAATGTTCTTTAGTGTTTAATGTGTGCAACAAAGCTATTT…	826
reads	_gamb2381c03.p1k-RC	GCGCAGTTAACGCTATTATACACAATAACTTTAATGTGTGCCATATTAATTACAAGTGTGCAACATTAAATACAAGTGTGTAACGTTAATTTGCAAGTTTGCAACAATGTTCTTTAGTGTTAATGTGTGCAACAAAGCTATATAATGGTCCTTATACGAACGAATATTAAACAATGCGCAGTTAACGCTATTATACACAATAACTTTTAATGTGTGCCATATTAATTACAAGTGTGCAACATTAAATACAAGTGTGTAACGTTAATTTGCAAGTTTGCAACAATGTTCTTTAGTGTTAATGTGTGCAACAAAGCTATTTAATGGTCCTTATACGAACGAATATTAAACAATGCGCAGTTAACGCTATTATACACAATAACTTTTAATGTGTGCCATATT…	792
reads	_gamb2435f08.p1ka	AGTGTGCACATTAAATACAGTGTGTAACGTTAATTTGCAAGTTTGCAACAATGTTCTTTAGTGTTTAATGTGTGTAACAAAGCTATTTAATGGTCCTTATACAAACGAATATTAAACAATGCGCAGTTAACGCTATTATACACAATAACTTTTAATGTGTGCCATATTAATTACAAGTGTGCAACATTAAATACAAGTGTGTAACGTTAATTTGCAAGTTTGCAACAATGTTCTTTAGTGTTTAATGTGTGCAACAAAGCTATTTAATGGTCCTTATACAAACGAATATTAAACAATGCGCAGTTAACGCTATTATACACAATAACTTTTAATGTGTGCCATATTAATTACAAGTGTGCAACATTAAATACAAGTGTGTAACATTAATTTGCAAGTTTG…	772
reads	_gamb2137h01.p1k	TATTTGCAGTTTGCACAATGTTCTTTAGTGTTTAATGTGTGTAACAAAGCTATTTAATGGTCCTTATACAAACGAATATTAAACAATGCGCAGTTAACGCTATTATACACAATAACTTTTAATGTGTGCCATATTAATTACAAGTGTGCAACATTAAATACAAGTGTGTAACGTTAATTTGCAAGTTTGCAACAATGTTCTTTAGTGTTTAATGTGTGCAACAAAGCTATTTAATGGTCCTTATACGAACGAATATTAAACAATGCGCAGTTAACGCTATTATACACAATAACTTTTAATGTGTGCCATATTAATTACAAGTGTGCAACATTAAATACAAGTGTGTAACATTAATTTGCAAGTTTGCAACAATGTTCTTTAGTGTTTAATGTGTGCAAC…	794
reads	_gamb2150f09.p1k-RC	GCGCAGTTAACGCTATTATACACAATAACTTTAATGTGTGCCATATTAATTACAAGTGTGCAACATTAAATACAAGTGTGTAACGTTAATTTGCAAGTTTGCAACAATGTTCTTTAGTGTTTAATGTGTGCAACAAAGCTATTTAATGGTCCTTATACGAACGAATATTAAACAATGCGCAGTTAACGCTATTATACACAATAACTTTTAATGTGTGCCATATTAATTACAAGTGTGCAACATTAAATACAAGTGTGTAACATTAATTTGCAAGTTTGCAACAATGTTCTTTAGTGTTTAATGTGTGCAACAAAGCTATTTAATGGTCCTTATACGAACGAATATTAAACAATGCGCAGTTAACGCTATTATACACAATAACTTTTAATGTGTGCCATA…	774
reads	_gamb2178h06.p1k	TGTGTAACGTTAATTTGCTAGTTTGCAACGATCGTTCTTTAGTGTTTAATGAGTGCAACACAGCTATATTATGGTCCTTATACAAACGACATATTAAACAATGCGCATGTTAACTGCTATTATACACAATAACTTTTAATGTGTGCCATATTAATTACTAGTGTGCAACATTAAATACAAGTGTGTAACGTTAATTTGCAAGTTTGCAACAATGTTCTTTAGTGTTTAATGTGTGCAACAAAGCTATTTAATGGTCCTTATACGAACGAATATTAAACAATGCGCAGTTAACGCTATTATACACAATAACTTTTAATGTGTGCCATATTAATTACAAGTGTGCAACATTAAATACAAGTGTGTAACATTAATTTGCAAGTTTGCAACAATGTTCTTTAG…	840
reads	_gamb2247b12.p1k	GCGCAGTTAACGCTATTATACACAATAACTTTTAATGTGTGCCATATTAATTACAAGTGTGCAACATTAAATACAAGTGTGTAACGTTAATTTGCAAGTTTGCAACAATGTTCTTTAGTGTTTAATGTGTGCAACAAAGCTATTTAATGGTCCTTATACGAACGAATATTAAACAATGCGCAGTTAACGCTATTATACACAATAACTTTTAATGTGTGCCATATTAATTACAAGTGTGCAACATTAAATACAAGTGTGTAACATTAATTTGCAAGTTTGCAACAATGTTCTTTAGTGTTTAATGTGTGCAACAAAGCTATTTAATGGTCCTTATACGAACGAATATTAAACAATGCGCAGTTAACGCTATTATACACAATAACTTTTAATGTGTGCCAT…	841
reads	_gamb2013e12.q1k	TTAACGCTATTATACACAATAACTTTTAATGTGTGCCACATTAATTACAAGTGTGCAACATTAAATACAAGTGTGTAACATTAATTTGCAAGTTTGCAACAATGTTCTTTAGTGTTTAATGTGTGCAACAAAGCTATTTAATGGTCCTTATACGAACGAATATTAAACAATGCGCAGTTAACGCTATTATACACAATAACTTTTAATGTGTGCCATATTAATTACAAGTGTGCAACATTAAATACAAGTGTGTAACATTAATTTGCAAGTTTGCAACAATGTTCTTTAGTGTTTAATGTGTGCAACAAAGCTATTTAATGGTCCTTATACGAACGAATATTAAACAATGCGCAGTTAACGCTATTATACACAATAACTTTTAATGTGTGCCATATTAAT…	817

## Sheet: HhaI T.b.g.
HhaI-set	name	sequence	length
Tbg4	_gamb1916a01.q1k-RC	GCGCAGTTAACGCTATTATACACAATAACTTTTAATGTGTGCCATATTAATTACAAGTGTGCAACATTAATTACAAGTGTGCAACATTAAATACAAGTGTGTAACATTAATTTGCAAGTTTGCAACAATGTTCTTTAGTGTTTAATGGGTGCAACAAAGCTATTTAATGGTCCTTATACAAACGAATATTAAACAAT	197
Tbg4	_gamb457b07.p1k-RC	GCGCAGTTAACGCTATTATACACAATAACTTTTAAAGTGTGCAATATGAATTAATAGTGTAAACATTAATTACAAGTGTGCAACATTAAATACAAGTGTGTAACATTAATTTGCAAGTTTGCAACGCTGTTCTTTAGTGTTTAATGTGTGCAACAAAGCTAATAAATGGTTCTTATACGAATGAATATTAAACAAT	196
Tbg4	_gamb1949g01.q1k-RC	GCGCAGTTAACGCTATTATACACAATAACTTATAATGTGTGCCATATTAATTACAAGTGTGCAACATTTTAAATAGAAGTGTGTGCAACATTATTTTGCAAGTTTGCAACAATGTTCTTTAGTGTTTAATGGGTGCAACAAAGCTATTTAAATGGTCCTTATACAAACGAATATTAAACAAT	182
Tbg4	_gamb1801e06.p1k	GCGCAGTTAACGCTATTATACACAATAACTTTTAATGTGTGCCATATTAATTACAAGTGTGCAACATTTTAAATAGAAGTGTGTGCAACATTATTTTGCAAGTTTGCAACAATGTTCTTTAGTGTTTAATGGGTGCAACAAAGCTATTTAAATGGTCCTTATACGAACGAATATTAAACAAT	182
Tbg5	_gamb660b04.q1k-RC	GCGCAGTTAACGCTATTATACACAATAACTTTTAATGTGTGCCATATTAATTACAAGTGTGCAACATTTTAAATAGAAGTGTGTGCAACATTATTTTGCAAGTTTGCAACAATGTTCTTTAGTGTTTAATGGGTGCAACAAAGCTATTTAAATGGTCCTTATACGAACGAATATTAAACAAT	182
Tbg5	_gamb660b04.p1k	GCGCAGTTAACGCTATTATACACAATAACTTTTAATGTGTGCCATATTAATTACAAGTGTGCAACATTTTAAATAGAAGTGTGTGCAACATTATTTTGCAAGTTTGCAACAATGTTCTTTAGTGTTTAATGGGTGCAACAAAGCTATTTAAATGGTCCTTATACGAACGAATATTAAACAT	181
Tbg2	_gamb2178h06.p1k	GCGCATGTTAACTGCTATTATACACAATAACTTTTAATGTGTGCCATATTAATTACTAGTGTGCAACATTAAATACAAGTGTGTAACGTTAATTTGCAAGTTTGCAACAATGTTCTTTAGTGTTTAATGTGTGCAACAAAGCTATTTAATGGTCCTTATACGAACGAATATTAAACAAT	179
Tbg1	_gamb457b07.p1k-RC	GCGCAGTTAACGCTATTATACACAATAACTTTTAATGTGTGCCATATTAATTACAAGTGTGCAACATTAAATACAAGTGTGTAACGTTAATTTGCAAGTTTGCAACAATGTTCTTTAGTGTTTAATGTGTGTAACAAAGCTATTTAATGGTCCTTATACAAACGAATATTAAACAAT	177
Tbg1	_gamb1904e03.p1k-RC	GCGCTGTTATTATCTGTATGTTCACCTCTCTGGTCAGTGTAATAATTATCTAGCGTAGCCAACATTAAATACAAGTGTGTAACATTAATTTGCAAGTTTGCAACGCTGTTCTTTAGTGTTTAATGTGTGCAACAAAGCTAATTAATGGTTCTTATATGAACGAATATTAAACAATGC	177
Tbg1	_gamb1966d12.p1k	GCGCAGTTAACGCTATTATACACAATAACTTTTAATGTGTGCCATATTAATTACAAGTGTTCAACATTAAATACAAGTGTGTAACATTAATTTGCAAGTTTGTAACAATGTTCTTTAGTGTTTAATGGGTACAACAAAGCTATTTAATGGTCCTTATACGAACGAATATTAAACAAT	177
Tbg1	_gamb2054b06.p1k	GCGCAGTTAACGCTATTATACACAATAACTTTTAATGTGTGCCATATTATTTACAAGTGTGCAACATTAAATACAAGTGTGTAACATTAATTTGCAAGTTTGCAACAATGTTCTTTAGTGTTTAATGTGTGCAACAAAGCTATTTAATGGTCCTTATACGAACGAATATTAAACAAT	177
Tbg1	_gamb2080d07.q1k	GCGCAGTTAACGCTATTATACACAATAACTTTTAATGTGTGCCATATTAATTACAAGTGTGCAACATTAAATACAAGTGTGTAACGTTAATTTGCAAGTTTACAACAATGTTCTTTAGTGTTTAATGGGTGCAACAAAGCTATTTAATGGTCCTTATACGAATGAATATTAAACAAT	177
Tbg1	_gamb2400g08.p1k	GCGCAGTTAACGCTATTATACACAATAACTTTTAATGTGTGCCATATTAATTACAAGTGTGCAACATTAAATACAAGTGTGTAACATTAATTTGCAAGTTTGCAACAATGTTCTTTAGTGTTTAATGTGTGCAACAAAGCTATTTAATGGTCCTTATACGAACGAATATTAAACAAT	177
Tbg1	_gamb2082h01.p1k-RC	GCGCAGTTAACGCTATTATACACAATAACTTTTAATGTGTGCCATATTAATTACAAGTGTGCAACATTAAATACAAGTGTGTAACGTTAATTTGCAAGTTTGCAACAATGTTCTTTAGTGTTTAATGTGTGCAACAAAGCTATTTAATGGTCCTTATACGAACGAATATTAAACAAT	177
Tbg1	_gamb2247b12.p1k	GCGCAGTTAACGCTATTATACACAATAACTTTTAATGTGTGCCATATTAATTACAAGTGTGCAACATTAAATACAAGTGTGTAACGTTAATTTGCAAGTTTGCAACAATGTTCTTTAGTGTTTAATGTGTGCAACAAAGCTATTTAATGGTCCTTATACGAACGAATATTAAACAAT	177
Tbg2	_gamb783g06.p1k-RC	GCGCAGTTAACGCTATTATACACAATAACTTTTAATGTGTGCAACATTAATTACAAGTGTGCAACATTAAATACAAGTGTGTAACGTTAATTTGCAAGTTTGCAACAATGTTCTTTAGTGTTTAATGGGTGCAACAAAGCTATTTAATGGTCCTTATACAAACGAATATTAAACAAT	177
Tbg2	_gamb783g06.q1k	GCGCAGTTAACGCTATTATACACAATAACTTTTAATGTGTGCCATATTAATTACAAGTGTGCAACATTGAATACAAGTGTGTAACATTAATTTGCAAGTTTGCAACGCTGTTCTTTAGTGTTTAATGTGTGCAACAAAGCTAATTAATGGTTCTTATATGAACGAATATTAAACAAT	177
Tbg2	_gamb457b07.p1k-RC	GCGCAGTTAACGCTATTATACACAATAACTTTTAATGTGCGCCATATTAATTACAAGTGTGCAACATTAAATACAAGTGTGTAACATTAATTTGCAAGTTTGCAACGCTGTTCTTTAGTGTTTAATGTGTGCAACAAAGCTAATAAATGGTTCTTATACGAATGAATATTAAACAAT	177
Tbg2	_gamb2185a07.q1k-RC	GCGCAGTTAACGCTATTATACACAATAACTTTTAATGTGTGCCATATTAATTACAAGTGTGCAACATTAAATACAAGTGTGTAACATTAATTTGCAAGTTTGCAACAATGTTCTTTAGTGTTTAATGGGTGCAACAAAGCTATTTAATGGTCCTTATACGAACGAATATTAAACAAT	177
Tbg2	_gamb660b04.p1k	GCGCAGTTAACGCTATTATACACAATAACTTTTAATGTGTGCCATATTAATTACAAGTGTGCAACATTAAATACAAGTGTGTAACATTAATTTGCAAGTTTGCAACAATGTTCTTTAGTGTTTAATGGGTGCAACAAAGCTATTTAATGGTCCTTATACGAACGAATATTAAACAAT	177
Tbg2	_gamb1916a01.q1k-RC	GCGCAGTTAACGCTATTATACACAATAACTTTTAATGTGTGCCATATTAATTACAAGTGTGCAACATTAAATACAAGTGTGTAACATTAATTTGCAAGTTTGCAACAATGTTCTTTAGTGTTTAATGGGTGCAACAAAGCTATTTAATGGTCCTTATACGAACGAATATTAAACAAT	177
Tbg2	_gamb1949g01.q1k-RC	GCGCAGTTAACGCTATTATACACAATAACTTTTAATGTGTGCCATATTAATTACAAGTGTGCAACATTAAATACAAGTGTGTAACATTAATTTGCAAGTTTGCAACAATGTTCTTTAGTGTTTAATGTGTGCAACAAAGCTATTTAATGGTCCTTATACGAACGAATATTAAACAAT	177
Tbg2	_gamb660b04.q1k-RC	GCGCAGTTAACGCTATTATACACAATAACTTTTAATGTGTGCCATATTAATTACAAGTGTGCAACATTAAATACAAGTGTGTAACATTAATTTGCAAGTTTGCAACAATGTTCTTTAGTGTTTAATGTGTGCAACAAAGCTATTTAATGGTCCTTATACGAACGAATATTAAACAAT	177
Tbg2	_gamb1801e06.p1k	GCGCAGTTAACGCTATTATACACAATAACTTTTAATGTGTGCCATATTAATTACAAGTGTGCAACATTAAATACAAGTGTGTAACATTAATTTGCAAGTTTGCAACAATGTTCTTTAGTGTTTAATGTGTGCAACAAAGCTATTTAATGGTCCTTATACGAACGAATATTAAACAAT	177
Tbg2	_gamb2335e02.q1k-RC	GCGCAGTTAACGCTATTATACACAATAACTTTTAATGTGTGCCATATTAATTACAAGTGTGCAACATTAAATACAAGTGTGTAACGTTAATTTGCAAGTTTGCAACAATGTTCTTTAGTGTTTAATGTGTGTAACAAAGCTATTTAATGGTCCTTATACGAACGAATATTAAACAAT	177
Tbg2	_gamb2294h12.q1k	GCGCAGTTAACGCTATTATACACAATAACTTTTAATGTGTGCCATATTAATTACAAGTGTGCAACATTAAATACAAGTGTGTAACGTTAATTTGCAAGTTTGCAACAATGTTCTTTAGTGTTTAATGGGTGCAAAAAAGCTATTTAATGGTCCTTATACGAACGAATATTAAACAAT	177
Tbg2	_gamb2409e07.q1k-RC	GCGCAGTTAACGCTATTATACACAATAACTTTTAATGTGTGCCATATTAATTACAAGTGTGCAACATTAAATACAAGTGTGTAACGTTAATTTGCAAGTTTACAACAATGTTCTTTAGTGTTTAATGGGTGCAACAAAGCTATTTAATGGTCCTTATACGAACGAATATTAAACAAT	177
Tbg2	_gamb1834h09.p1k	GCGCAGTTAACGCTATTATACACAATAACTTTTAATGTGTGCCATATTAATTACAAGTGTGCAACATTAAATACAAGTGTGTAACATTATTTTGCAAGTTTGTAACAATGTTCTTTAGTGTTTAATGTGTGCAACAAAGCTATTTAATGGTCCTTATACAAACGAATATTAAACAAT	177
Tbg2	_gamb2054b06.p1k	GCGCAGTTAACGCTATTATACACAATAACTTTTAATGTGTGCCATATTAATTACAAGTGTGCAACATTAAATACAAGTGTGTAACATTAATTTGCAAGTTTGCAACAATGTTCTTTAGTGTTTAATGTGTGCAACAAAGCTATATAATGGTCCTTATACAAACGAATATTAAACAAT	177
Tbg2	_gamb2177e06.q1k-RC	GCGCAGTTAACGCTATTATACACAATAACTTTTAATGTGTGCCATATTAATTACAAGTGTGCAACATTAAATACAAGTGTGTAACGTTAATTTGCAAGTTTGCAACAATGTTCTTTAGTGTTTAATGTGTGCAACAAAGCTATTTAATGGTCCTTATACAAACGAATATTAAACAAT	177
Tbg2	_gamb2080d07.q1k	GCGCAGTTAACGCTATTATACACAATAACTTTTAATGTGTGCCATATTAATTACAAGTGTGCAACATTAAATACAAGTGTGTAACATTAATTTGCAAGTTTACAACAATGTTCTTTAGTGTTTAATGTGTGCAACAAAGCTATTTAATGGTCCTTATACGAACGAATATTAAACAAT	177
Tbg2	_gamb2136e12.p1k	GCGCAGTTAACGCTATTATACACAATAACTTTTAATGTGTGCCATATTAATTACAAGTGTGCAACATTAAATACAAGTGTGTAACATTAATTTGCAAGTTTACAACAATGTTCTTTAGTGTTTAATGTGTGCAACAAAGCTATTTAATGGTCCTTATACGAACGAATATTAAACAAT	177
Tbg2	_gamb2470b05.q1k	GCGCAGTTAACGCTATTATACACAATAACTTTTAATGTGTGCCATATTAATTACAAGTGTGCAACATTAAATACAAGTGTGTAACATTAATTTGCAAGTTTACAACAATGTTCTTTAGTGTTTAATGTGTGCAACAAAGCTATTTAATGGTCCTTATACGAACGAATATTAAACAAT	177
Tbg2	_gamb2470b11.q1k	GCGCAGTTAACGCTATTATACACAATAACTTTTAATGTGTGCCATATTAATTACAAGTGTGCAACATTAAATACAAGTGTGTAACATTAATTTGCAAGTTTACAACAATGTTCTTTAGTGTTTAATGTGTGCAACAAAGCTATTTAATGGTCCTTATACGAACGAATATTAAACAAT	177
Tbg2	_gamb2227c07.p1k-RC	GCGCAGTTAACGCTATTATACACAATAACTTTTAATGTGTGCCATATTAATTACAAGTGTGCAACATTAAATACAAGTGTGTAACGTTAATTTGCAAGTTTGCAACAATGTTCTTTAGTGTTTAATGTGTGTAACAAAGCTATTTAATGGTCCTTATACGAACGAATATTAAACAAT	177
Tbg2	_gamb2400g08.p1k	GCGCAGTTAACGCTATTATACACAATAACTTTTAATGTGTGCCATATTAATTACAAGTGTGCAACATTAAATACAAGTGTGTAACATTAATTTGCAAGTTTGCAACAATGTTCTTTAGTGTTTAATGTGTGCAACAAAGCTATATAATGGTCCTTATACAAACGAATATTAAACAAT	177
Tbg2	_gamb2646d01.q1k-RC	GCGCAGTTAACGCTATTATACACAATAACTTTTAATGTGTGCCATATTAATTACAAGTGTGCAACATTAAATACAAGTGTGTAACATTAATTTGCAAGTTTGCAACAATGTTCTTTAGTGTTTAATGTGTGCAACAAAGCTATTTAATGGTCCTTATACAAACGAATATTAAACAAT	177
Tbg2	_gamb1648d09.p1k-RC	GCGCAGTTAACGCTATTATACACAATAACTTTTAATGTGTGCCATATTAATTACAAGTGTGCAACATTAAATACAAGTGTGTAACATTAATTTGCAAGTTTGCAACAATGTTCTTTAGTGTTTAATGTGTGCAACAAAGCTATTTAATGGTCCTTATACGAACGAATATTAAACAAT	177
Tbg2	_gamb2343g06.q1k-RC	GCGCAGTTAACGCTATTATACACAATAACTTTTAATGTGTGCCATATTAATTACAAGTGTGCAACATTAAATACAAGTGTGTAACATTAATTTGCAAGTTTGCAACAATGTTCTTTAGTGTTTAATGTGTGTAACAAAGCTATTTAATGGTCCTTATACGAACGAATATTAAACAAT	177
Tbg2	_gamb2343h04.q1k-RC	GCGCAGTTAACGCTATTATACACAATAACTTTTAATGTGTGCCATATTAATTACAAGTGTGCAACATTAAATACAAGTGTGTAACATTAATTTGCAAGTTTGCAACAATGTTCTTTAGTGTTTAATGTGTGTAACAAAGCTATTTAATGGTCCTTATACGAACGAATATTAAACAAT	177
Tbg2	_gamb2060h06.p1k-RC	GCGCAGTTAACGCTATTATACACAATAACTTTTAATGTGTGCCATATTAATTACAAGTGTGCAACATTAAATACAAGTGTGTAACGTTAATTTGCAAGTTTGCAACAATGTTCTTTAGTGTTTAATGTGTGTAACAAAGCTATTTAATGGTCCTTATACAAACGAATATTAAACAAT	177
Tbg2	_gamb2106c03.q1k-RC	GCGCAGTTAACGCTATTATACACAATAACTTTTAATGTGTGCCATATTAATTACAAGTGTGCAACATTAAATACAAGTGTGTAACATTAATTTGCAAGTTTGCAACAATGTTCTTTAGTGTTTAATGTGTGTAACAAAGCTATTTAATGGTCCTTATACAAACGAATATTAAACAAT	177
Tbg2	_gamb2063b11.q1k-RC	GCGCAGTTAACGCTATTATACACAATAACTTTTAATGTGTGCCATATTAATTACAAGTGTGCAACATTAAATACAAGTGTGTAACATTAATTTGCAAGTTTGCAACAATGTTCTTTAGTGTTTAATGTGTGCAACAAAGCTATTTAATGGTCCTTATACGAACGAATATTAAACAAT	177
Tbg2	_gamb2028d07.p1k	GCGCAGTTAACGCTATTATACACAATAACTTTTAATGTGTGCCATATTAATTACAAGTGTGCAACATTAAATACAAGTGTGTAACATTAATTTGCAAGTTTGCAACAATGTTCTTTAGTGTTTAATGTGTGCAACAAAGCTATTTAATGGTCCTTATACGAACGAATATTAAACAAT	177
Tbg2	_gamb2082h01.q1k	GCGCAGTTAACGCTATTATACACAATAACTTTTAATGTGTGCCATATTAATTACAAGTGTGCAACATTAAATACAAGTGTGTAACATTAATTTGCAAGTTTGCAACAATGTTCTTTAGTGTTTAATGTGTGCAACAAAGCTATATAATGGTCCTTATACAAACGAATATTAAACAAT	177
Tbg2	_gamb1742c11.p1k	GCGCAGTTAACGCTATTATACACAATAACTTTTAATGTGTGCCATATTAATTACAAGTGTGCAACATTAAATACAAGTGTGTAACATTAATTTGCAAGTTTGCAACAATGTTCTTTAGTGTTTAATGTGTGCAACAAAGCTATTTAATGGTCCTTATACGAACGAATATTAAACAAT	177
Tbg2	_gamb1949a11.q1k	GCGCAGTTAACGCTATTATACACAATAACTTTTAATGTGTCCCATATTAATTACAAGTGTGCAACATTAAATACAAGTGTGTAACGTTAATTTGCAAGTTTGCAACAATGTTCTTTAGTGTTTAATGGGTGCAACAAAGCTATTTAATGGTCCTTATACGAACGAATATTAAACAAT	177
Tbg2	_gamb2082h01.p1k-RC	GCGCAGTTAACGCTATTATACACAATAACTTTTAATGTGTGCCATATTAATTACAAGTGTGCAACATTAAATACAAGTGTGTAACGTTAATTTGCAAGTTTGCAACAATGTTCTTTAGTGTTTAATGTGTGCAACAAAGCTATTTAATGGTCCTTATACAAACGAATATTAAACAAT	177
Tbg2	_gamb2344a05.q1k-RC	GCGCAGTTAACGCTATTATACACAATAACTTTTAATGTGTGCCATATTAATTACAAGTGTGCAACATTAAATACAAGTGTGTAACGTTAATTTGCAAGTTTGCAACAATGTTCTTTAGTGTTTAATGTGTGCAACAAAGCTATTTAATGGTCCTTATACGAACGAATATTAAACAAT	177
Tbg2	_gamb1690e03.q1k	GCGCAGTTAACGCTATTATACACAATAACTTTTAATGTGTGCCATATTAATTACAAGTGTGCAACATTAAATACAAGTGTGTAACATTAATTTGCAAGTTTGCAACAATGTTCTTTAGTGTTTAATGTGTGCAACAAAGCTATTTAATGGTCCTTATACGAACGAATATTAAACAAT	177
Tbg2	_gamb2054e08.q1k-RC	GCGCAGTTAACGCTATTATACACAATAACTTTTAATGTGTGCCATATTAATTACAAGTGTGCAACATTAAATACAAGTGTGTAACGTTAATTTGCAAGTTTGCAACAATGTTCTTTAGTGTTTAATGTGTGCAACAAAGCTATTTAATGGTCCTTATACGAACGAATATTAAACAAT	177
Tbg2	_gamb1931a09.p1k-RC	GCGCAGTTAACGCTATTATACACAATAACTTCTAATGTGTGCCATATTAATTACAAGTGTGCAACATTAAATACAAGTGTGTAACGTTAATTTGCAAGTTTGCAACAATGTTCTTTAGTGTTTAATGTGTGTAACAAAGCTATTTAATGGTCCTTATACAAACGAATATTAAACAAT	177
Tbg2	_gamb1742c11.q1k-RC	GCGCAGTTAACGCTATTATACACAATAACTTTTAATGTGTGCCATATTAATTACAAGTGTGCAACATTAAATACAAGTGTGTAACGTTAATTTGCAAGTTTGCAACAATGTTCTTTAGTGTTTAATGTGTGTAACAAAGCTATTTAATGGTCCTTATACAAACGAATATTAAACAAT	177
Tbg2	_gamb2435f08.p1ka	GCGCAGTTAACGCTATTATACACAATAACTTTTAATGTGTGCCATATTAATTACAAGTGTGCAACATTAAATACAAGTGTGTAACGTTAATTTGCAAGTTTGCAACAATGTTCTTTAGTGTTTAATGTGTGCAACAAAGCTATTTAATGGTCCTTATACAAACGAATATTAAACAAT	177
Tbg2	_gamb2137h01.p1k	GCGCAGTTAACGCTATTATACACAATAACTTTTAATGTGTGCCATATTAATTACAAGTGTGCAACATTAAATACAAGTGTGTAACGTTAATTTGCAAGTTTGCAACAATGTTCTTTAGTGTTTAATGTGTGCAACAAAGCTATTTAATGGTCCTTATACGAACGAATATTAAACAAT	177
Tbg2	_gamb2150f09.p1k-RC	GCGCAGTTAACGCTATTATACACAATAACTTTTAATGTGTGCCATATTAATTACAAGTGTGCAACATTAAATACAAGTGTGTAACATTAATTTGCAAGTTTGCAACAATGTTCTTTAGTGTTTAATGTGTGCAACAAAGCTATTTAATGGTCCTTATACGAACGAATATTAAACAAT	177
Tbg2	_gamb2247b12.p1k	GCGCAGTTAACGCTATTATACACAATAACTTTTAATGTGTGCCATATTAATTACAAGTGTGCAACATTAAATACAAGTGTGTAACATTAATTTGCAAGTTTGCAACAATGTTCTTTAGTGTTTAATGTGTGCAACAAAGCTATTTAATGGTCCTTATACGAACGAATATTAAACAAT	177
Tbg2	_gamb2013e12.q1k	GCGCAGTTAACGCTATTATACACAATAACTTTTAATGTGTGCCATATTAATTACAAGTGTGCAACATTAAATACAAGTGTGTAACATTAATTTGCAAGTTTGCAACAATGTTCTTTAGTGTTTAATGTGTGCAACAAAGCTATTTAATGGTCCTTATACGAACGAATATTAAACAAT	177
Tbg3	_gamb1918g09.q1k-RC-RC	GCGCAGTTAACGCTATTATACACAATAACTTTTAATGTGTGCAACATTAATTACAAGTGTGCAACATTAAATACAAGTGTGTAACGTTAATTTGCAAGTTTGCAACAATGTTCTTTAGTGTTTAATGTGTGCAACAAAGCTATTTAATGGTCCTTATACAAACGAATATTAAACAAT	177
Tbg3	_gamb1918g09.q1k	GCGCAGTTAACGCTATTATACACAATAACTTTTAATGTGTGCAACATTAATTACAAGTGTGCAACATTAAATACAAGTGTGTAACGTTAATTTGCAAGTTTGCAACAATGTTCTTTAGTGTTTAATGTGTGCAACAAAGCTATTTAATGGTCCTTATACAAACGAATATTAAACAAT	177
Tbg3	_gamb783g06.q1k	GCGCAGTTAACGCTATTATACACAATAACTTTTAATGTGTGCCATATTAATTACAAGTGTGCAACATTAAATACAAGTGTGTAACATTAATTTGCAAGTTTGCAACGCTGTTCTTTAGTGTTTAATGTGTGCAACAAAGCTAATTAATGGTCCTTATACGAACGAATATTAAACAAT	177
Tbg3	_gamb2224b02.p1k-RC	GCGCAGTTAACGCTATTATACACAATAACTTTTAATGTGTGCAACATTAATTACAAGTGTGCAACATTAAATACAAGTGTGTAACATTAATTTGCAAGTTTGCAACAATGTTCTTTAGTGTTTAATGGGTGCAACAAAGCTATTTAATGGTTCTTATACGAACGAATATTAAACAAT	177
Tbg3	_gamb1904e03.p1k-RC	GCACAGTTAACGCTATTATACACAATAACTTTTAATGTGTGCAACATTAATTACAAGTGTGCAACATTAAATACAAGTGTGTAACATTAATTTGCAAGTTTGCAACAATGTTCTTTAGTGTTTAATGGGTGCAACAAAGCTAATAAATGGTTCTTATACGAACGAATATTAAACAAT	177
Tbg3	_gamb2298d08.p1k	GCGCAGTTAACGCTATTATACACAATAACTTTTAATGTGTGCAACATTAATTACAAGTGCGTTACATTAAATACAAGTGTGTAACATTAATTTGCAAGTTTGCAACAATGTTCTTTAGTGTTTAATGGGTGCAACAAAGCTAATAAATGGTTCTTATACGAACGAATATTAAACAAT	177
Tbg3	_gamb1564f07.q1k	GCGCAGTTAACGCTATTATACACAATAACTTTTAATGTGTGCCATATTAATTACAAGTGTGCAACATTAAATACAAGTGTGTAACGTTAATTTGCAAGTTTGCAACAATGTTCTTTAGTGTTTAATGGGTGCAACAAAGCTATTTAATGGTCCTTATACGAACGAATATTAAACAAT	177
Tbg3	_gamb2165h09.p1k	GCGCAGTTAACGCTATTATACACAATAACTTTTAATGTGTGCCATATTAATTACAAGTGTGCAACATTAAATACAAGTGTGTAACGTTAATTTGCAAGTTTGCAACAATGTTCTTTAGTGTTTAATGGGTGCAACAAAGCTATTTAATGGTCCTTATACGAACGAATATTAAACAAT	177
Tbg3	_gamb1966d12.p1k	GCGCAGTTAACGCTATTATACACAATAACTTTTAATGTGTGCCATATTAATTACAAGTGTGCAACATTAAATACAAGTGTGTAACATTAATTTGCAAGTTTGCAACAATGTTCTTTAGTGTTTAATGGGTGCAACAAAGCTATTTAATGGTCCTTATACGAATGAATATTAAACAAT	177
Tbg3	_gamb2185a07.q1k-RC	GCGCAGTTAACGTTATTATACACAATAACTTTTAATGTGTGCCATATTAATTACAAGTGTGCAACATTAAATACAAGTGTGTAACATTAATTGGCAAGTTGGCAACAATGTTCTTTAGTGTTTAAGGGGTGCAACAAAGTTATTTAATGGTCCTTATACGAAGGATTATTAACCAAT	177
Tbg3	_gamb660b04.p1k	GCGCAGTTAACGCTATTATACACAATAACTTTTAATGTGTGCCATATTAATTACAAGTGTGCAACATTAAATACAAGTGTGTAACATTAATTTGCAAGTTTGCAACAATGTTCTTTAGTGTTTAATGTGTGCAACAAAGCTATTTAATGGTCCTTATACGAACGAATATTAAACAAT	177
Tbg3	_gamb1916a01.q1k-RC	GCGCAGTTAACGCTATTATACACAATAACTTTTAATGTGTGCCATATTAATTACAAGTGTGCAACATTAAATACAAGTGTGTAACGTTAATTTGCAAGTTTGCAACAATGTTCTCTAGTGTTTAATGGGTGCAACAAAGCTATTTAATGGTCCTTATACAAACGAATATTAAACAAT	177
Tbg3	_gamb1949g01.q1k-RC	GCGCAGTTAACGCTATTATACACAATAACTTTTAATGTGTGCCATATTAATTACAAGTGTGCAACATTAAATACAAGTGTGTAACATTAATTTGCAAGTTTGCAACAATGTTCTTTAGTGTTTAATGTGTGCAACAAAGCTATTTAATGGTCCTTATACGAACGAATATTAAACAAT	177
Tbg3	_gamb660b04.q1k-RC	GCGCAGTTAACGCTATTATACACAATAACTTTTAATGTGTGCCATATTAATTACAAGTGTGCAACATTAAATACAAGTGTGTAACATTAATTTGCAAGTTTGCAACAATGTTCTTTAGTGTTTAATGTGTGCAACAAAGCTATTTAATGGTCCTTATACGAACGAATATTAAACAAT	177
Tbg3	_gamb1801e06.p1k	GCGCAGTTAACGCTATTATACACAATAACTTTTAATGTGTGCCATATTAATTACAAGTGTGCAACATTAAATACAAGTGTGTAACATTAATTTGCAAGTTTGCAACAATGTTCTTTAGTGTTTAATGGGTGCAACAAAGCTATTTAATGGTCCTTATACGAACGAATATTAAACAAT	177
Tbg3	_gamb2335e02.q1k-RC	GCGCAGTTAACGCTATTATACACAATAACTTTTAATGTGTGCCATATTAATTACAAGTGTGCAACATTAAATACAAGTGTGTAACGTTAATTTGCAAGTTTGCAACAATGTTCTTTAGTGTTTAATGTGTGTAACAAAGCTATTTAATGGTCCTTATACGAACGAATATTAAACAAT	177
Tbg3	_gamb2290h04.q1k	GCGCAGTTAACGCTATTATACACAATAACTTTTAATGTGTGCCATATTAATTACAAGTGTGCAACATTAAATACAAGTGTGTAACATTAATTTGCAAGTTTGCAACGCTGTTCTTTAGTGTTTAATGTGTGCAACAAAGCTATTTAATGGTCCTTATACGAACGAATATTAAACAAT	177
Tbg3	_gamb2294h12.q1k	GCGCAGTTAACGCTATTATACACAATAACTTTTAATGTGTGCCATATTAATTACAAGTGTGCAACATTAAATACAAGTGTGTAACATTAATTTGCAAGTTTGCAACGCTGTTCTTTAGTGTTTAATGTGTGCAACAAAGCTATTTAATGGTCCTTATACGAACGAATATTAAACAAT	177
Tbg3	_gamb2409e07.q1k-RC	GCGCAGTTAACGCTATTATACACAATAACTTTTAATGTGTGCCATATTAATTACAAGTGTGCAACATTAAATACAAGTGTGTAACATTAATTTGCAAGTTTACAACAATGTTCTTTAGTGTTTAATGTGTGCAACAAAGCTATTTAATGGTCCTTATACGAACGAATATTAAACAAT	177
Tbg3	_gamb1834h09.p1k	GCGCAGTTAACGCTATTATACACAATAACTTTTAATGTGTGCCATATTAATTACAAGTGTGCAACATTAAATACAAGTGTGTAACATTATTTTGCAAGTTTGTAACAATGTTCTTTAGTGTTTAATGTGTGCAACAAAGCTATTTAATGGTCCTTATACGAACGAATATTAAACAAT	177
Tbg3	_gamb2054b06.p1k	GCGCAGTTAACGCTATTATACACAATAACTTTTAATGTGTGCCATATTAATTACAAGTGTGCAACATTAAATACAAGTGTGTAACGTTAATTTGCAAGTTTGCAACAATGTTCTTTAGTGTTTAATGTGTGTAACAAAGCTATTTAATGGTCCTTATACGAACGAATATTAAACAAT	177
Tbg3	_gamb2177e06.q1k-RC	GCGCAGTTAACGCTATTATACACAATAACTTTTAATGTGTGCCATATTAATTACAAGTGTGCAACATTAAATACAAGTGTGTAACGTTAATTTGCAAGTTTGCAACAATGTTCTTTAGTGTTTAATGGGTGCAACAAAGCTATTTAATGGTCCTTATACGAACGAATATTAAACAAT	177
Tbg3	_gamb2080d07.q1k	GCGCAGTTAACGCTATTATACACAATAACTTTTAATGTGTGCCATATTAATTACAAGTGTGCAACATTAAATACAAGTGTGTAACATTAATTTGCAAGTTTACAACAATGTTCTTTAGTGTTTAATGTGTGCAACAAAGCTATTTAATGGTCCTTATACGAACGAATATTAAACAAT	177
Tbg3	_gamb2136e12.p1k	GCGCAGTTAACGCTATTATACACAATAACTTTTAATGTGTGCCATATTAATTACAAGTGTGCAACATTAAATACAAGTGTGTAACATTAATTTGCAAGTTTGCAACAATGTTCTTTAGTGTTTAATGGGTGCAACAAAGCTATTTAATGGTCCTTATACGAACGAATATTAAACAAT	177
Tbg3	_gamb2470b05.q1k	GCGCAGTTAACGCTATTATACACAATAACTTTTAATGTGTGCCATATTAATTACAAGTGTGCAACATTAAATACAAGTGTGTAACATTAATTTGCAAGTTTACAACAATGTTCTTTAGTGTTTAATGTGTGCAACAAAGCTATTTAATGGTCCTTATACGAACGAATATTAAACAAT	177
Tbg3	_gamb2470b11.q1k	GCGCAGTTAACGCTATTATACACAATAACTTTTAATGTGTGCCATATTAATTACAAGTGTGCAACATTAAATACAAGTGTGTAACATTAATTTGCAAGTTTACAACAATGTTCTTTAGTGTTTAATGTGTGCAACAAAGCTATTTAATGGTCCTTATACGAACGAATATTAAACAAT	177
Tbg3	_gamb2227c07.p1k-RC	GCGCAGTTAACGCTATTATACACAATAACTTTTAATGTGTGCCATATTAATTACAAGTGTGCAACATTAAATACAAGTGTGTAACGTTAATTTGCAAGTTTGCAACAATGTTCTTTAGTGTTTAATGTGTGTAACAAAGCTATTTAATGGTCCTTATACAAACGAATATTAAACAAT	177
Tbg3	_gamb2400g08.p1k	GCGCAGTTAACGCTATTATACACAATAACTTTTAATGTGTGCCATATTAATTACAAGTGTGCAACATTAAATACAAGTGTGTAACGTTAATTTGCAAGTTTGCAACAATGTTCTTTAGTGTTTAATGTGTGCAACAAAGCTATTTAATGGTCCTTATACAAACGAATATTAAACAAT	177
Tbg3	_gamb2646d01.q1k-RC	GCGCAGTTAACGCTATTATACACAATAACTTTTAATGTGTGCCATATTAATTACAAGTGTGCAACATTAAATACAAGTGTGTAACATTAATTTGCAAGTTTGCAACAATGTTCTTTAGTGTTTAATGTGTGCAACAAAGCTATATAATGGTCCTTATACAAACGAATATTAAACAAT	177
Tbg3	_gamb1648d09.p1k-RC	GCGCAGTTAACGCTATTATACACAATAACTTTTAATGTGTGCCATATTAATTACAAGTGTGCAACATTAAATACAAGTGTGTAACATTAATTTGCAAGTTTGCAACAATGTTCTTTAGTGTTTAATGTGTGCAACAAAGCTATATAATGGTCCTTATACAAACGAATATTAAACAAT	177
Tbg3	_gamb2343g06.q1k-RC	GCGCAGTTAACGCTATTATACACAATAACTTTTAATGTGTGCCATATTAATTACAAGTGTGCAACATTAAATACAAGTGTGTAACATTAATTTGCAAGTTTGCAACAATGTTCTTTAGTGTTTAATGTGTGCAACAAAGCTATATAATGGTCCTTATACAAACGAATATTAAACAAT	177
Tbg3	_gamb2343h04.q1k-RC	GCGCAGTTAACGCTATTATACACAATAACTTTTAATGTGTGCCATATTAATTACAAGTGTGCAACATTAAATACAAGTGTGTAACATTAATTTGCAAGTTTGCAACAATGTTCTTTAGTGTTTAATGTGTGCAACAAAGCTATATAATGGTCCTTATACAAACGAATATTAAACAAT	177
Tbg3	_gamb2060h06.p1k-RC	GCGCAGTTAACGCTATTATACACAATAACTTTTAATGTGTGCCATATTAATTACAAGTGTGCAACATTAAATACAAGTGTGTAACGTTAATTTGCAAGTTTGCAACAATGTTCTTTAGTGTTTAATGGGTGCAACAAAGCTATTTAATGGTCCTTATACGAACGAATATTAAACAAT	177
Tbg3	_gamb2106c03.q1k-RC	GCGCAGTTAACGCTATTATACACAATAACTTTTAATGTGTGCCATATTAATTACAAGTGTGCAACATTAAATACAAGTGTGTAACATTAATTTGCAAGTTTGCAACAATGTTCTTTAGTGTTTAATGTGTGCAACAAAGCTATTTAATGGTCCTTATACGAACGAATATTAAACAAT	177
Tbg3	_gamb2063b11.q1k-RC	GCGCAGTTAACGCTATTATACACAATAACTTTTAATGTGTGCCATATTAATTACAAGTGTGCAACATTAAATACAAGTGTGTAACGTTAATTTGCAAGTTTGCAACAATGTTCTTTAGTGTTTAATGTGTGCAACAAAGCTATTTAATGGTCCTTATACGAACGAATATTAAACAAT	177
Tbg3	_gamb2028d07.p1k	GCGCAGTTAACGCTATTATACACAATAACTTTTAATGTGTGCCATATTAATTACAAGTGTGCAACATTAAATACAAGTGTGTAACATTAATTTGCAAGTTTGCAACAATGTTCTTTAGTGTTTAATGTGTGCAACAAAGCTATTTAATGGTCCTTATACGAACGAATATTAAACAAT	177
Tbg3	_gamb2082h01.q1k	GCGCAGTTAACGCTATTATACACAATAACTTTTAATGTGTGCCATATTAATTACAAGTGTGCAACATTAAATACAAGTGTGTAACATTAATTTGCAAGTTTGCAACAATGTTCTTTAGTGTTTAATGTGTGCAACAAAGCTATTTAATGGTCCTTATACGAACGAATATTAAACAAT	177
Tbg3	_gamb2205g06.q1k-RC	GCGCAGTTAACGCTATTATACACAATAACTTTTAATGTGTGCCATATTAATTACAAGTGTGCAACATTAAATACAAGTGTGTAACATTAATTTGCAAGTTTGCAACAATGTTCTTTAGTGTTTAATGTGTGCAACAAAGCTATTTAATGGTCCTTATACGAACGAATATTAAACAAT	177
Tbg3	_gamb1742c11.p1k	GCGCAGTTAACGCTATTATACACAATAACTTTTAATGTGTGCCATATTAATTACAAGTGTGCAACATTAAATACAAGTGTGTAACGTTAATTTGCAAGTTTGCAACAATGTTCTTTAGTGTTTAATGTGTGCAACAAAGCTATTTAATGGTCCTTATACGAACGAATATTAAACAAT	177
Tbg3	_gamb1949a11.q1k	GCGCAGTTAACGCTATTATACACAATAACTTTTAATGTGTGCCATATTAATTACAAGTGTGCAACATTAAATACAAGTGTGTAACATTAATTTGCAAGTTTGCAACAATGTTCTTTAGTGTTTAATGGGTGCAACAAAGCTATTTAATGGTCCTTATACGAACGAATATTAAACAAT	177
Tbg3	_gamb2082h01.p1k-RC	GCGCAGTTAACGCTATTATACACAATAACTTTTAATGTGTGCCATATTAATTACAAGTGTGCAACATTAAATACAAGTGTGTAACGTTAATTTGCAAGTTTGCAACAATGTTCTTTAGTGTTTAATGTGTGCAACAAAGCTATTTAATGGTCCTTATACGAACGAATATTAAACAAT	177
Tbg3	_gamb1967f04.q1k	GCGCAGTTAACGCTATTATACACAATAACTTTTAATGTGTGCCATATTAATTACAAGTGTGCAACATTAAATACAAGTGTGTAACATTAATTTGCAAGTTTGCAACAATGTTCTTTAGTGTTTAATGTGTGCAACAAAGCTATTTAATGGTCCTTATACGAACGAATATTAAACAAT	177
Tbg3	_gamb2344a05.q1k-RC	GCGCAGTTAACGCTATTATACACAATAACTTTTAATGTGTGCCATATTAATTACAAGTGTGCAACATTAAATACAAGTGTGTAACATTAATTTGCAAGTTTGCAACAATGTTCTTTAGTGTTTAATGTGTGCAACAAAGCTATTTAATGGTCCTTATACAAACGAATATTAAACAAT	177
Tbg3	_gamb1964a05.q1k-RC	GCGCAGTTAACGCTATTATACACAATAACTTTTAATGTGTGCCATATTAATTACAAGTGTGCAACATTAAATACAAGTGTGTAACGTTAATTTGCAAGTTTGCAACAATGTTCTTTAGTGTTTAATGTGTGCAACAAAGCTATTTAATGGTCCTTATACGAACGAATATTAAACAAT	177
Tbg3	_gamb1690e03.q1k	GCGCAGTTAACGCTATTATACACAATAACTTTTAATGTGTGCCATATTAATTACAAGTGTGCAACATTAAATACAAGTGTGTAACATTAATTTGCAAGTTTGCAACAATGTTCTTTAGTGTTTAATGTGTGCAACAAAGCTATATAATGGTCCTTATACAAACGAATATTAAACAAT	177
Tbg3	_gamb2054e08.q1k-RC	GCGCAGTTAACGCTATTATACACAATAACTTTTAATGTGTGCCATATTAATTACAAGTGTGCAACATTAAATACAAGTGTGTAACATTAATTTGCAAGTTTGCAACAATGTTCTTTAGTGTTTAATGTGTGCAACAAAGCTATATAATGGTCCTTATACAAACGAATATTAAACAAT	177
Tbg3	_gamb1931a09.p1k-RC	GCGCAGTTAACGCTATTATACACAATAACTTTTAATGTGTGCCATATTAATTACAAGTGTGCAACATTAAATACAAGTGTGTAACGTTAATTTGCAAGTTTGCAACAATGTTCTTTAGTGTTTAATGTGTGCAACAAAGCTATTTAATGGTCCTTATACGAACGAATATTAAACAAT	177
Tbg3	_gamb1742c11.q1k-RC	GCGCAGTTAACGCTATTATACACAATAACTTTTAATGTGTGCCATATTAATTACAAGTGTGCAACATTAAATACAAGTGTGTAACATTAATTTGCAAGTTTGCAACAATGTTCTTTAGTGTTTAATGTGTGCAACAAAGCTATTTAATGGTCCTTATACGAACGAATATTAAACAAT	177
Tbg3	_gamb2381c03.p1k-RC	GCGCAGTTAACGCTATTATACACAATAACTTTTAATGTGTGCCATATTAATTACAAGTGTGCAACATTAAATACAAGTGTGTAACGTTAATTTGCAAGTTTGCAACAATGTTCTTTAGTGTTTAATGTGTGCAACAAAGCTATTTAATGGTCCTTATACGAACGAATATTAAACAAT	177
Tbg3	_gamb2435f08.p1ka	GCGCAGTTAACGCTATTATACACAATAACTTTTAATGTGTGCCATATTAATTACAAGTGTGCAACATTAAATACAAGTGTGTAACATTAATTTGCAAGTTTGCAACAATGTTCTTTAGTGTTTAATGTGTGCAACAAAGCTATTTAATGGTCCTTATACGAACGAATATTAAACAAT	177
Tbg3	_gamb2137h01.p1k	GCGCAGTTAACGCTATTATACACAATAACTTTTAATGTGTGCCATATTAATTACAAGTGTGCAACATTAAATACAAGTGTGTAACATTAATTTGCAAGTTTGCAACAATGTTCTTTAGTGTTTAATGTGTGCAACAAAGCTATTTAATGGTCCTTATACGAACGAATATTAAACAAT	177
Tbg3	_gamb2150f09.p1k-RC	GCGCAGTTAACGCTATTATACACAATAACTTTTAATGTGTGCCATATTAATTACAAGTGTGCAACATTAAATACAAGTGTGTAACGTTAATTTGCAAGTTTGCAACAATGTTCTTTAGTGTTTAATGTGTGCAACAAAGCTATTTAATGGTCCTTATACAAACGAATATTAAACAAT	177
Tbg3	_gamb2247b12.p1k	GCGCAGTTAACGCTATTATACACAATAACTTTTAATGTGTGCCATATTAATTACAAGTGTGCAACATTAAATACAAGTGTGTAACGTTAATTTGCAAGTTTGCAACAATGTTCTTTAGTGTTTAATGTGTGCAACAAAGCTATTTAATGGTCCTTATACAAACGAATATTAAACAAT	177
Tbg3	_gamb2013e12.q1k	GCGCAGTTAACGCTATTATACACAATAACTTTTAATGTGTGCCATATTAATTACAAGTGTGCAACATTAAATACAAGTGTGTAACGTTAATTTGCAAGTTTGCAACAATGTTCTTTAGTGTTTAATGTGTGCAACAAAGCTATTTAATGGTCCTTATACAAACGAATATTAAACAAT	177
Tbg4	_gamb783g06.p1k-RC	GCGCAGTTAACGCTATTATACACAATAACTTTTAATGTGTGCAACATTAATTACAAGTGTGCAACATTAAATACAAGTGTGTAACGTTAATTTGCAAGTTTGCAACAATGTTCTTTAGTGTTTAATGTGTGCAACAAAGCTATTTAATGGTCCTTATACAAACGAATATTAAACAAT	177
Tbg4	_gamb1979g07.p1k-RC	GCGCAGTTAACGCTTTTATACACAATAACTTTTAATGTGTGCCATATGAATTTCAAGTGTGCAACATTAAATACAAGTGTGTAACGTTAATTTGCAAGTTTGCAACAATGTTCTTTAGTGTTTAATGGGTGCAACAAAGCTATTTAATGGTCCTTATACGAACGAATATTAAACAAT	177
Tbg4	_gamb1962b05.p1k-RC	GCGCAGTTAACGCTATTATACACAATAACTTTTAATGTGTGCCATATTAATTACAAGTGTGCAACATTAAATACAAGTGTGTAACGTTAATTTGCAAGTTTGCAACAATGTTCTTTAGTGTTTAATGGGTGCAACAAAGCTATTTAATGGTCCTTATACGAACGAATATTAAACAAT	177
Tbg4	_gamb1904e03.p1k-RC	GCGCAGTTAACGCTATTATACACAATAACTTTTAATGTGTGCCATATTAATTACAAGTGTGCAACATTGAATACAAGTGTGTAACATTAATTTGCAAGTTTGCAACGCTGTTCTTTAGTGTTTAATGTGTGCAACAAAGCTAATTAATGGTTCTTATATGAACGAATATTAAACAAT	177
Tbg4	_gamb2298d08.p1k	GCGCAGTTAACGCTATTATACACAATAACTTTTAATGTGTGCAACATTAATTACAAGTGTGCAACATTAAATACAAGTGTGTAACATTAATTTGCAAGTTTGCAACAATGTTCTTTAGTGTTTAATGGGTGCAACAAAGCTATTAAATGGTTCTTATACAAACGAATATTAAACAAT	177
Tbg4	_gamb1564f07.q1k	GCGCAGTTAACGCTATTATACACAATAACTTTTAATGTGTGCCATATTAATTACAAGTGTGCAACATTAAATACAAGTGTGTAACATTAATTTGCAAGTTTGCAACGCTGTTCTTTAGTGTTTAATGTGTGCCACAAAGCTATTTAATGGTCCTTATACGAACGAATATTAAACAAT	177
Tbg4	_gamb2165h09.p1k	GCGCAGTTAACGCTATTATACACAATAACTTTTAATGTGTGCCATATTAATTACAAGTGTGCAACATTAAATACAAGTGTGTAACATTAATTTGCAAGTTTGCAACAATGTTCTTTAGTGTTTAATGGGTGCAACAAAGCTATTTAATGGTCCTTATACGAACGAATATTAAACAAT	177
Tbg4	_gamb1966d12.p1k	GCGCAGTTAACGCTATTATACACAATAACTTTTAATGTGTGCCATATTAATTACAAGTGTGCAACATTAAATACAAGTGTGTAACATTAATTTGCAAGTTTGTAACAATGTTCTTTAGTGTTTAATGGGTGCAACAAAGCTATTTAATGGTCCTTATACGAACGAATATTAAACAAT	177
Tbg4	_gamb660b04.p1k	GCGCAGTTAACGCTATTATACACAATAACTTTTAATGTGTGCCATATTAATTACAAGTGTGCAACATTAAATACAAGTGTGTAACATTAATTTGCAAGTTTGCAACAATGTTCTTTAGTGTTTAATGGGTGCAACAAAGCTATTTAATGGTCCTTATACGAACGAATATTAAACAAT	177
Tbg4	_gamb660b04.q1k-RC	GCGCAGTTAACGCTATTATACACAATAACTTTTAATGTGTGCCATATTAATTACAAGTGTGCAACATTAAATACAAGTGTGTAACATTAATTTGCAAGTTTGCAACAATGTTCTTTAGTGTTTAATGGGTGCAACAAAGCTATTTAATGGTCCTTATACGAACGAATATTAAACAAT	177
Tbg4	_gamb2335e02.q1k-RC	GCGCAGTTAACGCTATTATACACAATAACTTTTAATGTGTGCCATATTAATTACAAGTGTGCAACATTAAATACAAGTGTGTAACATTAATTTGCAAGTTTGCAACAATGTTCTTTAGTGTTTAATGTGTGCAACAAAGCTATATAATGGTCCTTATACAAACGAATATTAAACAAT	177
Tbg4	_gamb2290h04.q1k	GCGCAGTTAACGCTATTATACACAATAACTTTTAATGTGTGCCATATTAATTACAAGTGTGCAACATTAAATACAAGTGTGTAACGTTAATTTGCAAGTTTGCAACAATGTTCTTTAGTGTTTAATGGGTGCAAAAAAGCTATTTAATGGTCCTTATACGAACGAATATTAAACAAT	177
Tbg4	_gamb2294h12.q1k	GCGCAGTTAACGCTATTATACACAATAACTTTTAATGTGTGCCATATTAATTACAAGTGTGCAACATTAAATACAAGTGTGTAACGTTAATTTGCAAGTTTGCAACAATGTTCTTTAGTGTTTAATGGGTGCAAAAAAGCTATTTAATGGTCCTTATACGAACGAATATTAAACAAT	177
Tbg4	_gamb2409e07.q1k-RC	GCGCAGTTAACGCTATTATACACAATAACTTTTAATGTGTGCCATATTAATTACAAGTGTGCAACATTAAATACAAGTGTGTAACATTAATTTGCAAGTTTGCAACAATGTTCTTTAGTGTTTAATGTGTGCAACAAAGCTATTTAATGGTCCATATACAAACGAATATTAAATAAT	177
Tbg4	_gamb1834h09.p1k	GCGCAGTTAACGCTATTATACACAATAACTTTTAATGTGTGCCATATTAATTACAAGTGTGCAACATTAAATACAAGTGTGTAACATTATTTTGCAAGTTTGCAACAATGTTCTTTAGTGTTTAATGTGTGCAACAAAGCTATTTAATGGTCCTTATACGAACGAATATTAAACAAT	177
Tbg4	_gamb2054b06.p1k	GCGCAGTTAACGCTATTATACACAATAACTTTTAATGTGTGCCATATTAATTACAAGTGTGCAACATTAAATACAAGTGTGTAACGTTAATTTGCAAGTTTGCAACAATGTTCTTTAGTGTTTAATGTGTGTAACAAAGCTATTTAATGGTCCTTATACAAACGAATATTAAACAAT	177
Tbg4	_gamb2177e06.q1k-RC	GCGCAGTTAACGCTATTATACACAATAACTTTTAATGTGTGCCATATTAATTACAAGTGTGCAACATTAAATACAAGTGTGTAACATTAATTTGCAAGTTTGCAACAATGTTCTTTAGTGTTTAATGTGTGCAACAAAGCTATTTAATGGTCCTTATACGAACGAATATTAAACAAT	177
Tbg4	_gamb2470b05.q1k	GCGCAGTTAACGCTATTATACACAATAACTTTTAATGTGTGCCATATTAATTACAAGTGTGCAACATTAAATACAAGTGTGTAACATTAATTTGCAAGTTTACAACAATGTTCTTTAGTGTTTAATGTGTGCAACAAAGCTATTTAATGGTCCTTATACGAACGAATATTAAACAAT	177
Tbg4	_gamb2470b11.q1k	GCGCAGTTAACGCTATTATACACAATAACTTTTAATGTGTGCCATATTAATTACAAGTGTGCAACATTAAATACAAGTGTGTAACATTAATTTGCAAGTTTACAACAATGTTCTTTAGTGTTTAATGTGTGCAACAAAGCTATTTAATGGTCCTTATACGAACGAATATTAAACAAT	177
Tbg4	_gamb2227c07.p1k-RC	GCGCAGTTAACGCTATTATACACAATAACTTTTAATGTGTGCCATATTAATTACAAGTGTGCAACATTAAATACAAGTGTGTAACGTTAATTTGCAAGTTTGCAACAATGTTCTTTAGTGTTTAATGTGTGCAACAAAGCTATTTAATGGTCCTTATACGAACGAATATTAAACAAT	177
Tbg4	_gamb2400g08.p1k	GCGCAGTTAACGCTATTATACACAATAACTTTTAATGTGTGCCATATTAATTACAAGTGTGCAACATTAAATACAAGTGTGTAACGTTAATTTGCAAGTTTGCAACAATGTTCTTTAGTGTTTAATGTGTGCAACAAAGCTATTTAATGGTCCTTATACGAACGAATATTAGACAAT	177
Tbg4	_gamb2646d01.q1k-RC	GCGCAGTTAACGCTATTATACACAATAACTTTTAATGTGTGCCATATTAATTACAAGTGTGCAACATTAAATACAAGTGTGTAACGTTAATTTGCAAGTTTGCAACAATGTTCTTTAGTGTTTAATGTGTGCAACAAAGCTATTTAATGGTCCTTATACGAACGAATATTAAACAAT	177
Tbg4	_gamb1648d09.p1k-RC	GCGCAGTTAACGCTATTATACACAATAACTTTTAATGTGTGCCATATTAATTACAAGTGTGCAACATTAAATACAAGTGTGTAACATTAATTTGCAAGTTTGCAACAATGTTCTTTAGTGTTTAATGTGTGCAACAAAGCTATTTAATGGTCCTTATACGAACGAATATTAAACAAT	177
Tbg4	_gamb2343g06.q1k-RC	GCGCAGTTAACGCTATTATACACAATAACTTTTAATGTGTGCCATATTAATTACAAGTGTGCAACATTAAATACAAGTGTGTAACATTAATTTGCAAGTTTGCAACAATGTTCTTTAGTGTTTAATGTGTGCAACAAAGCTATTTAATGGTCCTTATACGAACGAATATTAAACAAT	177
Tbg4	_gamb2343h04.q1k-RC	GCGCAGTTAACGCTATTATACACAATAACTTTTAATGTGTGCCATATTAATTACAAGTGTGCAACATTAAATACAAGTGTGTAACATTAATTTGCAAGTTTGCAACAATGTTCTTTAGTGTTTAATGTGTGCAACAAAGCTATTTAATGGTCCTTATACGAACGAATATTAAACAAT	177
Tbg4	_gamb2060h06.p1k-RC	GCGCAGTTAACGCTATTATACACAATAACTTTTAATGTGTGCCATATTAATTACAAGTGTGCAACATTAAATACAAGTGTGTAACATTAATTTGCAAGTTTGCAACAATGTTCTTTAGTGTTTAATGTGTGCAACAAAGCTATTTAATGGTCCTTATACAAACGAATATTAAACAAT	177
Tbg4	_gamb2106c03.q1k-RC	GCGCAGTTAACGCTATTATACACAATAACTTTTAATGTGTGCCATATTAATTACAAGTGTGCAACATTAAATACAAGTGTGTAACATTAATTTGCAAGTTTGCAACAATGTTCTTTAGTGTTTAATGTGTGCAACAAAGCTATATAATGGTCCTTATACAAACGAATATTAAACAAT	177
Tbg4	_gamb2063b11.q1k-RC	GCGCAGTTAACGCTATTATACACAATAACTTTTAATGTGTGCCACATTAATTACAAGTGTGCAACATTAAATACAAGTGTGTAACATTAATTTGCAAGTTTGCAACAATGTTCTTTAGTGTTTAATGTGTGCAACAAAGCTATTTAATGGTCCTTATACGAACGAATATTAAACAAT	177
Tbg4	_gamb2082h01.q1k	GCGCAGTTAACGCTATTATACACAATAACTTTTAATGTGTGCCATATTAATTACAAGTGTGCAACATTAAATACAAGTGTGTAACGTTAATTTGCAAGTTTGCAACAATGTTCTTTAGTGTTTAATGTGTGCAACAAAGCTATTTAATGGTCCTTATACGAACGAATATTAAACAAT	177
Tbg4	_gamb2205g06.q1k-RC	GCGCAGTTAACGCTATTATACACAATAACTTTTAATGTGTGCCATATTAATTACAAGTGTGCAACATTAAATACAAGTGTGTAACATTAATTTGCAAGTTTGCAACAATGTTCTTTAGTGTTTAATGTGTGCAACAAAGCTATTTAATGGTCCTTATACGAACGAATATTAAACAAT	177
Tbg4	_gamb1742c11.p1k	GCGCAGTTAACGCTATTATACACAATAACTTTTAATGTGTGCCATATTAATTACAAGTGTGCAACATTAAATACAAGTGTGTAACATTAATTTGCAAGTTTGCAACAATGTTCTTTAGTGTTTAATGTGTGCAACAAAGCTATTTAATGGTCCTTATACAAACGAATATTAAACAAT	177
Tbg4	_gamb1949a11.q1k	GCGCAGTTAACGCTATTATACACAATAACTTTTAATGTGTGCCATATTAATTACAAGTGTGCAACATTAAATACAAGTGTGTAACATTAATTTGCAAGTTTGCAACAATGTTCTTTAGTGTTTAATGGGTGCAACAAAGCTATTTAATGGTCCTTATACGAACGAATATTAAACAAT	177
Tbg4	_gamb2082h01.p1k-RC	GCGCAGTTAACGCTATTATACACAATAACTTTTAATGTGTGCCATATTAATTACAAGTGTGCAACATTAAATACAAGTGTGTAACATTAATTTGCAAGTTTGCAACAATGTTCTTTAGTGTTTAATGTGTGCAACAAAGCTATTTAATGGTCCTTATACGAACGAATATTAAACAAT	177
Tbg4	_gamb1967f04.q1k	GCGCAGTTAACGCTATTATACACAATAACTTTTAATGTGTGCCATATTAATTACAAGTGTGCAACATTAAATACAAGTGTGTAACATTAATTTGCAAGTTTGCAACAATGTTCTTTAGTGTTTAATGTGTGCAACAAAGCTATTTAATGGTCCTTATACGAACGAATATTAAACAAT	177
Tbg4	_gamb2344a05.q1k-RC	GCGCAGTTAACGCTATTATACACAATAACTTTTAATGTGTGCCATATTAATTACAAGTGTGCAACATTAAATACAAGTGTGTAACATTAATTTGCAAGTTTGCAACAATGTTCTTTAGTGTTTAATGTGTGCAACAAAGCTATTTAATGGTCCTTATACGAACGAATATTAAACAAT	177
Tbg4	_gamb1964a05.q1k-RC	GCGCAGTTAACGCTATTATACACAATAACTTTTAATGTGTGCCATATTAATTACAAGTGTGCAACATTAAATACAAGTGTGTAACATTAATTTGCAAGTTTGCAACAATGTTCTTTAGTGTTTAATGTGTGCAACAAAGCTATTTAATGGTCCTTATACAAACGAATATTAAACAAT	177
Tbg4	_gamb1690e03.q1k	GCGCAGTTAACGCTATTATACACAATAACTTTTAATGTGTGCCATATTAATTACAAGTGTGCAACATTAAATACAAGTGTGTAACATTAATTTGCAAGTTTGCAACAATGTTCTTTAGTGTTTAATGTGTGCAACAAAGCTATTTAATGGTCCTTATACGAACGAATATTAAACAAT	177
Tbg4	_gamb2054e08.q1k-RC	GCGCAGTTAACGCTATTATACACAATAACTTTTAATGTGTGCCATATTAATTACAAGTGTGCAACATTAAATACAAGTGTGTAACATTAATTTGCAAGTTTGCAACAATGTTCTTTAGTGTTTAATGTGTGCAACAAAGCTATTTAATGGTCCTTATACGAACGAATATTAAACAAT	177
Tbg4	_gamb1931a09.p1k-RC	GCGCAGTTAACGCTATTATACACAATAACTTTTAATGTGTGCCATATTAATTACAAGTGTGCAACATTAAATACAAGTGTGTAACATTAATTTGCAAGTTTGCAACAATGTTCTTTAGTGTTTAATGTGTGCAACAAAGCTATATAATGGTCCTTATACAAACGAATATTAAACAAT	177
Tbg4	_gamb1742c11.q1k-RC	GCGCAGTTAACGCTATTATACACAATAACTTTTAATGTGTGCCATATTAATTACAAGTGTGCAACATTAAATACAAGTGTGTAACATTAATTTGCAAGTTTGCAACAATGTTCTTTAGTGTTTAATGTGTGCAACAAAGCTATATAATGGTCCTTATACAAACGAATATTAAACAAT	177
Tbg4	_gamb2381c03.p1k-RC	GCGCAGTTAACGCTATTATACACAATAACTTTTAATGTGTGCCATATTAATTACAAGTGTGCAACATTAAATACAAGTGTGTAACATTAATTTGCAAGTTTGCAACAATGTTCTTTAGTGTTTAATGTGTGCAACAAAGCTATTTAATGGTCCTTATACAAACGAATATTAAACAAT	177
Tbg4	_gamb2435f08.p1ka	GCGCAGTTAACGCTATTATACACAATAACTTTTAATGTGTGCCATATTAATTACAAGTGTGCAACATTAAATACAAGTGTGTAACATTAATTTGCAAGTTTGCAACAATGTTCTTTAGTGTTTAATGTGTGCAACAAAGCTATTTAATGGTCCTTATACAAACGAATATTAAACAAT	177
Tbg4	_gamb2137h01.p1k	GCGCAGTTAACGCTATTATACACAATAACTTTTAATGTGTGCCATATTAATTACAAGTGTGCAACATTAAATACAAGTGTGTAACGTTAATTTGCAAGTTTGCAACAATGTTCTTTAGTGTTTAATGTGTGCAACAAAGCTATTTAATGGTCCTTATACGAACGAATATTAAACAAT	177
Tbg4	_gamb2150f09.p1k-RC	GCGCAGTTAACGCTATTATACACAATAACTTTTAATGTGTGCCATATTAATTACAAGTGTGCAACATTAAATACAAGTGTGTAACATTAATTTGCAAGTTTGCAACAATGTTCTTTAGTGTTTAATGTGTGCAACAAAGCTATTTAATGGTCCTTATACAAACGAATATTAAACAAT	177
Tbg5	_gamb1949g01.q1k-RC	GCGCAGTTAACGGTATTATACACAATAACTTTTAATGTGTGCCATATTAATTGCAAGTGTGTGCAACATTTTAAATACAAGTGTGTAACATTAATTTGCAAGTTTGCAACAATGTTCTTTAGTGTTTAATGGGTGCAACAAAGCTATTTAATGGTCCTTATACAAACGAATATTAAA	177
Tbg5	_gamb2343g06.q1k-RC	GCGCAGTTAACGCTATTATACACAATAACTTTTAATGTGTGCCATATTAATTACAAGTGTGCAACATTAAATACAAGTGTGTAACGTTAATTTGCAAGTTTGCAACAATGTTCTTTAGTGTTTAATGTGTGCAACAAAGCTATTTAATGGTCCTTATACGAACGAATATTAAACAAT	177
Tbg5	_gamb2343h04.q1k-RC	GCGCAGTTAACGCTATTATACACAATAACTTTTAATGTGTGCCATATTAATTACAAGTGTGCAACATTAAATACAAGTGTGTAACGTTAATTTGCAAGTTTGCAACAATGTTCTTTAGTGTTTAATGTGTGCAACAAAGCTATTTAATGGTCCTTATACGAACGAATATTAAACAAT	177
Tbg5	_gamb2082h01.q1k	GCGCAGTTAACGCTATTATACACAATAACTTTTAATGTGTGCCATATTAATTACAAGTGTGCAACATTAAATACAAGTGTGTAACGTTAATTTGCAAGTTTGCAACAATGTTCTTTAGTGTTTAATGTGTGCAACAAAGCTATTTAATGGTCCTTATACAAACGAATATTAAACAAT	177
Tbg5	_gamb2205g06.q1k-RC	GCGCAGTTAACGCTATTATACACAATAACTTTTAATGTGTGCCATATTAATTACAAGTGTGCAACATTAAATACAAGTGTGTAACATTAATTTGCAAGTTTGCAACAATGTTCTTTAGTGTTTAATGTGTGCAACAAAGCTATATAATGGTCCTTATACAAACGAATATTAAACAAT	177
Tbg5	_gamb1742c11.p1k	GCGCAGTTAACGCTATTATACACAATAACTTTTAATGTGTGCCATATTAATTACAAGTGTGCAACATTAAATACAAGTGTGTAACGTTAATTTGCAAGTTTGCAACAATGTTCTTTAGTGTTTAATGTGTGCAACAAAGCTATTTAATGGTCCTTATACAAACGAATATTAAACAAT	177
Tbg5	_gamb1949a11.q1k	GCGCAGTTAACGCTATTATACACAATAACTTTTAATGTGTGCCATATTAATTACAAGTGTGCAACATTAAATACAAGTGTGTAACATTAATTTGCAAGTTTGCAACAATGTTCTTTAGTGTTTAATGTGTGCAACAAAGCTATTTAATGGTCCTTATACGAACGAATATTAAACAAT	177
Tbg5	_gamb1967f04.q1k	GCGCAGTTAACGCTATTATACACAATAACTTTTAATGTGTGCCATATTAATTACAAGTGTGCAACATTAAATACAAGTGTGTAACGTTAATTTGCAAGTTTGCAACAATGTTCTTTAGTGTTTAATGTGTGCAACAAAGCTATTTAATGGTCCTTATACGAACGAATATTAAACAAT	177
Tbg5	_gamb2344a05.q1k-RC	GCGCAGTTAACGCTATTATACACAATAACTTTTAATGTGTGCCATATTAATTACAAGTGTGCAACATTAAATACAAGTGTGTAACGTTAATTTGCAAGTTTGCAACAATGTTCTTTAGTGTTTAATGTGTGCAACAAAGCTATTTAATGGTCCTTATACGAACGAATATTAAACAAT	177
Tbg5	_gamb1964a05.q1k-RC	GCGCAGTTAACGCTATTATACACAATAACTTTTAATGTGTGCCATATTAATTACAAGTGTGCAACATTAAATACAAGTGTGTAACGTTAATTTGCAAGTTTGCAACAATGTTCTTTAGTGTTTAATGTGTGCAACAAAGCTATTTAATGGTCCTTATACGAACGAATATTAAACAAT	177
Tbg5	_gamb1690e03.q1k	GCGCAGTTAACGCTATTATACACAATAACTTTTAATGTGTGCCATATTAATTACAAGTGTGCAACATTAAATACAAGTGTGTAACATTAATTTGCAAGTTTGCAACAATGTTCTTTAGTGTTTAATGTGTGCAACAAAGCTATTTAATGGTCCTTATACGAACGAATATTAAACAAT	177
Tbg5	_gamb1931a09.p1k-RC	GCGCAGTTAACGCTATTATACACAATAACTTTTAATGTGTGCCATATTAATTACAAGTGTGCAACATTAAATACAAGTGTGTAACATTAATTTGCAAGTTTGCAACAATGTTCTTTAGTGTTTAATGTGTGCAACAAAGCTATTTAATGGTCCTTATACGAACGAATATTAAACAAT	177
Tbg5	_gamb1742c11.q1k-RC	GCGCAGTTAACGCTATTATACACAATAACTTTTAATGTGTGCCATATTAATTACAAGTGTGCAACATTAAATACAAGTGTGTAACATTAATTTGCAAGTTTGCAACAATGTTCTTTAGTGTTTAATGTGTGCAACAAAGCTATTTAATGGTCCTTATACGAACGAATATTAAACAAT	177
Tbg1	_gamb2185b11.p1k	GCGCAGTTAACGCTATTATACACAATAACTTTTAATGTGTGCAATATGAATTAATAGTGTAAACATTAAATAGAAGTGTGTAACATTAATTTGCAAGTTTGCAACGCTGTTCTTTAGTGTTTAATGTGTGCAACAAAGCTAATAAATGGTTCTTATACGAATGAATATTAAACAAT	176
Tbg1	_gamb2215d09.p1k	GCGCAGTTAACGCTATTATACACAATAACTTTTAATGTGTGCAATATGAATTAATAGTGTAAACATTAATTACAAGTGTGTAACATTAATTTGCAAGTTTGCAACGCTGTTCTTTAGTGTTTAATGTGTGCAACAAAGCTAATAAATGGTTCTTATACGAATGAATATTAAACAAT	176
Tbg1	_gamb1979g08.q1k	GCGCAGTTAACGCTATTATACACAATAACTTTTAATGTGTGCAATATGAATTAATAGTGTAAACATTAAATAGAAGTGTGTAACATTAATTTGCAAGTTTGCAACGCTGTTCTTTAGTGTTTAATGTGTGCAACAAAGCTAATAAATGGTTCTTATACGAATGAATATTAAACAAT	176
Tbg1	_gamb1665e01.p1k-RC	GCGCAGTTAACGCTATTATACACAATAACTTTTAATGTGTGCAATATGAATTAATAGTGTAAACATTAATTACAAGTGTGTAACATTAATTTGCAAGTTTGCAACGCTGTTCTTTAGTGTTTAATGTGTGCAACAAAGCTAATAAATGGTTCTTATACGAATGAATATTAAACAAT	176
Tbg1	_gamb1810f05.q1k	GCGCAGTTAACGCTATTATACACAATAACTTTTAAAGTGTGCAATATGAATTAATAGTGTAAACATTAATTACAAGTGTGTAACATTAATTTGCAAGTTTGCAACGCTGTTCTTTAGTGTTTAATGTGTGCAACAAAGCTAATAAATGGTTCTTATACGAATGAATATTAAACAAT	176
Tbg1	_gamb1962b05.p1k-RC	GCGCAGTTAACGCTATTATACACAATAACTTTTAAAGTGTGCAATATGAATTAATAGTGTAAACATTAAATACAAGTGTGTAACATTAATTTGCAAGTTTGCAACGCTGTTCTTTAGTGTTTAATGTGTGCAACAAAGCTAATAAATGGTTCTTATACGAATGAATATTAAACAAT	176
Tbg1	_gamb2409e07.q1k-RC	GCGCAGTTAACGCTATTATACACAATAACTTTTAATGTGTGCCATATTAATTACAAGTGTGCAACATTAAATACAAGTGTGTAACATTAATTTGCAAGTTTACAACAATGTTCTTTAGTGTTAATGTGTGCAACAAAGCTATTTAATGGTCCTTATACGAACGAATATTAAACAAT	176
Tbg1	_gamb2106c03.q1k-RC	GCGCAGTTAACGCTATTATACACAATAACTTTAATGTGTGCCATATTAATTACAAGTGTGCAACATTAAATACAAGTGTGTAACGTTAATTTGCAAGTTTGCAACAATGTTCTTTAGTGTTTAATGTGTGTAACAAAGCTATTTAATGGTCCTTATACAAACGAATATTAAACAAT	176
Tbg1	_gamb2054e08.q1k-RC	GCGCAGTTAACGCTATTATACACAATAACTTTTAATGTGTGCCATATTAATTACAAGTGTGCAACATTAAATACAAGTGTGTAACGTTAATTTGCAAGTTTGCAACAATGTTCTTTAGTGTTAATGTGTGCAACAAAGCTATTTAATGGTCCTTATACGAACGAATATTAAACAAT	176
Tbg1	_gamb2150f09.p1k-RC	GCGCAGTTAACGCTATTATACACAATAACTTTAATGTGTGCCATATTAATTACAAGTGTGCAACATTAAATACAAGTGTGTAACGTTAATTTGCAAGTTTGCAACAATGTTCTTTAGTGTTTAATGTGTGCAACAAAGCTATTTAATGGTCCTTATACGAACGAATATTAAACAAT	176
Tbg2	_gamb1918g09.q1k-RC-RC	GCGCAGTTAACGCTATTATACACAATAACTTTTAATGTGTGCAATATGAATTAATAGTGTAAACATTGAATACAAGTGTGTAACATTAATTTGCAAGTTTGCAACAATGTTCTTTAGTGTTTAGTGTGTGCAACAAAGCTAATTAATGGTTCTTATACGAATGAATATTAAACAAT	176
Tbg2	_gamb1918g09.q1k	GCGCAGTTAACGCTATTATACACAATAACTTTTAATGTGTGCAATATGAATTAATAGTGTAAACATTGAATACAAGTGTGTAACATTAATTTGCAAGTTTGCAACAATGTTCTTTAGTGTTTAGTGTGTGCAACAAAGCTAATTAATGGTTCTTATACGAATGAATATTAAACAAT	176
Tbg2	_gamb1962b05.q1k	GCGCAGTTAACGCTATTATACACAATAACTTTTAAAGTGTGCAATATGAATTAATAGTGTAAACATTAATTACAAGTGTGTAACATTAATTTGCAAGTTTGCAACGCTGTTCTTTAGTGTTTAATGTGTGCAACAAAGCTAATAAATGGTTCTTATACGAATGAATATTAAACAAT	176
Tbg2	_gamb2549d04.q1k	GCGCAGTTAACGCTATTATACACAATAACTTTTAATGTGTGCAATATGAATTAATAGTGTAAACATTAAATACAAGTGTGTAACATTAATTTGCAAGTTTGCAACGCTGTTCTTTAGTGTTTAATGTGTGCAACAAAGCTAATAAATGGTTCTTATACGAATGAATATTAAACAAT	176
Tbg2	_gamb2723g07.q1k-RC	GCGCAGTTAACGCTATTATACACAATAACTTTTAAGGTGTGCAATATGAATTAATAGTGTAAACATTAATTACAAGTGTGTAACATTAATTTGCAAGTTTGCAACGCTGTTCTTTAGTGTTTAATGTGTGCAACAAAGCTAATAAATGGTTCTTATACGAAGGAATATTAAACAAT	176
Tbg2	_gamb2281c04.q1k	GCGCAGTTAACGCTATTATACACAATAACTTTTAAAGTGTGCAATATGAATTAATAGTGTAAACATTAAATACAAGTGTGTAACATTAATTTGCAAGTTTGCAACGCTGTTCTTTAGTGTTTAATGTGTGCAACAAAGCTAATAAATGGTTCTTATACGAATGAATATTAAACAAT	176
Tbg2	_gamb2185b11.q1k-RC	GCGCAGTTAACGCTATTATACACAATAACTTTTAATGTGTGCAATATGAATTAATAGTGTAAACATTAAATACAAGTGTGTAACATTAATTTGCAAGTTTGCAACGCTGTTCTTTAGTGTTTAATGTGTGCAACAAAGCTAATAAATGGTTCTTATACGAATGAATATTAAACAAT	176
Tbg2	_gamb2185b11.p1k	GCGCAGTTAACGCTATTATACACAATAACTTTTAATGTGTGCAATATGAATTAATAGTGTAAACATTAAATACAAGTGTGTAACATTAATTTGCAAGTTTGCAACGCTGTTCTTTAGTGTTTAATGTGTGCAACAAAGCTAATAAATGGTTCTTATACGAATGAATATTAAACAAT	176
Tbg2	_gamb1925c05.q1k	GCGCAGTTAACGCTATTATACACAATAACTTTTAAAGTGTGCAATATGAATTAATAGTGTAAACATTAAATACAAGTGTGTAACATTAATTTGCAAGTTTGCAACGCTGTTCTTTAGTGTTTAATGTGTGCAACAAAGCTAATAAATGGTTCTTATACGAATGAATATTAAACAAT	176
Tbg2	_gamb1933c01.q1k-RC	GCGCAGTTAACGCTATTATACACAATAACTTTTAAAGTGTGCAATATGAATTAATAGTGTAAACATTAAATACAAGTGTGTAACATTAATTTGCAAGTTTGCAACGCTGTTCTTTAGTGTTTAATGTGTGCAACAAAGCTAATAAATGGTTCTTATACGAATGAATATTAAACAAT	176
Tbg2	_gamb879b05.p1k	GCGCAGTTAACGCTATTATACACAATAACTTTTAATGTGTGCAATATGAATTAATAGTGTAAACATTAAATACAAGTGTGTAACATTAATTTGCAAGTTTGCAACGCTGTTCTTTAGTGTTTAATGTGTGCAACAAAGCTAATAAATGGTTCTTATACGAATGAATATTAAACAAT	176
Tbg2	_gamb2215d09.q1k-RC	GCGCAGTTAACGCTATTATACACAATAACTTTTAATGTGTGCAATATGAATTAATAGTGTAAACATTAAATACAAGTGTGTAACATTAATTTGCAAGTTTGCAACGCTGTTCTTTAGTGTTTAATGTGTGCAACAAAGCTAATAAATGGTTCTTATACGAATGAATATTAAACAAT	176
Tbg2	_gamb2215d09.p1k	GCGCAGTTAACGCTATTATACACAATAACTTTTAATGTGTGCAATATGAATTAATAGTGTAAACATTAAATACAAGTGTGTAACATTAATTTGCAAGTTTGCAACGCTGTTCTTTAGTGTTTAATGTGTGCAACAAAGCTAATAAATGGTTCTTATACGAATGAATATTAAACAAT	176
Tbg2	_gamb2306f09.p1k-RC	GCGCAGTTAACGCTATTATACACAATAACTTTTAAGGTGTGCAATATGAATTAATGGTGTAAACATTAATTACAAGTGTGTAACATTAATTTGCAAGTTTGCAACGCTGTTCTTTAGTGTTTAATGTGTGCAACAAAGCTAATAAATGGTTCTTATACGAATGAATATTAAACAAT	176
Tbg2	_gamb1654b05.q1k	GCGCAGTTAACGCTATTATACACAATAACTTTTAATGTGTGCAATATGAATTAATAGTGTAAACATTAAATACAAGTGTGTAACATTAATTTGCAAGTTTGCAACGCTGTTCTTTAGTGTTTAATGTGTGCAACAAAGCTAATAAATGGTTCTTATACGAATGAATATTAAACAAT	176
Tbg2	_gamb1979g08.q1k	GCGCAGTTAACGCTATTATACACAATAACTTTTAAAGTGTGCAATATGAATTAATAGTGTAAACATTAAATACAAGTGTGTAACATTAATTTGCAAGTTTGCAACGCTGTTCTTTAGTGTTTAATGTGTGCAACAAAGCTAATAAATGGTTCTTATACGAATGAATATTAAACAAT	176
Tbg2	_gamb1810g06.p1k-RC	GCGCAGTTAACGCTATTATACACAATAACTTTTAAAGTGTGCAATATGAATTAATAGTGTAAACATTAAATACAAGTGTGTAACATTAATTTGCAAGTTTGCAACGCTGTTCTTTAGTGTTTAATGTGTGCAACAAAGCTAATAAATGGTTCTTATACGAATGAATATTAAACAAT	176
Tbg2	_gamb1654b05.p1k-RC	GCGCAGTTAACGCTATTATACACAATAACTTTTAATGTGTGCAATATGAATTAATAGTGTAAACATTAAATACAAGTGTGTAACATTAATTTGCAAGTTTGCAACGCTGTTCTTTAGTGTTTAATGTGTGCAACAAAGCTAATAAATGGTTCTTATACGAATGAATATTAAACAAT	176
Tbg2	_gamb1665e01.p1k-RC	GCGCAGTTAACGCTATTATACACAATAACTTTTAATGTGTGCAATATGAATTAATAGTGTAAACATTAAATAGAAGTGTGTAACATTAATTTGCAAGTTTGCAACGCTGTTCTTTAGTGTTTAATGTGTGCAACAAAGCTAATAAATGGTTCTTATACGAATGAATATTAAACAAT	176
Tbg2	_gamb345a10.q1k	GCGCAGTTAACGCTATTATACACAATAACTTTTAATGTGTGCAATATGAATTAATAGTGTAAACATTAAATACAAGTGTGTAACATTAATTTGCAAGTTTGCAACGCTGTTCTTTAGTGTTTAATGTGTGCAACAAAGCTAATAAATGGTTCTTATACGAATGAATATTAAACAAT	176
Tbg2	_gamb2189c09.q1k-RC	GCGCAGTTAACGTTATTATACACAATAACTTTTAAAGTGTGCAATATGAATTAATGGTGTAAACATTAATTACAAGTGTGTAACATTAATTTGCAAGTTTGCAACGCTGTTCTTTAGTGTTTAATGTGTGCAACAAAGCTAATAAATGGTTCTTATACGAATGAATATTAAACAAT	176
Tbg2	_gamb2142g01.p1k-RC	GCGCAGTTAACGCTATTATACACAATAACTTTTAAAGTGTGCAATATGAATTAATAGTGTAAACATTAATTACAAGTGTGTAACATTAATTTGCAAGTTTGCAACGCTGTTCTTTAGTGTTTAATGTGTGCAACAAAGCTAATAAATGGTTCTTATACGAATGAATATTAAACAAT	176
Tbg2	_gamb1796d02.p1k	GCGCAGTTAACGCTATTATACACAATAACTTTTAAAGTGTGCAATATGAATTAATAGTGTAAACATTAATTACAAGTGTGTAACATTAATTTGCAAGTTTGCAACGCTGTTCTTTAGTGTTTAATGTGTGCAACAAAGCTAATAAATGGTTCTTATACGAATGAATATTAAACAAT	176
Tbg2	_gamb2470h07.p1k-RC	GCGCAGTTAACGCTATTATACACAATAACTTTTAATGTGTGCAATATGAATTAATAGTGTAAACATTAAATACAAGTGTGTAACATTAATTTGCAAGTTTGCAACGCTGTTCTTTAGTGTTTAATGTGTGCAACAAAGCTAATAAATGGTTCTTATACGAATGAATATTAAACAAT	176
Tbg2	_gamb2256e06.q1k	GCGCAGTTAACGCTATTATACACAATAACTTTTAATGTGTGCAATATGAATTAATAGTGTAAACATTAATTACAAGTGTGTAACATTAATTTGCAAGTTTGCAACGCTGTTCTTTAGTGTTTAATGTGTGCAACAAAGCTAATAAATGGTTCTTATACGAATGAATATTAAACAAT	176
Tbg2	_gamb2440g08.p1ka	GCGCAGTTAACGCTATTATACACAATAACTTTTAAAGTGTGCAATATGAATTAATAGTGTAAACATTAAATACAAGTGTGTAACATTAATTTGCAAGTTTGCAACGCTGTTCTTTAGTGTTTAATGTGTGCAACAAAGCTAATAAATGGTTCTTATACGAATGAATATTAAACAAT	176
Tbg2	_gamb2725f08.q1k	GCGCAGTTAACGCTATTATACACAATAACTTTTAAAGTGTGCAATATGAATTAATAGTGTAAACATTAATTACAAGTGTGTAACATTAATTTGCAAGTTTGCAACGCTGTTCTTTAGTGTTTAATGTGTGCAACAAAGCTAATAAATGGTTCTTATACGAATGAATATTAAACAAT	176
Tbg2	_gamb1933c01.p1k	GCGCAGTTAACGCTATTATACACAATAACTTTTAATGTGTGCAATATGAATTAATAGTGTAAACATTAAATACAAGTGTGTAACATTAATTTGCAAGTTTGCAACGCTGTTCTTTAGTGTTTAATGTGTGCAACAAAGCTAATAAATGGTTCTTATACGAATGAATATTAAACAAT	176
Tbg2	_gamb2419c12.q1ka-RC	GCGCAGTTAACGCTATTATACACAATAACTTTTAAAGTGTGCAATATGAATTAATAGTGTAAACATTAATTACAAGTGTGTAACATTAATTTGCAAGTTTGCAACGCTGTTCTTTAGTGTTTAATGTGTGCAACAAAGCTAATAAATGGTTCTTATACGAATGAATATTAAACAAT	176
Tbg2	_gamb2419c12.p1ka	GCGCAGTTAACGCTATTATACACAATAACTTTTAAAGTGTGCAATATGAATTAATAGTGTAAACATTAATTACAAGTGTGTAACATTAATTTGCAAGTTTGCAACGCTGTTCTTTAGTGTTTAATGTGTGCAACAAAGCTAATAAATGGTTCTTATACGAATGAATATTAAACAAT	176
Tbg2	_gamb2329e02.q1k	GCGCAGTTAACGCTATTATACACAATAACTTTTAAAGTGTGCAATATGAATTAATAGTGTAAACATTAATTACAAGTGTGTAACATTAATTTGCAAGTTTGCAACGCTGTTCTTTAGTGTTTAATGTGTGCAACAAAGCTAATAAATGGTTCTTATACGAATGAATATTAAACAAT	176
Tbg2	_gamb1810f05.q1k	GCGCAGTTAACGCTATTATACACAATAACTTTTAAAGTGTGCAATATGAATTAATAGTGTAAACATTAATTACAAGTGTGTAACATTAATTTGCAAGTTTGCAACGCTGTTCTTTAGTGTTTAATGTGTGCAACAAAGCTAATAAATGGTTCTTATACGAATGAATATTAAACAAT	176
Tbg2	_gamb2256e06.p1k-RC	GCGCAGTTAACGCTATTATACACAATAACTTTTAAAGTGTGCAATATGAATTAATAGTGTAAACATTAATTACAAGTGTGTAACATTAATTTGCAAGTTTGCAACGCTGTTCTTTAGTGTTTAATGTGTGCAACAAAGCTAATAAATGGTTCTTATACGAATGAATATTAAACAAT	176
Tbg2	_gamb1979g07.p1k-RC	GCGCAGTTAACGCTATTATACACAATAACTTTTAAAGTGTGCAATATGAATTAATAGTGTAAACATTAAATACAAGTGTGTAACATTAATTTGCAAGTTTGCAACGCTGTTCTTTAGTGTTTAATGTGTGCAACAAAGCTAATAAATGGTTCTTATACGAATGAATATTAAACAAT	176
Tbg2	_gamb1962b05.p1k-RC	GCGCAGTTAACGCTATTATACACAATAACTTTTAAAGTGTGCAATATGAATTAATAGTGTAAACATTAAATACAAGTGTGTAACATTAATTTGCAAGTTTGCAACGCTGTTCTTTAGTGTTTAATGTGTGCAACAAAGCTAATAAATGGTTCTTATACGAATGAATATTAAACAAT	176
Tbg2	_gamb1564f07.q1k	GCGCAGTTAACGCTATTATACACAATAACTTTTAAAGTGTGCAATATGAATTAATAGTGTAAACATTAAATACAAGTGTGTAACATTAATTTGCAAGTTTGCAACGCTGTTCTTTAGTGTTTAATGTGTGCAACAAAGCTATTTAATGGTCCTTATACGAACGAATATTAAACAAT	176
Tbg2	_gamb2165h09.p1k	GCGCAGTTAACGCTATTATACACAATAACTTTTAAAGTGTGCAATATGAATTAATAGTGTAAACATTAAATACAAGTGTGTAACATTAATTTGCAAGTTTGCAACGCTGTTCTTTAGTGTTTAATGTGTGCAACAAAGCTATTTAATGGTCCTTATACGAACGAATATTAAACAAT	176
Tbg2	_gamb1966d12.p1k	GCGCAGTTAACGCTATTATACACAATAACTTTTAATGTTACACAATTAATTACAAGTGTGCAACATTAAATACAAGTGTGTAACATTAATTTGCAAGTTTGCAACAATGTTCTTTAGTGTTTAATGGGTGCAACAAAGCTATTTAATGGTCCTTATACGAATGAATATTAAACAAT	176
Tbg2	_gamb2205g06.q1k-RC	GCGCAGTTAACGCTATTATACACAATAACTTTAATGTGTGCCATATTAATTACAAGTGTGCAACATTAAATACAAGTGTGTAACATTAATTTGCAAGTTTGCAACAATGTTCTTTAGTGTTTAATGTGTGCAACAAAGCTATTTAATGGTCCTTATACGAACGAATATTAAACAAT	176
Tbg2	_gamb1964a05.q1k-RC	GCGCAGTTAACGCTATTATACACAATAACTTTAATGTGTGCCATATTAATTACAAGTGTGCAACATTAAATACAAGTGTGTAACATTAATTTGCAAGTTTGCAACAATGTTCTTTAGTGTTTAATGTGTGCAACAAAGCTATTTAATGGTCCTTATACGAACGAATATTAAACAAT	176
Tbg2	_gamb2381c03.p1k-RC	GCGCAGTTAACGCTATTATACACAATAACTTTTAATGTGTGCCATATTAATTACAAGTGTGCAACATTAAATACAAGTGTGTAACGTTAATTTGCAAGTTTGCAACAATGTTCTTTAGTGTTAATGTGTGCAACAAAGCTATTTAATGGTCCTTATACGAACGAATATTAAACAAT	176
Tbg3	_gamb783g06.p1k-RC	GCGCAGTTAACGCTATTATACACAATAACTTTTAATGTGTGCAATATGAATTAATAGTGTAAACATTGAATACAAGTGTGTAACATTAATTTGCAAGTTTGCAACAATGTTCTTTAGTGTTTAGTGTGTGCAACAAAGCTAATTAATGGTTCTTATACGAATGAATATTAAACAAT	176
Tbg3	_gamb2140g03.q1k	GCGCAGTTAACGCTATTATACACAATAACTTTTAATGTGTGCAATATGAATTAATAGTGTAAACATTAAATACAAGTGTGTAACATTAATTTGCAAGTTTGCAACGCTGTTCTTTAGTGTTTAATGTGTGCAACAAAGCTAATAAATGGTTCTTATACGAATGAATATTAAACAAT	176
Tbg3	_gamb1983a04.p1k	GCGCAGTTAACGCTATTATACACAATAACTTTTAATGTGTGCAATATGAATTAATAGTGTAAACATTAAATACAAGTGTGTAACATTAATTTGCAAGTTTGCAACGCTGTTCTTTAGTGTTTAATGTGTGCAACAAAGCTAATAAATGGTTCTTATACGAATGAATATTAAACAAT	176
Tbg3	_gamb1962b05.q1k	GCGCAGTTAACGCTATTATACACAATAACTTTTAAAGTGTGCAATATGAATTAATAGTGTAAACATTAAATACAAGTGTGTAACATTAATTTGCAAGTTTACAACGCTGTTCTTTAGTGTTTAATGGGTGCAACAAAGCTATTTAATGGTCCTTATACGAACGAATATTAAACAAT	176
Tbg3	_gamb2044c10.q1k	GCGCAGTTAACGCTATTATACACAATAACTTTTAATGTGTGCAATATGAATTAATAGTGTAAACATTAAATACAAGTGTGTAACATTAATTTGCAAGTTTGCAACGCTGTTCTTTAGTGTTTAATGTGTGCAACAAAGCTAATAAATGGTTCTTATACGAATGAATATTAAACAAT	176
Tbg3	_gamb2165c05.q1k-RC	GCGCAGTTAACGCTATTATACACAATAACTTTTAATGTGTGCAATATGAATTAATAGTGTAAACATTAAATACAAGTGTGTAACATTAATTTGCAAGTTTGCAACGCTGTTCTTTAGTGTTTAATGTGTGCAACAAAGCTAATAAATGGTTCTTATACGAATGAATATTAAACAAT	176
Tbg3	_gamb2549d04.q1k	GCGCAGTTAACGCTATTATACACAATAACTTTTAAAGTGTGCAATATGAATTAATAGTGTAAACATTAATTACAAGTGTGTAACATTAATTTGCAAGTTTGCAACGCTGTTCTTTAGTGTTTAATGTGTGCAACAAAGCTAATAAATGGTTCTTATACGAATGAATATTAAACAAT	176
Tbg3	_gamb345a10.p1k-RC	GCGCAGTTAACGCTATTATACACAATAACTTTTAAAGTGTGCAATATGAATTAATAGTGTAAACATTAATTACAAGTGTGTAACATTAATTTGCAAGTTTGCAACGCTGTTCTTTAGTGTTTAATGTGTGCAACAAAGCTAATAAATGGTTCTTATACGAATGAATATTAAACAAT	176
Tbg3	_gamb1660g05.q1k	GCGCAGTTAACGCTATTATACACAATAACTTTTAAAGTGTGCAATATGAATTAATAGTGTAAACATTAATTACAAGTGTGTAACATTAATTTGCAAGTTTGCAACGCTGTTCTTTAGTGTTTAATGTGTGCAACAAAGCTAATAAATGGTTCTTATACGAATGAATATTAAACAAT	176
Tbg3	_gamb457b07.p1k-RC	GCGCAGTTAACGCTATTATACACAATAACTTTTAAAGTGTGCAATATGAATTAATAGTGTAAACATTAATTACAAGTGTGTAACATTAATTTGCAAGTTTGCAACGCTGTTCTTTAGTGTTTAATGTGTGCAACAAAGCTAATAAATGGTTCTTATACGAATGAATATTAAACAAT	176
Tbg3	_gamb2723g07.q1k-RC	GCGCAGTTAACGCTATTATACACAATAACTTTTAATGTGTGCAATATGAATTAATAGTGTAAACATTAAATACAAGTGTGTAACATTAATTTGCAAGTTTGCAACGCTGTTCTTTAGTGTTTAATGTGTGCAACAAAGCTAATAAATGGTTCTTATACGAATGAATATTAAACAAT	176
Tbg3	_gamb2281c04.q1k	GCGCAGTTAACGCTATTATACACAATAACTTTTAAAGTGTGCAATATGAATTAATAGTGTAAACATTAAATACAAGTGTGTAACATTAATTTGCAAGTTTGCAACGCTGTTCTTTAGTGTTTAATGTGTGCAACAAAGCTAATAAATGGTTCTTATACGAATGAATATTAAACAAT	176
Tbg3	_gamb2617a11.q1k	GCGCAGTTAACGCTATTATACACAATAACTTTTAATGTGTGCAATATGAATTAATAGTGTAAACATTAATTACAAGTGTGTAACATTAATTTGCAAGTTTGCAACGCTGTTCTTTAGTGTTTAATGTGTGCAACAAAGCTAATAAATGGTTCTTATACGAATGAATATTAAACAAT	176
Tbg3	_gamb2185b11.q1k-RC	GCGCAGTTAACGCTATTATACACAATAACTTTTAAAGTGTGCAATATGAATTAATAGTGTAAACATTAATTACAAGTGTGTAACATTAATTTGCAAGTTTGCAACGCTGTTCTTTAGTGTTTAATGTGTGCAACAAAGCTAATAAATGGTTCTTATACGAATGAATATTAAACAAT	176
Tbg3	_gamb2185b11.p1k	GCGCAGTTAACGCTATTATACACAATAACTTTTAAAGTGTGCAATATGAATTAATAGTGTAAACATTAATTACAAGTGTGTAACATTAATTTGCAAGTTTGCAACGCTGTTCTTTAGTGTTTAATGTGTGCAACAAAGCTAATAAATGGTTCTTATACGAATGAATATTAAACAAT	176
Tbg3	_gamb1925c05.p1k-RC	GCGCAGTTAACGCTATTATACACAATAACTTTTAAAGTGTGCAATATGAATTAATAGTGTAAACATTAAATACAAGTGTGTAACATTAATTTGCAAGTTTGCAACGCTGTTCTTTAGTGTTTAATGTGTGCAACAAAGCTAATAAATGGTTCTTATACGAATGAATATTAAACAAT	176
Tbg3	_gamb1925c05.q1k	GCGCAGTTAACGCTATTATACACAATAACTTTTAATGTGTGCAATATGAATTAATAGTGTAAACATTAAATACAAGTGTGTAACATTAATTTGCAAGTTTGCAACGCTGTTCTTTAGTGTTTAATGTGTGCAACAAAGCTAATAAATGGTTCTTATACGAATGAATATTAAACAAT	176
Tbg3	_gamb1933c01.q1k-RC	GCGCAGTTAACGCTATTATACACAATAACTTTTAATGTGTGCAATATGAATTAATAGTGTAAACATTAAATACAAGTGTGTAACATTAATTTGCAAGTTTGCAACGCTGTTCTTTAGTGTTTAATGTGTGCAACAAAGCTAATAAATGGTTCTTATACGAATGAATATTAAACAAT	176
Tbg3	_gamb879b05.p1k	GCGCAGTTAACGCTATTATACACAATAACTTTTAATGTGTGCAATATGAATTAATAGTGTAAACATTAAATACAAGTGTGTAACATTAATTTGCAAGTTTGCAACGCTGTTCTTTAGTGTTTAATGTGTGCAACAAAGCTAATAAATGGTTCTTATACGAATGAATATTAAACAAT	176
Tbg3	_gamb2215d09.q1k-RC	GCGCAGTTAACGCTATTATACACAATAACTTTTAATGTGTGCAATATGAATTAATAGTGTAAACATTAAATACAAGTGTGTAACATTAATTTGCAAGTTTGCAACGCTGTTCTTTAGTGTTTAATGTGTGCAACAAAGCTAATAAATGGTTCTTATACGAATGAATATTAAACAAT	176
Tbg3	_gamb2215d09.p1k	GCGCAGTTAACGCTATTATACACAATAACTTTTAAAGTGTGCAATATGAATTAATAGTGTAAACATTAAATACAAGTGTGTAACATTAATTTGCAAGTTTGCAACGCTGTTCTTTAGTGTTTAATGTGTGCAACAAAGCTAATAAATGGTTCTTATACGAATGAATATTAAACAAT	176
Tbg3	_gamb2306f09.p1k-RC	GCGCAGTTAACGCTATTATACACAATAACTTTTAATGTGTGCAATATGAATTAATAGTGTAAACATTAATTACAAGTGTGTAACATTAATTTGCAAGTTTGCAACGCTGTTCTTTAGTGTTTAATGTGTGCAACAAAGCTAATAAATGGTTCTTATACGAATGAATATTAAACAAT	176
Tbg3	_gamb1654b05.q1k	GCGCAGTTAACGCTATTATACACAATAACTTTTAAAGTGTGCAATATGAATTAATAGTGTAAACATTAATTACAAGTGTGTAACATTAATTTGCAAGTTTGCAACGCTGTTCTTTAGTGTTTAATGTGTGCAACAAAGCTAATAAATGGTTCTTATACGAATGAATATTAAACAAT	176
Tbg3	_gamb1979g08.q1k	GCGCAGTTAACGCTATTATACACAATAACTTTTAAAGTGTGCAATATGAATTAATAGTGTAAACATTAAATACAAGTGTGTAACATTAATTTGCAAGTTTGCAACGCTGTTCTTTAGTGTTTAATGTGTGCAACAAAGCTAATAAATGGTTCTTATACGAATGAATATTAAACAAT	176
Tbg3	_gamb1810g06.p1k-RC	GCGCAGTTAACGCTATTATACACAATAACTTTTAAAGTGTGCAATATGAATTAATAGTGTAAACATTAAATACAAGTGTGTAACATTAATTTGCAAGTTTGCAACGCTGTTCTTTAGTGTTTAATGTGTGCAACAAAGCTAATAAATGGTTCTTATACGAATGAATATTAAACAAT	176
Tbg3	_gamb1654b05.p1k-RC	GCGCAGTTAACGCTATTATACACAATAACTTTTAAAGTGTGCAATATGAATTAATAGTGTAAACATTAAATACAAGTGTGTAACATTAATTTGCAAGTTTGCAACGCTGTTCTTTAGTGTTTAATGTGTGCAACAAAGCTAATAAATGGTTCTTATACGAATGAATATTAAACAAT	176
Tbg3	_gamb1665e01.p1k-RC	GCGCAGTTAACGCTATTATACACAATAACTTTTAAAGTGTGCAATATGAATTAATAGTGTAAACATTAAATACAAGTGTGTAACATTAATTTGCAAGTTTGCAACGCTGTTCTTTAGTGTTTAATGTGTGCAACAAAGCTAATAAATGGTTCTTATACGAATGAATATTAAACAAT	176
Tbg3	_gamb345a10.q1k	GCGCAGTTAACGCTATTATACACAATAACTTTTAAAGTGTGCAATATGAATTAATAGTGTAAACATTAAATACAAGTGTGTAACATTAATTTGCAAGTTTGCAACGCTGTTCTTTAGTGTTTAATGTGTGCAACAAAGCTAATAAATGGTTCTTATACGAATGAATATTAAACAAT	176
Tbg3	_gamb2549d04.p1k-RC	GCGCAGTTAACGCTATTATACACAATAACTTTTAATGTGTGCAATATGAATTAATAGTGTAAACATTAAATACAAGTGTGTAACATTAATTTGCAAGTTTGCAACGCTGTTCTTTAGTGTTTAATGTGTGCAACAAAGCTAATAAATGGTTCTTATACGAATGAATATTAAACAAT	176
Tbg3	_gamb2189c09.q1k-RC	GCGCAGTTAACGCTATTATACACAATAACTTTTAATGTGTGCAATATGAATTAATAGTGTAAACATTAATTACAAGTGTGTAACATTAATTTGCAAGTTTGCAACGCTGTTCTTTAGTGTTTAATGTGTGCAACAAAGCTAATAAATGGTTCTTATACGAATGAATATTAAACAAT	176
Tbg3	_gamb2142g01.p1k-RC	GCGCAGTTAACGCTATTATACACAATAACTTTTAATGTGTGCAATATGAATTAATAGTGTAAACATTAAATACAAGTGTGTAACATTAATTTGCAAGTTTGCAACGCTGTTCTTTAGTGTTTAATGTGTGCAACAAAGCTAATAAATGGTTCTTATACGAATGAATATTAAACAAT	176
Tbg3	_gamb2725f08.p1k-RC	GCGCAGTTAACGCTATTATACACAATAACTTTTAAAGTGTGCAATATGAATTAATAGTGTAAACATTAATTACAAGTGTGTAACATTAATTTGCAAGTTTGCAACGCTGTTCTTTAGTGTTTAATGTGTGCAACAAAGCTAATAAATGGTTCTTATACGAATGAATATTAAACAAT	176
Tbg3	_gamb1796d02.p1k	GCGCAGTTAACGCTATTATACACAATAACTTTTAAAGTGTGCAATATGAATTAATAGTGTAAACATTAATTACAAGTGTGTAACATTAATTTGCAAGTTTGCAACGCTGTTCTTTAGTGTTTAATGTGTGCAACAAAGCTAATAAATGGTTCTTATACGAATGAATATTAAACAAT	176
Tbg3	_gamb2470h07.p1k-RC	GCGCAGTTAACGCTATTATACACAATAACTTTTAAAGTGTGCAATATGAATTAATAGTGTAAACATTAATTACAAGTGTGTAACATTAATTTGCAAGTTTGCAACGCTGTTCTTTAGTGTTTAATGTGTGCAACAAAGCTAATAAATGGTTCTTATACGAATGAATATTAAACAAT	176
Tbg3	_gamb2256e06.q1k	GCGCAGTTAACGCTATTATACACAATAACTTTTAATGTGTGCAATATGAATTAATAGTGTAAACATTAAATACAAGTGTGTAACATTAATTTGCAAGTTTGCAACGCTGTTCTTTAGTGTTTAATGTGTGCAACAAAGCTAATAAATGGTTCTTATACGAATGAATATTAAACAAT	176
Tbg3	_gamb2440g08.p1ka	GCGCAGTTAACGCTATTATACACAATAACTTTTAATGTGTGCAATATGAATTAATAGTGTAAACATTAAATACAAGTGTGTAACATTAATTTGCAAGTTTGCAACGCTGTTCTTTAGTGTTTAATGTGTGCAACAAAGCTAATAAATGGTTCTTATACGAATGAATATTAAACAAT	176
Tbg3	_gamb2379d02.q1k	GCGCAGTTAACGCTATTATACACAATAACTTTTAATGTGTGCAATATGAATTAATAGTGTAAACATTAAATACAAGTGTGTAACATTAATTTGCAAGTTTGCAACGCTGTTCTTTAGTGTTTAATGTGTGCAACAAAGCTAATAAATGGTTCTTATACGAATGAATATTAAACAAT	176
Tbg3	_gamb2725f08.q1k	GCGCAGTTAACGCTATTATACACAATAACTTTTAATGTGTGCAATATGAATTAATAGTGTAAACATTAAATACAAGTGTGTAACATTAATTTGCAAGTTTGCAACGCTGTTCTTTAGTGTTTAATGTGTGCAACAAAGCTAATAAATGGTTCTTATACGAATGAATATTAAACAAT	176
Tbg3	_gamb1933c01.p1k	GCGCAGTTAACGCTATTATACACAATAACTTTTAAAGTGTGCAATATGAATTAATAGTGTAAACATTAATTACAAGTGTGTAACATTAATTTGCAAGTTTGCAACGCTGTTCTTTAGTGTTTAATGTGTGCAACAAAGCTAATAAATGGTTCTTATACGAATGAATATTAAACAAT	176
Tbg3	_gamb2419c12.q1ka-RC	GCGCAGTTAACGCTATTATACACAATAACTTTTAAAGTGTGCAATATGAATTAATAGTGTAAACATTAATTACAAGTGTGTAACATTAATTTGCAAGTTTGCAACGCTGTTCTTTAGTGTTTAATGTGTGCAACAAAGCTAATAAATGGTTCTTATACGAATGAATATTAAACAAT	176
Tbg3	_gamb2419c12.p1ka	GCGCAGTTAACGCTATTATACACAATAACTTTTAAAGTGTGCAATATGAATTAATAGTGTAAACATTAATTACAAGTGTGTAACATTAATTTGCAAGTTTGCAACGCTGTTCTTTAGTGTTTAATGTGTGCAACAAAGCTAATAAATGGTTCTTATACGAATGAATATTAAACAAT	176
Tbg3	_gamb2329e02.q1k	GCGCAGTTAACGCTATTATACACAATAACTTTTAATGTGTGCAATATGAATTAATAGTGTAAACATTAATTACAAGTGTGTAACATTAATTTGCAAGTTTGCAACGCTGTTCTTTAGTGTTTAATGTGTGCAACAAAGCTAATAAATGGTTCTTATACGAATGAATATTAAACAAT	176
Tbg3	_gamb1810f05.q1k	GCGCAGTTAACGCTATTATACACAATAACTTTTAATGTGTGCAATATGAATTAATAGTGTAAACATTAATTACAAGTGTGTAACATTAATTTGCAAGTTTGCAACGCTGTTCTTTAGTGTTTAATGTGTGCAACAAAGCTAATAAATGGTTCTTATACGAATGAATATTAAACAAT	176
Tbg3	_gamb2256e06.p1k-RC	GCGCAGTTAACGCTATTATACACAATAACTTTTAATGTGTGCAATATGAATTAATAGTGTAAACATTAATTACAAGTGTGTAACATTAATTTGCAAGTTTGCAACGCTGTTCTTTAGTGTTTAATGTGTGCAACAAAGCTAATAAATGGTTCTTATACGAATGAATATTAAACAAT	176
Tbg3	_gamb1979g07.p1k-RC	GCGCAGTTAACGCTTTTATACACAATAACTTTTAAAGTGTGCAATATGAATTAATAGTGTAAACATTAAATAGAAGTGTGTAACATTAATTTGCAAGTTTGCAACGCTGTTCTTTAGTGTTTAAAGGGTGCAACAAAGCTAATTAATGGTCTTTATACGAATGAATTTTAAACAAT	176
Tbg3	_gamb1962b05.p1k-RC	GCGCAGTTAACGCTATTATACACAATAACTTTTAAAGTGTGCAATATGAATTAATAGTGTAAACATTAAATACAAGTGTGTAACATTAATTTGCAAGTTTGCAACGCTGTTCTTTAGTGTTTAATGTGTGCAACAAAGCTATTTAATGGTCCGTATACGAACGAATATTAAACAAT	176
Tbg3	_gamb2178h06.p1k	GCGCAGTTAACGCTATTATACACAATAACTTTTAATGTGTGCCATATTAATTACAAGTGTGCAACATTAAATACAAGTGTGTAACATTAATTTGCAAGTTTGCAACAATGTTCTTTAGTGTTTAATGTGTGCAACAAAGCTATTTAATGGTCCTTATACGAACGAATATTAACAAT	176
Tbg4	_gamb1918g09.q1k-RC-RC	GCGCAGTTAACGCTATTATACACAATAACTTTTAATGTGTGCAATATGAATTAATAGTGTAAACATTGAATACAAGTGTGTAACATTAATTTGCAAGTTTGCAACAATGTTCTTTAGTGTTTAGTGTGTGCAACAAAGCTATTTAATGGTTCTTATACGAATGAATATTAAACAAT	176
Tbg4	_gamb1918g09.q1k	GCGCAGTTAACGCTATTATACACAATAACTTTTAATGTGTGCAATATGAATTAATAGTGTAAACATTGAATACAAGTGTGTAACATTAATTTGCAAGTTTGCAACAATGTTCTTTAGTGTTTAGTGTGTGCAACAAAGCTATTTAATGGTTCTTATACGAATGAATATTAAACAAT	176
Tbg4	_gamb783g06.q1k	GCGCAGTTAACGCTATTATACACAATAACTTTTAATGTGTGCAATATGAATTAATAGTGTAAACATTGAATACAAGTGTGTAACATTAATTTGCAAGTTTGCAACGCTGTTCTTTAGTGTTTAATGTGTGCAACAAAGCTATTTAATGGTCCTTATACGAACGAATATTAAACAAT	176
Tbg4	_gamb2140g03.q1k	GCGCAGTTAACGCTATTATACACAATAACTTTTAATGTGTGCCATATGAATTAATAGTGTAAACATTAAATAAAAGTGTGTAACATTAATTTGCAAGTTTGCCACGCTGGTCCTTAATGGTTAATGGGTGCCACAAAGCTAATAAATGGTTCTTATACCAACGAATATTAAACAAT	176
Tbg4	_gamb1983a04.p1k	GCGCAGTTAACGCTATTATACACAATAACTTTTAAAGTGTGCCATATGAATTAATAGTGTAAACATTAAATACCAGTGTGTAACATTAATTTGCCAGTTTGCCACGCTGTTCTTTAGTGTTTAATGTGTGCAACAAAGCTAATTAATGGTTCTTATACCAACGAATATTAAACAAT	176
Tbg4	_gamb1962b05.q1k	GCGCAGTTAACGCTATTATACACAATAACTTTTAAAGTGTGCAATATGAATTAATAGTGTAAACATTAATTACAAGTGTGTAACATTAATTTGCAAGTTTGCAACGCTGTTCTTTAGTGTTTAATGTGTGCAACAAAGCTAATAAATGGTTCTTATACGAATGAATATTAAACAAT	176
Tbg4	_gamb2044c10.q1k	GCGCAGTTAACGCTATTATACACAATAACTTTTAAAGTGTGCCATATGAATTAATAGTGTAAACATTAATTACAAGTGTGTAACATTAATTTGCAAGTTTGCAACGCTGTTCTTTAGTGTTTAATGGGTGCCACAAAGCTAATTAATGGTTCTTATACGAATGAATATTAAACAAT	176
Tbg4	_gamb2165c05.q1k-RC	GCGCAGTTAACGCTATTATACACAATAACTTTTAATGTGTGCAATATGAATTAATAGTGTAAACATTAAATAGAAGTGTGTAACATTAATTTGCAAGTTTGCAACGCTGTTCTTTAGTGTTTAATGTGTGCAACAAAGCTAATAAATGGTTCTTATACGAATGAATATTAAACAAT	176
Tbg4	_gamb2549d04.q1k	GCGCAGTTAACGCTATTATACACAATAACTTTTAATGTGTGCAATATGAATTAATAGTGTAAACATTAAATACAAGTGTGTAACATTAATTTGCAAGTTTGCAACGCTGTTCTTTAGTGTTTAATGTGTGCAACAAAGCTAATAAATGGTTCTTATACGAATGAATATTAAACAAT	176
Tbg4	_gamb345a10.p1k-RC	GCGCAGTTAACGCTATTATACACAATAACTTTTAATGTGTGCAATATGAATTAATAGTGTAAACATTAAATACAAGTGTGTAACATTAATTTGCAAGTTTGCAACGCTGTTCTTTAGTGTTTAATGTGTGCAACAAAGCTAATAAATGGTTCTTATACGAATGAATATTAAACAAT	176
Tbg4	_gamb1660g05.q1k	GCGCAGTTAACGCTATTATACACAATAACTTTTAATGTGTGCAATATGAATTAATAGTGTAAACATTAAATACAAGTGTGTAACATTAATTTGCAAGTTTGCAACGCTGTTCTTTAGTGTTTAATGTGTGCAACAAAGCTAATAAATGGTTCTTATACGAATGAATATTAAACAAT	176
Tbg4	_gamb2723g07.q1k-RC	GCGCAGTTAACGCTATTATACACAATAACTTTTAAAGTGTGCAATATGAATTAATAGTGTAAACATTAAATACAAGTGTGTAACATTAATTTGCAAGTTTGCAACGCTGTTCTTTAGTGTTTAATGTGTGCAACAAAGCTAATAAATGGTTCTTATACGAATGAATATTAAACAAT	176
Tbg4	_gamb2281c04.q1k	GCGCAGTTAACGCTATTATACACAATAACTTTTAATGTGTGCCATATGAATTAATAGTGTAAACATTAAATACAAGTGTGTAACATTAATTTGCAAGTTTGCAACGCTGTTCTTTAGTGTTTAATGTGTGCAACAAAGCTAATAAATGGTTCTTATACGAATGAATATTAAACAAT	176
Tbg4	_gamb2617a11.q1k	GCGCAGTTAACGCTATTATACACAATAACTTTTAATGTGTGCAATATGAATTAATAGTGTAAACATTAAATACAAGTGTGTAACATTAATTTGCAAGTTTGCAACGCTGTTCTTTAGTGTTTAATGTGTGCAACAAAGCTAATAAATGGTTCTTATACGAATGAATATTAAACAAT	176
Tbg4	_gamb2185b11.q1k-RC	GCGCAGTTAACGCTATTATACACAATAACTTTTAAAGTGTGCAATATGAATTAATAGTGTAAACATTAATTACAAGTGTGTAACATTAATTTGCAAGTTTGCAACGCTGTTCTTTAGTGTTTAATGTGTGCAACAAAGCTAATAAATGGTTCTTATACGAATGAATATTAAACAAT	176
Tbg4	_gamb1925c05.p1k-RC	GCGCAGTTAACGCTATTATACACAATAACTTTTAAAGTGTGCAATATGAATTAATAGTGTAAACATTAATTACAAGTGTGTAACATTAATTTGCAAGTTTGCAACGCTGTTCTTTAGTGTTTAATGTGTGCAACAAAGCTAATAAATGGTTCTTATACGAATGAATATTAAACAAT	176
Tbg4	_gamb1925c05.q1k	GCGCAGTTAACGCTATTATACACAATAACTTTTAAAGTGTGCAATATGAATTAATAGTGTAAACATTAATTACAAGTGTGTAACATTAATTTGCAAGTTTGCAACGCTGTTCTTTAGTGTTTAATGTGTGCAACAAAGCTAATAAATGGTTCTTATACGAATGAATATTAAACAAT	176
Tbg4	_gamb1933c01.q1k-RC	GCGCAGTTAACGCTATTATACACAATAACTTTTAAAGTGTGCAATATGAATTAATAGTGTAAACATTAATTACAAGTGTGTAACATTAATTTGCAAGTTTGCAACGCTGTTCTTTAGTGTTTAATGTGTGCAACAAAGCTAATAAATGGTTCTTATACGAATGAATATTAAACAAT	176
Tbg4	_gamb879b05.p1k	GCGCAGTTAACGCTATTATACACAATAACTTTTAATGTGTGCAATATGAATTAATAGTGTAAACATTAAATAGAAGTGTGTAACATTAATTTGCAAGTTTGCAACGCTGTTCTTTAGTGTTTAATGTGTGCAACAAAGCTAATAAATGGTTCTTATACGAATGAATATTAAACAAT	176
Tbg4	_gamb2215d09.q1k-RC	GCGCAGTTAACGCTATTATACACAATAACTTTTAATGTGTGCAATATGAATTAATAGTGTAAACATTAAATAGAAGTGTGTAACATTAATTTGCAAGTTTGCAACGCTGTTCTTTAGTGTTTAATGTGTGCAACAAAGCTAATAAATGGTTCTTATACGAATGAATATTAAACAAT	176
Tbg4	_gamb2306f09.p1k-RC	GCGCAGTTAACGCTATTATACACAATAACTTTTAAAGTGTGCAATATGAATTAATAGTGTAAACATTAATTACAAGTGTGTAACATTAATTTGCAAGTTTGCAACGCTGTTCTTTAGTGTTTAATGTGTGCAACAAAGCTAATAAATGGTTCTTATACGAATGAATATTAAACAAT	176
Tbg4	_gamb1810g06.p1k-RC	GCGCAGTTAACGCTATTATACACAATAACTTTTAAAGTGTGCAATATGAATTAATAGTGTAAACATTAAATACAAGTGTGTAACATTAATTTGCAAGTTTGCAACGCTGTTCTTTAGTGTTTAATGTGTGCAACAAAGCTAATAAATGGTTCTTATACGAATGAATATTAAACAAT	176
Tbg4	_gamb1654b05.p1k-RC	GCGCAGTTAACGCTATTATACACAATAACTTTTAAAGTGTGCAATATGAATTAATAGTGTAAACATTAAATACAAGTGTGTAACATTAATTTGCAAGTTTGCAACGCTGTTCTTTAGTGTTTAATGTGTGCAACAAAGCTAATAAATGGTTCTTATACGAATGAATATTAAACAAT	176
Tbg4	_gamb1665e01.p1k-RC	GCGCAGTTAACGCTATTATACACAATAACTTTTAAAGTGTGCAATATGAATTAATAGTGTAAACATTAAATACAAGTGTGTAACATTAATTTGCAAGTTTGCAACGCTGTTCTTTAGTGTTTAATGTGTGCAACAAAGCTAATAAATGGTTCTTATACGAATGAATATTAAACAAT	176
Tbg4	_gamb345a10.q1k	GCGCAGTTAACGCTATTATACACAATAACTTTTAAAGTGTGCAATATGAATTAATAGTGTAAACATTAAATACAAGTGTGTAACATTAATTTGCAAGTTTGCAACGCTGTTCTTTAGTGTTTAATGTGTGCAACAAAGCTAATAAATGGTTCTTATACGAATGAATATTAAACAAT	176
Tbg4	_gamb2549d04.p1k-RC	GCGCAGTTAACGCTATTATACACAATAACTTTTAATGTGTGCAATATGAATTAATAGTGTAAACATTAAATACAAGTGTGTAACATTAATTTGCAAGTTTGCAACGCTGTTCTTTAGTGTTTAATGTGTGCAACAAAGCTAATAAATGGTTCTTATACGAATGAATATTAAACAAT	176
Tbg4	_gamb2189c09.q1k-RC	GCGCAGTTAACGCTATTATACACAATAACTTTTAATGTGTGCAATATGAATTAATAGTGTAAACATTAAATACAAGTGTGTAACATTAATTTGCAAGTTTGCAACGCTGTTCTTTAGTGTTTAATGTGTGCAACAAAGCTAATAAATGGTTCTTATACGAATGAATATTAAACAAT	176
Tbg4	_gamb2142g01.p1k-RC	GCGCAGTTAACGCTATTATACACAATAACTTTTAAAGTGTGCAATATGAATTAATAGTGTAAACATTAATTACAAGTGTGTAACATTAATTTGCAAGTTTGCAACGCTGTTCTTTAGTGTTTAATGTGTGCAACAAAGCTAATAAATGGTTCTTATACGAATGAATATTAAACAAT	176
Tbg4	_gamb2725f08.p1k-RC	GCGCAGTTAACGCTATTATACACAATAACTTTTAAAGTGTGCAATATGAATTAATAGTGTAAACATTAATTACAAGTGTGTAACATTAATTTGCAAGTTTGCAACGCTGTTCTTTAGTGTTTAATGTGTGCAACAAAGCTAATAAATGGTTCTTATACGAATGAATATTAAACAAT	176
Tbg4	_gamb1796d02.p1k	GCGCAGTTAACGCTATTATACACAATAACTTTTAATGTGTGCAATATGAATTAATAGTGTAAACATTAATTACAAGTGTGTAACATTAATTTGCAAGTTTGCAACGCTGTTCTTTAGTGTTTAATGTGTGCAACAAAGCTAATAAATGGTTCTTATACGAATGAATATTAAACAAT	176
Tbg4	_gamb2470h07.p1k-RC	GCGCAGTTAACGCTATTATACACAATAACTTTTAAAGTGTGCAATATGAATTAATAGTGTAAACATTAATTACAAGTGTGTAACATTAATTTGCAAGTTTGCAACGCTGTTCTTTAGTGTTTAATGTGTGCAACAAAGCTAATAAATGGTTCTTATACGAATGAATATTAAACAAT	176
Tbg4	_gamb2256e06.q1k	GCGCAGTTAACGCTATTATACACAATAACTTTTAATGTGTGCAATATGAATTAATAGTGTAAACATTAAATACAAGTGTGTAACATTAATTTGCAAGTTTGCAACGCTGTTCTTTAGTGTTTAATGTGTGCAACAAAGCTAATAAATGGTTCTTATACGAATGAATATTAAACAAT	176
Tbg4	_gamb2440g08.p1ka	GCGCAGTTAACGCTATTATACACAATAACTTTTAATGTGTGCAATATGAATTAATAGTGTAAACATTAAATACAAGTGTGTAACATTAATTTGCAAGTTTGCAACGCTGTTCTTTAGTGTTTAATGTGTGCAACAAAGCTAATAAATGGTTCTTATACGAATGAATATTAAACAAT	176
Tbg4	_gamb2725f08.q1k	GCGCAGTTAACGCTATTATACACAATAACTTTTAATGTGTGCAATATGAATTAATAGTGTAAACATTAAATACAAGTGTGTAACATTAATTTGCAAGTTTGCAACGCTGTTCTTTAGTGTTTAATGTGTGCAACAAAGCTAATAAATGGTTCTTATACGAATGAATATTAAACAAT	176
Tbg4	_gamb1933c01.p1k	GCGCAGTTAACGCTATTATACACAATAACTTTTAATGTGTGCAATATGAATTAATAGTGTAAACATTAATTACAAGTGTGTAACATTAATTTGCAAGTTTGCAACGCTGTTCTTTAGTGTTTAATGTGTGCAACAAAGCTAATAAATGGTTCTTATACGAATGAATATTAAACAAT	176
Tbg4	_gamb2419c12.q1ka-RC	GCGCAGTTAACGCTATTATACACAATAACTTTTAATGTGTGCAATATGAATTAATAGTGTAAACATTAATTACAAGTGTGTAACATTAATTTGCAAGTTTGCAACGCTGTTCTTTAGTGTTTAATGTGTGCAACAAAGCTAATAAATGGTTCTTATACGAATGAATATTAAACAAT	176
Tbg4	_gamb2419c12.p1ka	GCGCAGTTAACGCTATTATACACAATAACTTTTAATGTGTGCAATATGAATTAATAGTGTAAACATTAATTACAAGTGTGTAACATTAATTTGCAAGTTTGCAACGCTGTTCTTTAGTGTTTAATGTGTGCAACAAAGCTAATAAATGGTTCTTATACGAATGAATATTAAACAAT	176
Tbg4	_gamb2256e06.p1k-RC	GCGCAGTTAACGCTATTATACACAATAACTTTTAATGTGTGCAATATGAATTAATAGTGTAAACATTAATTACAAGTGTGTAACATTAATTTGCAAGTTTGCAACGCTGTTCTTTAGTGTTTAATGTGTGCAACAAAGCTAATAAATGGTTCTTATACGAATGAATATTAAACAAT	176
Tbg4	_gamb2185a07.q1k-RC	GGGCAGTAACGCTATTATACACAATAACTTTTAATGTGTGCCATATTAATTACAAGTGTGCAACATTAAATACAAGTGTGTAACATTAATTTGCAAGTTTGCAACAATGTTCTTTAGTGTTTAATGGGTGCAACAAAGCTATTTAATGGTCCTTATACGAACGAATATTAAACAAT	176
Tbg4	_gamb2080d07.q1k	GCGCAGTTAACGCTATTATACACAATAACTTTTAATGTGTGCCATATTAATTACAAGTGTGCAACATTAAATACAAGTGTGTAACATTAATTTGCAAGTTTACAACAATGTTCTTTAGTGTTTAATGTGTGCAACAAAGCTATTTAATGGTCCTTATACGAACGAATATTAACAAT	176
Tbg4	_gamb2136e12.p1k	GCGCAGTTAACGCTATTATACACAATAACTTTTAATGTGTGCCATATTAATTACAAGTGTGCAACATTAAATACAAGTGTGTAACATTAATTTGCAAGTTTGCAACAATGTTCTTTAGTGTTTAATGTGTGCAACAAAGCTATTTAATGGTCCTTATACGAACGAATATTAACAAT	176
Tbg4	_gamb2028d07.p1k	GCGCAGTTAACGCTATTATACACAATAACTTTTAATGTGTGCCATATTAATTACAAGTGTGCAACATTAAATACAAGTGTGTAACATTAATTTGCAAGTTTGCAACAATGTTCTTTAGTGTTTAATGTGTGCAACAAAGCTATTTAATGGTCCTTATACGAACGAATATTAACAAT	176
Tbg4	_gamb2247b12.p1k	GCGCAGTTAACGCTATTATACACAATAACTTTTAATGTGTGCCATATTAATTACAAGTGTGCAACATTAAATACAAGTGTGTAACGTTAATTTGCAAGTTTGCAACAATGTTCTTTAGTGTTTAATGTGTGCAACAAAGCTATTTAATGGTCCTTATACGAACGAATATTAACAAT	176
Tbg4	_gamb2013e12.q1k	GCGCAGTTAACGCTATTATACACAATAACTTTTAATGTGTGCCATATTAATTACAAGTGTGCAACATTAAATACAAGTGTGTAACGTTAATTTGCAAGTTTGCAACAATGTTCTTTAGTGTTTAATGTGTGCAACAAAGCTATTTAATGGTCCTTATACAACGAATATTATACAAT	176
Tbg5	_gamb1962b05.q1k	GCGCAGTTAACGCTATTATACACAATAACTTTTAATGTGTGCAATATGAATTAATAGTGTAAACATTAAATACAAGTGTGTAACATTAATTTGCAAGTTTGCAACGCTGTTCTTTAGTGTTTAATGTGTGCAACAAAGCTAATAAATGGTTCTTATACGAATGAATATTAAACAAT	176
Tbg5	_gamb879b05.p1k	GCGCAGTTAACGCTATTATACACAATAACTTTTAAAGTGTGCAATATGAATTAATAGTGTAAACATTAAATACAAGTGTGTAACATTAATTTGCAAGTTTGCAACGCTGTTCTTTAGTGTTTAATGTGTGCAACAAAGCTAATAAATGGTCCTTATACAAACGAATATTTAAACAT	176
Tbg5	_gamb2725f08.p1k-RC	GCGCAGTTAACGCTATTATACACAATAACTTTTAATGTGTGCAATATGAATTAATAGTGTAAACATTAATTACAAGTGTGTAACATTAATTTGCAAGTTTGCAACGCTGTTCTTTAGTGTTTAATGTGTGCAACAAAGCTAATAAATGGTTCTTATACGAATGAATATTAAACAAT	176
Tbg5	_gamb2419c12.q1ka-RC	GCGCAGTTAACGCTATTATACACAATAACTTTTAATGTGTGCAATATGAATTAATAGTGTAAACATTAATTACAAGTGTGTAACATTAATTTGCAAGTTTGCAACGCTGTTCTTTAGTGTTTAATGTGTGCAACAAAGCTAATAAATGGTTCTTATACGAATGAATATTAAACAAT	176
Tbg5	_gamb2419c12.p1ka	GCGCAGTTAACGCTATTATACACAATAACTTTTAAAGTGTGCAATATGAATTAATAGTGTAAACATTAATTACAAGTGTGTAACATTAATTTGCAAGTTTGCAACGCTGTTCTTTAGTGTTTAATGTGTGCAACAAAGCTAATAAATGGTTCTTATACGAATGAATATTAAACAAT	176
Tbg5	_gamb1834h09.p1k	GCGCAGTTAACGCTATTATACACAATAACTTTTAATGTGTGCCATATTAATTACAAGTGTGCAACATTAAATACAAGTGTGTAACATTAATTTGCAAGTTTGCAACAATGTTCTTTAGTGTTTAATGTGTGCAACAAAGCTATTTAATGGTCCTTATACGAACGAATATTAACAAT	176
Tbg5	_gamb2470b05.q1k	GCGCAGTTAACGCTATTATACACAATAACTTTTAATGTGTGCCATATTAATTACAAGTGTGCAACATTAAATACAAGTGTGTAACATTAATTTGCAAGTTTACAACAATGTTCTTTAGTGTTTAATGTGTGCAACAAAGCTATTTAATGGTCCTTATACGAACGAATATAAACAAT	176
Tbg5	_gamb2470b11.q1k	GCGCAGTTAACGCTATTATACACAATAACTTTTAATGTGTGCCATATTAATTACAAGTGTGCAACATTAAATACAAGTGTGTAACATTAATTTGCAAGTTTACAACAATGTTCTTTAGTGTTTAATGTGTGCAACAAAGCTATTAATGGTCCTTATACGAACGAATATTAAACAAT	176
Tbg5	_gamb2137h01.p1k	GCGCAGTTAACGCTATTATACACAATAACTTTTAATGTGTGCCATATTAATTACAAGTGTGCAACATTAAATACAAGTGTGTAACATTAATTTGCAAGTTTGCAACAATGTTCTTTAGTGTTTAATGTGTGCAACAAAGCTATTTAATGGTCCTTATACAAACGAATATTAAACAA	176
Tbg1	_gamb2185b11.q1k-RC	GCGCAGTTAACGCTATTATACACAATAACTTTAAAGTGTGCAATATGAATTAATAGTGTAAACATTAAATACAAGTGTGTAACATTAATTTGCAAGTTGACAACGCTGTTCTTTAGTGTTTAATGTGTGCAACAAAGCTAATAAATGGTTCTTATACGAATGAATATTAAACAAT	175
Tbg1	_gamb1933c01.q1k-RC	GCGCAGTTAACGCTATTATACACAATAACTTTTAATGTGTGCAATATGAATTAATAGTGTAAACATTAAATACAAGTGTGTAGCATTAATTTGCAAGTTTGCAACGCTGTTCTTTAGTGTTAATGTGTGCAACAAAGCTAATAAATGGTTCTTATACGAATGAATATTAAACAAT	175
Tbg1	_gamb1979g07.p1k-RC	GCGCAGTTAACGCTATTATACACAATAACTTTAAAGTGTGCAATATGAATTAATAGTGTAAACATTAAATACAAGTGTGTAACATTAATTTGCAAGTTTGCAACGCTGTTCTTTAGTGTTTAATGTGTGCAACAAAGCTAATAAATGGTTCTTATACGAATGAATATTAAACAAT	175
Tbg1	_gamb2381c03.p1k-RC	GCGCAGTTAACGCTATTATACACAATAACTTTAATGTGTGCCATATTAATTACAAGTGTGCAACATTAAATACAAGTGTGTAACGTTAATTTGCAAGTTTGCAACAATGTTCTTTAGTGTTAATGTGTGCAACAAAGCTATATAATGGTCCTTATACGAACGAATATTAAACAAT	175
Tbg2	_gamb1925c05.p1k-RC	GCGCAGTTAACGCTATTATACACAATAACTTTTAAAGTGTGCAATATGAATTAATAGTGTAAACATTAAATACAAGTGTGTAACATTAATTTGCAAGTTTGCAACGCTGTTCTTTAGTGTTAATGTGTGCAACAAAGCTAATAAATGGTTCTTATACGAATGAATATTAAACAAT	175
Tbg2	_gamb2549d04.p1k-RC	GCGCAGTTAACGCTATTATACACAATAACTTTAAAGTGTGCAATATGAATTAATAGTGTAAACATTAAATACAAGTGTGTAACATTAATTTGCAAGTTTGCAACGCTGTTCTTTAGTGTTTAATGTGTGCAACAAAGCTAATAAATGGTTCTTATACGAATGAATATTAAACAAT	175
Tbg2	_gamb1904e03.p1k-RC	GCAGTTAACGCTATTATACACAATAACTTTTAATGTGTGCAACATTAATTACAAGTGCGTTACATTAAATACAAGTGTGTAACATTAATTTGCAAGTTTGCAACAATGTTCTTTAGTGTTTAATGGGTGCAACAAAGCTAATAAATGGTTCTTATACGAACGAATATTAAACAAT	175
Tbg4	_gamb2185b11.p1k	GCGCAGTTAACGCTATTATACACAATAACTTTTAATGTGTGCAATATGAATTAATAGTGTAAACATTAATTACAAGTGTGTAACATTAATTTGCAAGTTTGCAACGCTGTTCTTTAGTGTTTAATGTGTGCAACAAAGCTAATAAATGGTTCTTATACGAATGAATATTAACAAT	175
Tbg4	_gamb2215d09.p1k	GCGCAGTTAACGCTATTATACACAATAACTTTTAATGTGTGCAATATGAATTAATAGTGTAAACATTAAATACAAGTGTGTAACATTAATTTGCAAGTTTGCAACGCTGTTCTTTAGTGTTTAATGTGTGCAACAAAGCTAATAAATGGTTCTTATACGAATGAATATTAACAAT	175
Tbg4	_gamb1654b05.q1k	GCGCAGTTAACGCTATTATACACAATAACTTTTAAAGTGTGCAATATGAATTAATAGTGTAAACATTAATTACAAGTGTGTAACATTAATTTGCAAGTTTGCAACGCTGTTCTTTAGTGTTTAATGTGTGCAACAAAGCTAATAAATGGTTCTTATACGAATGAATATTAACAAT	175
Tbg4	_gamb2329e02.q1k	GCGCAGTTAACGCTATTATACACAATAACTTTTAATGTGTGCAATATGAATTAATAGTGTAAACATTAAATACAAGTGTGTAACATTAATTTGCAAGTTTGCAACGCTGTTCTTTAGTGTTTAATGTGTGCAACAAAGCTAATAAATGGTTCTTATACGAATGAATATTAACAAT	175
Tbg4	_gamb1810f05.q1k	GCGCAGTTAACGCTATTATACACAATAACTTTTAATGTGTGCAATATGAATTAATAGTGTAAACATTAATTACAAGTGTGTAACATTAATTTGCAAGTTTGCAACGCTGTTCTTTAGTGTTTAATGTGTGCAACAAAGCTAATAAATGGTTCTTATACGAATGAATATTAACAAT	175
Tbg4	_gamb2178h06.p1k	GCGCAGTTAACGCTATTATACACAATAACTTTTAATGTGTGCCATATTAATTACAAGTGTGCAACATTAAATACAAGTGTGTAACGTTAATTTGCAAGTTTGCAACAATGTTCTTTAGTGTTTAATGTGTGCAACAAGCTATTAATGGTCCTTATACGAACGAATATTAAACAAT	175
Tbg5	_gamb1925c05.p1k-RC	GCGCAGTTAACGCTATTATACACAATAACTTTTAAAGTGTGCAATATGAATTAATAGTGTAAACATTAATTACAAGTGTGTAACATTAATTTGCAAGTTTGCAACGCTGTTCTTTAGTGTTTAATGTGTGCAACAAAGCTAATAAATGGTTCTTATACGAATGAATATAAACAAT	175
Tbg5	_gamb1933c01.p1k	GCGCAGTTAACGCTATTATACACAATAACTTTTAATGTGTGCAATATGAATTAATAGTGTAAACATTAAATACAAGTGTGTAACATTAATTTGCAAGTTTGCAACGCTGTTCTTTAGTGTTTAATGTGTGCAACAAAGCTAATAAATGGTTCTTATACGAATGAATATTAACAAT	175
Tbg5	_gamb2178h06.p1k	GCGCAGTTAACGCTATTATACACAATAACTTTTAATGTGTGCCATATTAATTACAAGTGTGCAACATTAATACAAGTGTGTAACGTTAATTTGCAAGTTTGCAACAATGTTCTTTAGTGTTTAATGTGTGCAACAAAGCTATTTAATGGTCCTTATACGAACGAATATTAACAAT	175
Tbg1	_gamb1810g06.p1k-RC	GCGCAGTTAACGCTATTATACACAATAACTTTTAATGTGTGCAATATGAATTAATAGTGTAAACATTAAATAGAAGTGTGTAACATTAATTTGCAAGTTTGCAACGCTGTTCTTAGTGTTAATGTGTGCAACAAAGCTAATAAATGGTTCTTATACGAATGAATATTAAACAAT	174
Tbg1	_gamb1654b05.p1k-RC	GCGCAGTTAACGCTATATACACAATAACTTTTAATGTGTGCAATATGAATTAATAGTGTAAACATTAAATACAAGTGTGTAACATTAATTTGCAAGTTTGCAACGCTGTTCTTTAGTGTTAATGTGTGCAACAAAGCTAATAAATGGTTCTTATACGAATGAATATTAAACAAT	174
Tbg4	_gamb1979g08.q1k	GCGCAGTTAACGCTATTATACACAATAACTTTTAAAGTGTGCAATATGAATTAATAGTGTAAACATTAAATACAAGTGTGTAACATTAATTTGCAAGTTTGCAACGCTGTTCTTTAGTGTTTAATGTGTGCAACAAGCTAATAAATGGTTCTTATACGAATGAATATTAACAAT	174
Tbg1	_gamb1916a01.q1k-RC	GCAGTTGACGCTATTATGCACAATAACTTTTAATGTGTGCCATATTAATACAAGTGTGCAACATTAAATACAAGTGTGTAACATTAATTTGCAAGTTTGCAACAATGTTCTCTAGTGTTAATGGGTGCAACAAAGCTATTTAATGGTTCTTATACGAAAGAATATTAAACAAT	173
Tbg1	_gamb2335e02.q1k-RC	GCAGTTAACGCTATTATACACAATAACTTTAATGTGTGCATATTTAATTACAAGTGTGCAACATTAAATACAAGTGTGTAACGTTAATTTGCAAGTTTGCAACAATGTTCTTAGTGTTTAATGTGTGTAACAAAGCTATTAATGGTCCTTATACAAACGAATATTAAACAAT	172
Tbg5	_gamb2215d09.q1k-RC	GCGCAGTTAACGCTATTATACACAATAACTTTTAAAGTGTGCAATATGAATTAATAGTGTAAACATTAAATACAAGTGTGTAACATTAATTTGCAAGTTTGCAACGCTGTTCTTTAGTGTTTAATGTGTGCAACAAAGCTAATAAATGGTCCTTATACAAACGAATATTAAA	172
Tbg1	_gamb1690e03.q1k	TTAACGCTATTATACACAATAACTTTTAATGTGTGCCATATTAATTACAAGTGTGCAACATTAAATACAAGTGTGTAACGTTAATTTGCAAGTTTGCAACAATGTTCTTTAGTGTTTAATGGGTGCAACAAAGCTATTTAATGGTCCTTATACGAACGAATATTAAACAAT	171
Tbg1	_gamb2013e12.q1k	TTAACGCTATTATACACAATAACTTTTAATGTGTGCCACATTAATTACAAGTGTGCAACATTAAATACAAGTGTGTAACATTAATTTGCAAGTTTGCAACAATGTTCTTTAGTGTTTAATGTGTGCAACAAAGCTATTTAATGGTCCTTATACGAACGAATATTAAACAAT	171
Tbg1	_gamb2329e02.q1k	TTAACGCTATTATACACAATAACTTTTAAAGTGTGCAATATGAATTAATAGTGTAAACATTAATTACAAGTGTGTAACATTAATTTGCAAGTTTGCAACGCTGTTCTTTAGTGTTTAATGTGTGCAACAAAGCTAATAAATGGTTCTTATACGAATGAATATTAAACAAT	170
Tbg5	_gamb1648d09.p1k-RC	GCGCAGTTAACGCTATTATACACAATAACTTTTAATGTGTGCCATATTAATTACAAGTGTGCAACATTAAATACAAGTGTGTAACGTTAATTTGCAAGTTTGCAACAATGTTCTTTAGTGTTTAATGTGTGCAACAAAGCTATTTAATGGTCCTTATACGAACGAATATA	170
Tbg5	_gamb2646d01.q1k-RC	GCGCAGTTAACGCTATTATACACAATAACTTTTAATGTGTGCCATATTAATTACAAGTGTGCAACATTAAATACAAGTGTGTAACATTAATTTGCAAGTTTGCAACAATGTTCTTTAGTGTTTAATGTGTGCAACAAAGCTATTTAATGGTCCTTATACGAACGAATA	168
Tbg1	_gamb2440g08.p1ka	ACGCTATTATACACAATAACTTTTAATGTGTGCAATATGAATTAATAGTGTAAACATTAAATAGAAGTGTGTAACATTAATTTGCAAGTTTGCAACGCTGTTCTTTAGTGTTTAATGTGTGCAACAAAGCTAATAAATGGTTCTTATACGAATGAATATTAAACAAT	167
Tbg2	_gamb2725f08.p1k-RC	ACGCTATTATACACAATAACTTTTAATGTGTGCAATATGAATTAATAGTGTAAACATTAAATACAAGTGTGTAACATTAATTTGCAAGTTTGCAACGCTGTTCTTTAGTGTTTAATGTGTGCAACAAAGCTAATAAATGGTTCTTATACGAATGAATATTAAACAAT	167
Tbg5	_gamb1810g06.p1k-RC	GCGCAGTTAACGCTATTATACACAATAACTTTTAATGTGTGCAATATGAATTAATAGTGTAAACATTAAATACAAGTGTGTAACATTAATTTGCAAGTTTGCAACGCTGTTCTTTAGTGTTTAATGTGTGCAACAAAGCTAATAAATGGTTCTTATACGAATGAAT	166
Tbg5	_gamb2470h07.p1k-RC	GCGCAGTTAACGCTATTATACACAATAACTTTTAATGTGTGCAATATGAATTAATAGTGTAAACATTAATTACAAGTGTGTAACATTAATTTGCAAGTTTGCAACGCTGTTCTTTAGTGTTTAATGTGTGCAACAAAGCTAATAAATGGTTCTTATACGAATGAAT	166
Tbg5	_gamb1801e06.p1k	GCGCAGTTAACGCTATTATACACAATAACTTTTAATGTGTGCCATATAAATTACAAGTGTGCAACATTAAATACAAGTGTGTAACATTAATTTGCAAGTTTGCAACAATGTTCTTTAGTGTTTAATGAGTGCAACAAAGCTATTTAATGGTCCTTATACGAACGAA	166
Tbg5	_gamb2060h06.p1k-RC	GCGCAGTTAACGCTATTATACACAATAACTTTTAATGTGTGCCATATTAATTACAAGTGTGCAACATTAAATACAAGTGTGTAACGTTAATTTGCAAGTTTGCAACAATGTTCTTTAGTGTTTAATGGGTGCAACAAAGCTATTTAATGGTCCTTATACGAACGAA	166
Tbg1	_gamb1654b05.q1k	CTATTATACACAATAACTTTTAAAGTGTGCAATATGAATTAATAGTGTAAACATTAAATACAAGTGTGTAACATTAATTTGCAAGTTTGCAACGCTGTTCTTTAGTGTTTAATGTGTGCAACAAAGCTAATAAATGGTTCTTATACGAATGAATATTAAACAAT	164
Tbg5	_gamb2185a07.q1k-RC	GCGCAGTTAACGCTATTATACACAATAACTTTTAATGTGTGCCATATTAATTACAAGTGTGCAACATTAAATACAAGTGTGTAACATTAATTTGCAAGTTTGCAACGCTGTTCTTTAGTGTTTAATGTGTGCAACAAAGCTATTTAATGGTCCTTATACGAA	162
Tbg5	_gamb2335e02.q1k-RC	GCGCAGTTAACGCTATTATACACAATAACTTTTAATGTGTGCCATATTAATTACAAGTGTGCAACATTAAATACAAGTGTGTAACATTAATTTGCAAGTTTGCAACAATGTTCTTTAGTGTTTAATGTGTGCAACAAAGCTATTTAATGGTCCTTATACGAA	162
Tbg5	_gamb1654b05.p1k-RC	GCGCAGTTAACGCTATTATACACAATAACTTTTAAAGTGTGCAATATGAATTAATAGTGTAAACATTAAATACAAGTGTGTAACATTAATTTGCAAGTTTGCAACGCTGTTCTTTAGTGTTTAATGTGTGCAACAAAGCTAATAAATGGTTCTTATACGAA	161
Tbg5	_gamb2142g01.p1k-RC	GCGCAGTTAACGCTATTATACACAATAACTTTTAAAGTGTGCAATATGAATTAATAGTGTAAACATTAATTACAAGTGTGTAACATTAATTTGCAAGTTTGCAACGCTGTTCTTTAGTGTTTAATGTGTGCAACAAATGTTAATAAAGTGGTTCGTTATA	160
Tbg5	_gamb2063b11.q1k-RC	GCGCAGTTAACGCTATTATACACAATAACTTTTAATGTGTGCCATATTAATTACAAGTGTGCAACATTAAATACAAGTGTGTAACATTAATTTGCAAGTTTGCAACAATGTTCTTTAGTGTTTAATGTGTGCAACAAAGCTATTTAATGGTCCTTATA	158
Tbg1	_gamb2136e12.p1k	CACAATAACTTTTAATGTGTGCCATATTAATTACAAGTGTGCAACATTAAATACAAGTGTGTAACATTAATTTGCAAGTTTACAACAATGTTCTTTAGTGTTTAATGTGTGCAACAAAGCTATTTAATGGTCCTTATACGAACGAATATTAAACAAT	157
Tbg2	_gamb1967f04.q1k	GCGCAGTTAACGCTATTATACACAATAACTTTTAATGTGTGCCATATTAATTACAAGTGTGTAACGTTAATTTGCAAGTTTGCAACAATGTTCTTTAGTGTTTAATGGGTGCAACAAAGCTATTTAATGGTCCTTATACGAACGAATATTAAACAAT	157
Tbg5	_gamb1925c05.q1k	GCGCAGTTAACGCTATTATACACAATAACTTTTAAAGTGTGCAATATGAATTAATAGTGTAAACATTAATTACAAGTGTGTAACATTAATTTGCAAGTTTGCAACGCTGTTCTTTAGTGTTTAATGTGTGCAACAAAGCTAATAAATGGTTCTTATA	157
Tbg5	_gamb1918g09.q1k-RC-RC	GCGCAGTTAACGCTATTATACACAATAACTTTTAATGTGTGCAACATTAATTACAAGTGTGCAACATTAAATACAAGTGTGTAACGTAAATTTGCAAGTTTGCAACAATGTTCTTTAGTGTTTAATGGGTGCAACAAAGCTATTTAATGGTCCTT	155
Tbg5	_gamb1918g09.q1k	GCGCAGTTAACGCTATTATACACAATAACTTTTAATGTGTGCAACATTAATTACAAGTGTGCAACATTAAATACAAGTGTGTAACGTAAATTTGCAAGTTTGCAACAATGTTCTTTAGTGTTTAATGGGTGCAACAAAGCTATTTAATGGTCCTT	155
Tbg5	_gamb2227c07.p1k-RC	GCGCAGTTAACGCTATTATACACAATAACTTTTAATGTGTGCCATATTAATTACAAGTGTGCAACATTAAATACAAGTGTGTAACATTAATTTGCAAGTTTGCAACAATGTTCTTTAGTGTTTAATGTGTGCAACAAAGCTATTTAATGGTCCT	154
Tbg5	_gamb2256e06.p1k-RC	GCGCAGTTAACGCTATTATACACAATAACTTTTAATGTGTGCAATATGAATTAATAGTGTAAACATTAAATAGAAGTGTGTAACATTAATTTGCAAGTTTGCAACGCTGTTCTTTAGTGTTTAATGTGTGCAACAAAGCTAATAAATGGTTCT	153
Tbg2	_gamb1660g05.q1k	TAACTTTTAATGTGTGCCATATTAATTACAAGTGTGCAACATTAAATACAAGTGTGTAACGTTAATTTGCAAGTTTGCAACAATGTTCTTTAGTGTTTAATGTGTGCAACAAAGCTAATAAATGGTTCTTATACGAATGAATATTAAACAAT	152
Tbg5	_gamb1933c01.q1k-RC	GCGCAGTTAACGCTATTATACACAATAACTTTTAAAGTGTGCAATATGAATTAATAGTGTAAACATTAATTACAAGTGTGTAACATTAATTTGCAAGTTTGCAACGCTGTTCTTTAGTGTTTAATGTGTGCAACAAAGCTAATAAATGG	149
Tbg2	_gamb2290h04.q1k	TTTTAATGTGTGCCATATTAATTACAAGTGTGCAACATTAAATACAAGTGTGTAACGTTAATTTGCAAGTTTGCAACAATGTTCTTTAGTGTTTAATGGGTGCAAAAAAGCTATTTAATGGTCCTTATACGAACGAATATTAAACAAT	148
Tbg1	_gamb2063b11.q1k-RC	TTTTAATGTGTGCCATATTAATTACAAGTGTGCAACATTAATACAAGTGTGTAACATTAATTTGCAAGTTTGCAACAATGTTCTTTAGTGTTTAATGGGTGCAACAAAGCTATTTAATGGTCCTTATACGAACGAATATTAAACAAT	147
Tbg1	_gamb2028d07.p1k	ATGTGTGCCATATTAATTACAAGTGTGCAACATTAAATACAAGTGTGTAACATTAATTTGCAAGTTTGCAACAATGTTCTTTAGTGTTTAATGTGTGCAACAAAGCTATATAATGGTCCTTATACAAACGAATATTAAACAAT	143
Tbg1	_gamb1648d09.p1k-RC	ATGTGTGCCATATTAATTACAAGTGTGCAACATTAAATACAAGTGTGTAACGTTAATTTGCAAGTTTGCAACAATGTTCTTTAGTGTTAATGTGTGCAACAAAGCTATTTAATGGTCCTTATACAAACGAATATTAAACAAT	142
Tbg1	_gamb2060h06.p1k-RC	TAATGTGTGCCATATTAATTACAAGTGTGCAACATTAAATACAAGTGTGTAACGTTAATTTGCAAGTTTGCAACAATGTTCTTAGTGTTAATGTGTGTAACAAAGCTATTAATGGTCCTTATACAAACGAATATTAAACAAT	142
Tbg1	_gamb1964a05.q1k-RC	ATGTGTGCCACATTAATTACAAGTGTGCAACATTAAATACAAGTGTGTAACATTAATTTGCAAGTTTGCAACAATGTTCTTTAGTGTTAATGTGTGCAACATAGCTATGTAATGGTCCTTATACGAACGAATATTAAACAAT	142
Tbg5	_gamb2136e12.p1k	GCGCAGTTAACGCTATTATACACAATAACTTTTAATGTGTGCCATATTAATTACAAGTGTGCAACATTAAATACAGTGTGTAACATTAATTTGCAAGTTTACAACAATGTTCTTTAGTGTTTAATGTGTGCAACAAAGCTAT	142
Tbg1	_gamb1796d02.p1k	TGTGTGCAATATGAATTAATAGTGTAAACATTAAATACAAGTGTGTAACATTAATTTGCAAGTTTGCAACGCTGTTCTTTAGTGTTTAATGTGTGCAACAAAGCTAATAAATGGTTCTTATACGAATGAATATTAAACAAT	141
Tbg1	_gamb879b05.p1k	AGTGTGCATATGAATTAATAGTGTAAACATTAAATACAAGTGTGTAACATTAATTTGCAAGTTTGCAACGCTGTTCTTTAGTGTTTAATGTGTGCAACAAAGCTAATAAATGGTTCTTATACGAATGAATATTAAACAAT	140
Tbg5	_gamb1665e01.p1k-RC	GCGCAGTTAACGCTATTATACACAATAACTTTTAATGTGTGCAATATGAATTAATAGTGTAAACATTAAATACAAGTGTGTAACATTAATTTGCAAGTTTGCAACGCTGTTCTTTAGTGTTTAATGTGTGCAACAAAGC	139
Tbg5	_gamb2177e06.q1k-RC	GCGCAGTTAACGCTATTATACACAATAACTTTTAATGTGTGCCATATTAATTACAAGTGTGCAACATTAAATACAAGTGTGTAACATTAATTTGCAAGTTTGCAACAATGTTCTTTAGTGTTTAATGTGTGCAACAAAG	139
Tbg1	_gamb2227c07.p1k-RC	GTGCCATATTAATTACAAGTGTGCAACATTAAATACAAGTGTGTAACGTTAATTGCAAGTTTGCAACAATGTTCTTTAGTGTTTAATGTGTGTAACAAAGCTATTTAATGGTCCTTATACAAACGAATATTAAACAAT	138
Tbg5	_gamb2189c09.q1k-RC	GCGCAGTTAACGCTATTATACACAATAACTTTTAATGTGTGCAATATGAATTAATAGTGTAAACATTAAATACAAGTGTGTAACATTAATTTGCAAGTTTGCAACGCTGTTCTTTAGTGTTTAATGTGTGCAACAAAG	138
Tbg5	_gamb1962b05.p1k-RC	GCGCAGTTAACGCTATTATACACAATAACTTTTAATGTGTGCCATATTAATTACAAGTGTGCAACATTAAATACAAGTGTGTAACGTTAATTTGCAAGTTTGCAACAATGTTCTTTAGTGTTTAATGTGGCAACAAAG	138
Tbg1	_gamb2215d09.q1k-RC	GTGCAATATGAATTAATAGTGTAAACATTAAATACAAGTGTGTAACATTAATTTGCAAGTTTGCAACGCTGTTCTTAGTGTTAATGTGTGCAACAAAGCTAATAAATGGTTCTTATACGAATGAATATTAAACAAT	136
Tbg1	_gamb2256e06.p1k-RC	GTGCAATATGAATTAATAGTGTAAACATTAATACAAGTGTGTAACATTAATTTGCAAGTTTGCAACGCTGTTCTTTAGTGTTAATGTGTGCAACAAAGCTAATAAATGGTTCTTATACGAATGAATATTAAACAAT	136
Tbg5	_gamb2247b12.p1k	GCGCAGTTAACGCTATTATACACAATAACTTTTAATGTGTGCCATATTAATTACAAGTGTGCAACATTAAATACAAGTGTGTAACGTTAATTTGCAAGTTTGCAACAATGTTCTTTAGTGTTTAATGTGTGCAA	134
Tbg1	_gamb1962b05.q1k	TATTAATTACAAGTGTGCAACATTAAATACAAGTGTGTAACATTAATTTGCAAGTTTGCAACGCTGTTCTTTAGTGTTTAATGTGTGCAACAAAGCTAATAAATGGTTCTTATACGAACGAATATTAAACAAT	133
Tbg1	_gamb2177e06.q1k-RC	CATATTAATTACAAGTGTGCACATTTAAATACAAGTGTGTAACGTTAATTTGCAAGTTTGCAACAATGTTCTTTAGTGTTAATGTGTGCAACAAAGCTATTAATGGTCCTTATACGAACGAATATTAAACAAT	133
Tbg2	_gamb1983a04.p1k	CATATGAATTAATAGTGTAAACATTAAATACAAGTGTGTAACATTAATTTGCAGTTTGCAACGCTGTTCTTTAGTGTTTAATGTGTGCAACAAAGCTAATAAATGGTTCTTATACGAATGAATATTAAACAAT	133
Tbg5	_gamb1654b05.q1k	GCGCAGTTAACGCTATTATACACAATAACTTTTAATGTGTGCAATATGAATTAATAGTGTAAACATTAAATACAAGTGTGTAACATTAATTTGCAAGTTGGCAACGCTGTTCTTTAGTGTTTTATGTGTGCAA	133
Tbg5	_gamb2400g08.p1k	GCGCAGTTAACGCTATTATACACAATAACTTTTAATGTGTGCCATATTAATTACAAGTGTGCAACATTAAATACAAGTGTGTAACGTTAATTTGCAAGTTTGCAACAATGTCTTTAGTGTTTAATGTGTG	130
Tbg5	_gamb2028d07.p1k	GCGCAGTTAACGCTATTATACACAATAACTTTTAATGTGTGCCATATTAATTACAAGTGTGCAACATTAAATACAAGTGTGTAACATTAATTTGCAAGTTTGCAACAATGTTCTTTAGTGTTTAATGTGT	130
Tbg1	_gamb1931a09.p1k-RC	AATTACAAGTGTGCAACATTAAATACAAGTGTGTAACGTTAATTTGCAAGTTTGCAACAATGTTCTTTAGTGTTTAATGTGTGTAACAAAGCTATTTAATGGTCCTTATACAAACGAATATTAAACAAT	129
Tbg5	_gamb1983a04.p1k	GCGCAGTTAACGCTATTATACACAATAACTTTTAATGTGTGCCATATTAATTACTAGTGTGCACCATTAATTACAAGTGGGTAACGTTAATTTGCAAGTTTGCAACCATGTTCTTTAGGGTTTAAGGG	128
Tbg5	_gamb345a10.p1k-RC	GCGCAGTTAACGCTATTATACACAATAACTTTTAAAGTGTGCAATATGAATTAATAGTGTAAACATTAATTACAAGTGTGTAACATTAATTTGCAAGTTTGCAACGCTGTTCTTTAGTGTTTAATGTG	128
Tbg2	_gamb2379d02.q1k	TTAATAGTGTAAACATTAAATACAAGTGTGTAACATTAATTTGCAAGTTTGCAACGCTGTTCTTTAGTGTTTAATGTGTGCAACAAAGCTAATAAATGGTTCTTATACGAATGAATATTAAACAAT	126
Tbg5	_gamb2106c03.q1k-RC	GCGCAGTTAACGCTATTATACACAATAACTTTTAATGTGTGCCATATTAATTACAAGTGTGCAACATTAAATACAAGTGTGTAACATTAATTTGCAAGTTTGCAACAATGTTCTTTAGTGTTTAA	125
Tbg5	_gamb2054b06.p1k	GCGCAGTTAACGCTATTATACACAATAACTTTTAATGTGTGCCATATTAATTACAGTGTGCAACATTAAATACAAGTGTGTAACGTTAATTTGCAAGTTTGCAACAATGTTCTTTAGTGTTTAA	124
Tbg2	_gamb2298d08.p1k	GCGTAGCCAACATTAAATACAAGTGTGTAACATTAATTTGCAAGTTTGCAACGCTGTTCTTTAGTGTTTAATGTGTGCAACAAAGCTAATTAATGGTTCTTATATGAACGAATATTAAACAAT	123
Tbg1	_gamb1925c05.p1k-RC	ATAGTGTAAACATTAAGTACAAGTGTGTAACATTAATTTGCAAGTTTGCAACGCTGTTCTTTAGTGTTAATGTGTGCAACAAAGCTAATAAATGGTTCTTATACGAATGAATATTAAACAAT	122
Tbg1	_gamb1834h09.p1k	AGTGTGCAACATTAAATACAAGTGTGTAACATTATTTTACAAGTTTGCAACAATGTTCTTTAGTGTTTAATGGGTGCAACAAAGCTATTTAATGGTCCTTATACGAACGAATATTAAACAAT	122
Tbg5	_gamb2290h04.q1k	GCGCAGTTAACGCTATTATACACAATAACTTTTAATGTGTGCCATATTAATTACAAGTGTGCAACATTAAATACAAGTGTGTAACGTTAATTTGCAAGTTTGCAACAATGTTCTTTAGTGTT	122
Tbg1	_gamb1564f07.q1k	GTGTGCAACATTAAATACAGTGTGTAACATTAATTTTGCAAGTTTGCAACGCTGTTCTTTAGTGTTTAATGTGTGCAACAAAGCTAATAAATGGTTCTTATACGAATGAATATTAAACAAT	121
Tbg5	_gamb2435f08.p1ka	GCGCAGTTAACGCTATTATACACAATAACTTTTAATGTGTGCCATATTAATTACAAGTGTGCAACATTAAATACAAGTGTGTAACATTAATTTGCAAGTTTGCAACAATGTTCTTTAGTGT	121
Tbg1	_gamb2435f08.p1ka	AGTGTGCACATTAAATACAGTGTGTAACGTTAATTTGCAAGTTTGCAACAATGTTCTTTAGTGTTTAATGTGTGTAACAAAGCTATTTAATGGTCCTTATACAAACGAATATTAAACAAT	120
Tbg1	_gamb2343g06.q1k-RC	GTGTGCAACATTAAATACAAGTGTGTAACGTTAATTGCAAGTTTGCAACATTGTTCTTAGTGTTTAATGTGTGTAACAAAGCTATTTAATGGTCCTTATACGAACGAATATTAAACAAT	119
Tbg4	_gamb2224b02.p1k-RC	GCGCAGTTAACGCTATTATACACAATAACTTTTAATGTGTGCAACATTAATTACAAGTGTGCAACATTAAATACAAGTGTGTAACGTTAATTTGCAAGTTTGCAACAATGTTCTTTAGT	119
Tbg1	_gamb783g06.p1k-RC	GCAACATTAAATACAAGTGTGTAACGTTAATTTGCAAGTTTGCAACAATGTTCTTTAGTGTTTAATGGGTGCAACAAAGCTATTTAATGGTTCTTATACGAATGAATATTAAACAAT	117
Tbg2	_gamb2224b02.p1k-RC	CAACATTGAATACAAGTGTGTAACATTAATTTGCAAGTTTGCAACGCTGTTCTTTAGTGTTTAATGGGTGCAACAAAGCTAATTAATGGTTCTTATACGAACGAATATTAAACAAT	116
Tbg5	_gamb2013e12.q1k	GCGCAGTTAACGCTATTATACACAATAACTTTTAATGTGTGCCATATTAATTACAAGTGTGCAACATTAAATACAAGTGTGTAACGTTAATTTGCAAGTTTGCACAATGTTCTTTA	116
Tbg2	_gamb345a10.p1k-RC	AACATTAAATACAAGTGTGTAACGTTAATTTGCAAGTTTGCAACACTGTTCTTTAGTGTTTAATGTGTGCAACAAAGCTAATAAATGGTTCTTATACGAATGAATATTAAACAAT	115
Tbg1	_gamb2306f09.p1k-RC	ACATTAATTACAAGTGTGTAACATTAATTTGCAAGTTTGCAACGCTGTTCTTTAGTGTTTAATGTGTGCAACAAAGCTAATAAATGGTTCTTATACGAATGAATATTAAACAAT	114
Tbg5	_gamb2185b11.p1k	GCGCAGTTAACGCTATTATACACAATAACTTTTAATGTGTGCAATATGAATTAATAGTGTAAACATTAAATACAAGTGTGTAACATTAATTTGCAAGTTTGCAACGCTGTTCTT	114
Tbg1	_gamb2189c09.q1k-RC	CATTAATTACAAGTGTGTAACATTAATTTGCAAGTTTGCAACGCTGTTCTTTAGTGTATAATGTGTGCAACAAAGCTAATAAATGGTTCTTATACGAATGAATATTAAACAAT	113
Tbg5	_gamb783g06.p1k-RC	GCGCAGTTAACGCTATTATACACAATAACTTTTAATGTGTGCAATATGAATTAATAGTGTAAACATTGAATACAAGTGTGTAACATTAATTTGCAAGTTGCAACAATGTCTTA	113
Tbg5	_gamb1796d02.p1k	GCGCAGTTAACGCTATTATACACAATAACTTTTAATGTGTGCAATATGAATTAATAGTGTAAACATTAAATACAAGTGTGTAACATTAATTTGCAAGTTTGCAACGCTGTTCT	113
Tbg5	_gamb2215d09.p1k	GCGCAGTTAACGCTATTATACACAATAACTTTTAATGTGTGCAATATGAATTAATAGTGTAAACATTAAATACAAGTGTGTAACATTAATTTTGCAGTTTGCAACGCTGT	110
Tbg5	_gamb457b07.p1k-RC	GCGCAGTTAACGCTATTATACACAATAACTTTTAAAGTGTGCAATATGAATTAATAGTGTAAACATTAATTACAAGTGTGTAACATTAATTTGCAAGTTGCAACGCTG	108
Tbg5	_gamb1979g07.p1k-RC	GCGCAGTTAACGCTATTATACACAATAACTTTTAATGTGTGCCATATGAATTACAAGTGTGCAACATTAAATACAAGTGTGTAACGTTAATTGCAAGTTGCAACAAT	107
Tbg5	_gamb2082h01.p1k-RC	GCGCAGTTAACGCTATTATACACAATAACTTTTAATGTGTGCCATATTAATTACAAGTGTGCAACATTAAATACAAGTGTGTAACATTAATTGCAAGTTGCAACAAT	107
Tbg5	_gamb2549d04.p1k-RC	GCGCAGTTAACGCTATTATACACAATAACTTTTAAAGTGTGCAATATGAATTAATAGTGTAAACATTAAATACAAGTGTGTAACATTAATTGCAAGTTGCAACGCT	106
Tbg5	_gamb2294h12.q1k	GCGCAGTTAACGCTATTATACACAATAACTTTTAATGTGTGCCATATTAATTACAAGTGTGCAACATTAAATACAAGTGTGTAACGTTAATTTGCAAGTTTGCAA	105
Tbg2	_gamb2165c05.q1k-RC	TACAAGTGTGTACATTTAATTTGCAAGTTTGCAACGCTGTTCTTAGTGTTAATGTGTGCAACAAAGCTAATAAATGGTTCTTATACGAATGAATATTAAACAAT	104
Tbg5	_gamb783g06.q1k	GCGCAGTTAACGCTATTATACACAATAACTTTTAATGTGTGCAATATGAATTAATAGTGTAAACATTGAATACAAGTGTGTAACATTAATTTGCAAGTTTGCA	103
Tbg5	_gamb2080d07.q1k	GCGCAGTTAACGCTATTATACACAATAACTTTTAATGTGTGCCATATTAATTACAAGTGTGCAACATTAAATACAAGTGTGTAACATTAATTTGCAAGTTTAC	103
Tbg1	_gamb2343h04.q1k-RC	AGTGTGTAACGTTAATTTGCAAGTTTGCAACAATGTTCTTTAGTGTTTAATGTGTGTAACAAAGCTATTTAATGGTCCTTATACGAACGAATATTAAACAAT	102
Tbg1	_gamb2178h06.p1k	TGTGTAACGTTAATTTGCTAGTTTGCAACGATCGTTCTTTAGTGTTTAATGAGTGCAACACAGCTATATTATGGTCCTTATACAAACGACATATTAAACAAT	102
Tbg4	_gamb2379d02.q1k	GCGCAGTTAACGCTATTATACACAATAACTTTTAATGTGTGCAATATGAATTAATAGTGTAAACATTAAATACAAGTGTGTAACATTAATTTGCAAGTTT	100
Tbg5	_gamb2549d04.q1k	GCGCAGTTAACGCTATTATACACAATAACTTTTAATGTGTGCAATATGAATTAATAGTGTAAACCTTAAATACCAGTGTGTAACATTAATTTGCAAGT	98
Tbg1	_gamb2725f08.q1k	TAACATTAATTTGCAAGTTTGCAACGCTGTTCTTTAGTGTTTAATGTGTGCAACAAAGCTAATAAATGGTTCTTATACGAATGAATATTAAACAAT	96
Tbg1	_gamb2281c04.q1k	ACATTAATTTGCAAGTTTGCAACGCTGTTCTTTAGTGTTTAATGTGTGCAACAAAGCTAATAAATGGTTCTTATACGAATGAATATTAAACAAT	94
Tbg5	_gamb345a10.q1k	GCGCAGTTAACGCTATTATACACAATAACTTTTAATGTGTGCAATATGAATTAATAGTGTAAACATTAAATACAAGTGTGTAACATTAATTTGC	94
Tbg5	_gamb2329e02.q1k	GCGCAGTTAACGCTATTATACACAATAACTTTTAATGTGTGCAATATGAATTAATAGTGTAAACATTAAATACAAGTGTGTAACATTAATTTT	93
Tbg1	_gamb2470b11.q1k	TTAATTTGCAAGTTTACAACAATGTTCTTTAGTGTTTAATGGGTGCAACAAAGCTATTTAATGGTCCTTATACGAATGAATATTAAACAAT	91
Tbg1	_gamb2165h09.p1k	ATTAATTTGCAGTTTGCACGCTGTTCTTTAGTGTTTAATGTGTGCAACAAAGCTAATAAATGGTTCTTATACGAATGAATATTAAACAAT	90
Tbg1	_gamb1949g01.q1k-RC	TTAATTTGCAAGTTTGCAACAATGTTCTTTAGTGTTAATGGGTGCAACAAAGCTATTTAATGGTCCTTATACGAACGAATATTAAACAAT	90
Tbg1	_gamb2470b05.q1k	TAATTTGCAAGTTTACAACAATGTTCTTTAGTGTTTAATGGGTGCAACAAAGCTATTTAATGGTCCTTATACGAATGAATATTAAACAAT	90
Tbg1	_gamb2185a07.q1k-RC	AATTTGCAAGTTTGCAACAATGTTCTTTAGTGTTTAATGGGTGCAACAAAGCTATTTAATGGTCCTTATACGAACGAATATTAAACAAT	89
Tbg5	_gamb2054e08.q1k-RC	GCGCAGTTAACGCTATTATACACAATAACTTTTAATGTGTGCCATATTAATTACAAGTGTGCAACATTAAATACAAGTGTGTAACATTA	89
Tbg1	_gamb660b04.p1k	TTATTTGCAGTTTGCAACATGTTCTTTAGTGTTTAATGTGTGCAACAAAGCTATTTAATGGTCCTTATACAAACGAATATTAAACAAT	88
Tbg5	_gamb2409e07.q1k-RC	GCGCAGTTAACGCTATTATACACAATAACTTTTAATGTGTGCCATATGAATTACAAGTGTGTGCAACATTTTAAATACAAGTGTGTAA	88
Tbg1	_gamb2137h01.p1k	TATTTGCAGTTTGCACAATGTTCTTTAGTGTTTAATGTGTGTAACAAAGCTATTTAATGGTCCTTATACAAACGAATATTAAACAAT	87
Tbg5	_gamb2381c03.p1k-RC	GCGCAGTTAACGCTATTATACACAATAACTTTTAATGTGTGCCATATTAATTACAAGTGTGCAACATAAATACAAGTGGTAACGTAA	87
Tbg1	_gamb1801e06.p1k	ATTTGCAGTTTGCACAATGTTCTTTAGTGTTTAATGTGTGCAACAAAGCTATTTAATGGTCCTTATACGAACGAATATTAAACAAT	86
Tbg1	_gamb660b04.q1k-RC	TGCAAGTTTGCAACAATGTTCTTTAGTGTTTAATGGGTGCAACAAAGCTATTAAATGGTCCTTATACGAACGAATATTAAACAAT	85
Tbg5	_gamb1916a01.q1k-RC	GCGCAGTTAACGCTATTATACACAATAACTTTTAATGTGTGCCATATTAATTACAAGTGTGCAACATTAAATACAAGTGTGTAA	84
Tbg1	_gamb345a10.q1k	CAAGTTTGCAACGCTGTTCTTTAGTGTTTAATGTGTGCAACAAAGCTAATAAATGGTTCTTATACGAATGAATATTAAACAAT	83
Tbg1	_gamb1742c11.p1k	TGCAGTTTGCACAATGTTCTTTAGTGTTTAATGTGTGCAACAAAGCTATATAATGGTCCTTATACAAACGAATATTAAACAAT	83
Tbg5	_gamb2185b11.q1k-RC	GCGCAGTTAACGCTATTATACACAATAACTTTTAATGTGTGCAATATGAATTAATAGTGTAAACATTAATTACAAGTGTG	80
Tbg1	_gamb1742c11.q1k-RC	TGCAACAATGTTCTTTAGTGTTTAATGTGTGCAACAAAGCTATTTAATGGTCCTTATACAAACGAATATTAAACAAT	77
Tbg5	_gamb1904e03.p1k-RC	GCGCAGTTAACGCTATTATACACAATAACTTTTAATGTGTGCCATATTAATTACAAGTGTGCAACATTAAATACAAG	77
Tbg1	_gamb1967f04.q1k	CAACAATGTTCTTTAGTGTTTAATGGGTGCAACAAAGCTATTTAATGGTCCTTATACGAACGAATATTAAACAAT	75
Tbg2	_gamb2044c10.q1k	CAACGCTGTTCTTTAGTGTTTAATGTGTGCAACAAAGCTAATAAATGGTTCTTATACGAATGAATATTAAACAAT	75
Tbg1	_gamb2646d01.q1k-RC	AACAATGTTCTTTAGTGTTTAATGTGTGCAACAAAGCTATATAATGGTCCTTATACAAACGAATATTAAACAAT	74
Tbg1	_gamb2082h01.q1k	AACAATGTTCTTTACTGTTTAATGTGTGCAACAAAGCTATTTAATGGTCCTTATACGAACGAATATTAAACAAT	74
Tbg1	_gamb2344a05.q1k-RC	CAACAATGTTCTTTAGTGTTTAATGTGTGCAACAAAGCTATTAATGGTCCTTATACGAACGAATATTAAACAAT	74
Tbg5	_gamb2165h09.p1k	GCGCAGTTAACGCTATTATACACAATAACTTTTAATGTGTGCCATATTAATTACAAGTGTGCCACATTAAATAC	74
Tbg5	_gamb1966d12.p1k	GCGCAGTTAACGCTATTATACACAATAACTTTTAATGTGTGCCATATTAATTACAAGTGTGCAACATTAAATAC	74
Tbg5	_gamb2617a11.q1k	GCGCAGTTAACGCTATTATACACAATAACTTTTAAAGTGTGCCATATGAATTAATAGTGTAAACATTAAATAC	73
Tbg1	_gamb1949a11.q1k	AATGTTCTTTAGTGTTTAATGGGTGCAACAAAGCTATTTAATGGTCCTTATACGAACGAATATTAAACAAT	71
Tbg1	_gamb2256e06.q1k	CTGTTCTTTAGTGTTTAATGTGTGCAACAAAGCTAATAAATGGTTCTTATACGAATGAATATTAAACAAT	70
Tbg5	_gamb2723g07.q1k-RC	GCGCAGTTAACGCTATTATACACAATAACTTTTAAAGTGTGCAATATGAATTAATAGTGTAAACATTAA	69
Tbg5	_gamb2440g08.p1ka	GCGCAGTTAACGCTATTATACACAATAACTTTTAATGTGTGCAATATGAATTAATAGTGTAAACATTAA	69
Tbg5	_gamb2150f09.p1k-RC	GCGCAGTTAACGCTATTATACACAATAACTTTTAATGTGTGCCATATTAATTACAAGTGTGCAACAT	67
Tbg5	_gamb1660g05.q1k	GCGCAGTTAACGCTATTATACACAATAACTTTTAAAGTGTGCAATATGAATTAATAGTGTAAACAT	66
Tbg1	_gamb1925c05.q1k	CTTTAGTGTTTAATGTGTGCAACAAAGCTAATAAATGGTTCTTATACGAATGAATATTAAACAAT	65
Tbg5	_gamb2306f09.p1k-RC	GCGCAGTTAACGCTATTATACACAATAACTTTTAAAGTGTGCAATATGAATTAATAGGTAAACAT	65
Tbg1	_gamb2723g07.q1k-RC	TTTAGTGTTTAATGTGTGCAACAAAGCTAATAAATGGTTCTTATACGAATGAATATTAAACAAT	64
Tbg2	_gamb2617a11.q1k	TTTAGTGTTTAATGTGCGCTCAAAGCTAATAAATGGTTCTTATACGAATGAATATTAAACAAT	63
Tbg5	_gamb2298d08.p1k	GCGCAGTTAACGCTATTATACACAATAACTTTTAATGTGTGCCACATTAATTACAAGTGTGCA	63
Tbg5	_gamb1564f07.q1k	GCGCAGTTAACGCTATTATACACAATAACTTTTAATGTGTGCCATATTAATTACAAGTGTGC	62
Tbg5	_gamb2044c10.q1k	GCGCAGTTAACGCTATTATACACAATAACTTTTAAAGTGTGCCATATGAATTAACAGTGT	60
Tbg5	_gamb1810f05.q1k	GCGCAGTTAACGCTATTATACACAATAACTTTTAATGTGTGCATATGAATTAATAGTGTA	60
Tbg1	_gamb1933c01.p1k	ATGTGTGCACAAAGCTAATAAATGGTTCTTATACGAATGAATATTAAACAAT	52
Tbg1	_gamb2419c12.p1ka	ATGTGTGCACAAAGCTAATAAATGGTTCTTATACGAATGAATATTAAACAAT	52
Tbg5	_gamb2140g03.q1k	GCGCAATTAACGCTATTATACACAATAACTTTTAAAGTGTGCCATATGAATT	52
Tbg5	_gamb2281c04.q1k	GCGCAGTTAACGCTATTATACACAATAACTTTTAAAGTGTGCCATATGAATT	52
Tbg5	_gamb1979g08.q1k	GCGCAGTTAACGCTATTATACACAATAACTTTTAATGTGTGCAATATGAATT	52
Tbg1	_gamb2142g01.p1k-RC	GCAACAAAGCTAATAAATGGTTCTTATACGAATGAATATTAAACAAT	47
Tbg2	_gamb2140g03.q1k	AACAAAGCTAATAAATGGTTCTTATACGAATGAATATTAAACAAT	45
Tbg1	_gamb1918g09.q1k-RC-RC	CTATTTAATGGTCCTTATACAAACGAATATTAAACAAT	38
Tbg1	_gamb1918g09.q1k	CTATTTAATGGTCCTTATACAAACGAATATTAAACAAT	38
Tbg5	_gamb2725f08.q1k	GCGCAGTTAACGCTATTATACACAATAACTTTTAAAGT	38
Tbg1	_gamb2419c12.q1ka-RC	TAATAAATGGTTCTTATACGAATGAATATTAAACAAT	37
Tbg5	_gamb2165c05.q1k-RC	GCGCAGTTAACGCTATTATACACAATAACTTTAAAG	36
Tbg1	_gamb2549d04.p1k-RC	TAAATGGTTCTTATAGGAATGAATATTAAACAAT	34
Tbg1	_gamb2294h12.q1k	TAATGGTCCTTATACGAACGAATATTAAACAAT	33
Tbg5	_gamb2256e06.q1k	GCGCAGTTAACGCTATTATACACAATAACTTTT	33
Tbg1	_gamb2205g06.q1k-RC	ATGGTCCTTATACGAACGAATATTAAACAAT	31
Tbg1	_gamb2549d04.q1k	AATATTAAACAAT	13
Tbg1	_gamb2470h07.p1k-RC	AATATTAAACAAT	13
Tbg1	_gamb783g06.q1k	TATTAAACAAT	11
Tbg5	_gamb2379d02.q1k		0
Tbg5	_gamb2224b02.p1k-RC		0
Tbg6	_gamb783g06.p1k-RC,,		0
Tbg6	_gamb1918g09.q1k-RC-RC,,		0
Tbg6	_gamb1918g09.q1k,,		0
Tbg6	_gamb783g06.q1k,,		0
Tbg6	_gamb2140g03.q1k,,		0
Tbg6	_gamb1983a04.p1k,,		0
Tbg6	_gamb1962b05.q1k,,GCGCAGTTAACGCTATTATAC		0
Tbg6	_gamb2044c10.q1k,,		0
Tbg6	_gamb2165c05.q1k-RC,,		0
Tbg6	_gamb2549d04.q1k,,		0
Tbg6	_gamb345a10.p1k-RC,,		0
Tbg6	_gamb1660g05.q1k,,		0
Tbg6	_gamb457b07.p1k-RC,,		0
Tbg6	_gamb2723g07.q1k-RC,,		0
Tbg6	_gamb2281c04.q1k,,		0
Tbg6	_gamb2617a11.q1k,,		0
Tbg6	_gamb2185b11.q1k-RC,,		0
Tbg6	_gamb2185b11.p1k,,		0
Tbg6	_gamb1925c05.p1k-RC,,GCGCAGT		0
Tbg6	_gamb1925c05.q1k,,		0
Tbg6	_gamb1933c01.q1k-RC,,		0
Tbg6	_gamb879b05.p1k,,GCGCAGTTAACGCTATTATAC		0
Tbg6	_gamb2215d09.q1k-RC,,		0
Tbg6	_gamb2215d09.p1k,,		0
Tbg6	_gamb2306f09.p1k-RC,,		0
Tbg6	_gamb1654b05.q1k,,		0
Tbg6	_gamb1979g08.q1k,,		0
Tbg6	_gamb1810g06.p1k-RC,,		0
Tbg6	_gamb1654b05.p1k-RC,,		0
Tbg6	_gamb1665e01.p1k-RC,,		0
Tbg6	_gamb345a10.q1k,,		0
Tbg6	_gamb2549d04.p1k-RC,,		0
Tbg6	_gamb2189c09.q1k-RC,,		0
Tbg6	_gamb2142g01.p1k-RC,,		0
Tbg6	_gamb2725f08.p1k-RC,,GCGCAGT		0
Tbg6	_gamb1796d02.p1k,,		0
Tbg6	_gamb2470h07.p1k-RC,,		0
Tbg6	_gamb2256e06.q1k,,		0
Tbg6	_gamb2440g08.p1ka,,		0
Tbg6	_gamb2379d02.q1k,,		0
Tbg6	_gamb2725f08.q1k,,		0
Tbg6	_gamb1933c01.p1k,,GCGCAGTTAACGCTATTATACACAATAACTTTT		0
Tbg6	_gamb2419c12.q1ka-RC,,G		0
Tbg6	_gamb2419c12.p1ka,,GCGCAGTTAAC		0
Tbg6	_gamb2329e02.q1k,,		0
Tbg6	_gamb1810f05.q1k,,		0
Tbg6	_gamb2256e06.p1k-RC,,		0
Tbg6	_gamb1979g07.p1k-RC,,		0
Tbg6	_gamb1962b05.p1k-RC,,		0
Tbg6	_gamb2224b02.p1k-RC,,		0
Tbg6	_gamb1904e03.p1k-RC,,		0
Tbg6	_gamb2298d08.p1k,,		0
Tbg6	_gamb1564f07.q1k,,		0
Tbg6	_gamb2165h09.p1k,,		0
Tbg6	_gamb1966d12.p1k,,		0
Tbg6	_gamb2185a07.q1k-RC,,		0
Tbg6	_gamb660b04.p1k,,GCGCAGTTACGCTATATACACAATAACTTTAATGTGTGCATATAATTACAAGTGTGCAA		0
Tbg6	_gamb1916a01.q1k-RC,,		0
Tbg6	_gamb1949g01.q1k-RC,,		0
Tbg6	_gamb660b04.q1k-RC,,GCGCAGAAAAGGCTATTATACA		0
Tbg6	_gamb1801e06.p1k,,		0
Tbg6	_gamb2335e02.q1k-RC,,		0
Tbg6	_gamb2290h04.q1k,,		0
Tbg6	_gamb2294h12.q1k,,		0
Tbg6	_gamb2409e07.q1k-RC,,		0
Tbg6	_gamb1834h09.p1k,,GCGCAGTTAACGCTATTATAC		0
Tbg6	_gamb2054b06.p1k,,		0
Tbg6	_gamb2177e06.q1k-RC,,		0
Tbg6	_gamb2080d07.q1k,,		0
Tbg6	_gamb2136e12.p1k,,		0
Tbg6	_gamb2470b05.q1k,,GCGCAGTTACGCTATA		0
Tbg6	_gamb2470b11.q1k,,GCGCAGTTAACGCTATTATACACAATAACTTTTTAATGTGTGCCATA		0
Tbg6	_gamb2227c07.p1k-RC,,		0
Tbg6	_gamb2400g08.p1k,,		0
Tbg6	_gamb2646d01.q1k-RC,,		0
Tbg6	_gamb1648d09.p1k-RC,,		0
Tbg6	_gamb2343g06.q1k-RC,,G		0
Tbg6	_gamb2343h04.q1k-RC,,G		0
Tbg6	_gamb2060h06.p1k-RC,,		0
Tbg6	_gamb2106c03.q1k-RC,,		0
Tbg6	_gamb2063b11.q1k-RC,,		0
Tbg6	_gamb2028d07.p1k,,		0
Tbg6	_gamb2082h01.q1k,,GCGCAGTTAACGCTATTATACACAATAACTTT		0
Tbg6	_gamb2205g06.q1k-RC,,GCGCAGTTAACGCTATTATACACAATAACTTTTAATGTGTGCCATAT		0
Tbg6	_gamb1742c11.p1k,,GCGCAGTTAACGCTATTATACACAATAACTTTTAATGTGTGCCATATTAATTACAAGTGTGCAACATTAAATACAAGTGTGT		0
Tbg6	_gamb1949a11.q1k,,GCGCAGTTAACGCTATTATACACAATAACTTTTAATGTGTGCCATATTAATT		0
Tbg6	_gamb2082h01.p1k-RC,,		0
Tbg6	_gamb1967f04.q1k,,GCGCAGTTAACGCTATTATACACAATAACTTTTAATGTGTGCCATATTAATTACAAGTGTGCAACATTAAATACA		0
Tbg6	_gamb2344a05.q1k-RC,,GCGCAGTTAACGCTATTATACACAATAACTTTTAATGTG		0
Tbg6	_gamb1964a05.q1k-RC,,GCGCAGTTAACGCTATTATA		0
Tbg6	_gamb1690e03.q1k,,GC		0
Tbg6	_gamb2054e08.q1k-RC,,		0
Tbg6	_gamb1931a09.p1k-RC,,GCGCAGTTAACGCTATTATACACAATAACTTTAATGTGTGCCATA		0
Tbg6	_gamb1742c11.q1k-RC,,GCGCAGTTAACGCTATTATACACAATAACTTTTAATGTGTG		0
Tbg6	_gamb2381c03.p1k-RC,,		0
Tbg6	_gamb2435f08.p1ka,,		0
Tbg6	_gamb2137h01.p1k,,		0
Tbg6	_gamb2150f09.p1k-RC,,		0
Tbg6	_gamb2178h06.p1k,,GCGCAGTTAACGCTATTATACACAATAACTTTT		0
Tbg6	_gamb2247b12.p1k,,		0
Tbg6	_gamb2013e12.q1k,,		0

## Sheet: Tbg177
name	sequence	length
_gamb2205g06.q1k-RC	GCGCAGTTAACGCTATTATACACAATAACTTTTAATGTGTGCCATATTAATTACAAGTGTGCAACATTAAATACAAGTGTGTAACATTAATTTGCAAGTTTGCAACAATGTTCTTTAGTGTTTAATGTGTGCAACAAAGCTATATAATGGTCCTTATACAAACGAATATTAAACAAT	177
_gamb2381c03.p1k-RC	GCGCAGTTAACGCTATTATACACAATAACTTTTAATGTGTGCCATATTAATTACAAGTGTGCAACATTAAATACAAGTGTGTAACATTAATTTGCAAGTTTGCAACAATGTTCTTTAGTGTTTAATGTGTGCAACAAAGCTATTTAATGGTCCTTATACAAACGAATATTAAACAAT	177
_gamb783g06.p1k-RC	GCGCAGTTAACGCTATTATACACAATAACTTTTAATGTGTGCAACATTAATTACAAGTGTGCAACATTAAATACAAGTGTGTAACGTTAATTTGCAAGTTTGCAACAATGTTCTTTAGTGTTTAATGGGTGCAACAAAGCTATTTAATGGTCCTTATACAAACGAATATTAAACAAT	177
_gamb1742c11.p1k	GCGCAGTTAACGCTATTATACACAATAACTTTTAATGTGTGCCATATTAATTACAAGTGTGCAACATTAAATACAAGTGTGTAACGTTAATTTGCAAGTTTGCAACAATGTTCTTTAGTGTTTAATGTGTGCAACAAAGCTATTTAATGGTCCTTATACGAACGAATATTAAACAAT	177
_gamb1690e03.q1k	GCGCAGTTAACGCTATTATACACAATAACTTTTAATGTGTGCCATATTAATTACAAGTGTGCAACATTAAATACAAGTGTGTAACATTAATTTGCAAGTTTGCAACAATGTTCTTTAGTGTTTAATGTGTGCAACAAAGCTATATAATGGTCCTTATACAAACGAATATTAAACAAT	177
_gamb2344a05.q1k-RC	GCGCAGTTAACGCTATTATACACAATAACTTTTAATGTGTGCCATATTAATTACAAGTGTGCAACATTAAATACAAGTGTGTAACATTAATTTGCAAGTTTGCAACAATGTTCTTTAGTGTTTAATGTGTGCAACAAAGCTATTTAATGGTCCTTATACGAACGAATATTAAACAAT	177
_gamb2185a07.q1k-RC	GCGCAGTTAACGTTATTATACACAATAACTTTTAATGTGTGCCATATTAATTACAAGTGTGCAACATTAAATACAAGTGTGTAACATTAATTGGCAAGTTGGCAACAATGTTCTTTAGTGTTTAAGGGGTGCAACAAAGTTATTTAATGGTCCTTATACGAAGGATTATTAACCAAT	177
_gamb2137h01.p1k	GCGCAGTTAACGCTATTATACACAATAACTTTTAATGTGTGCCATATTAATTACAAGTGTGCAACATTAAATACAAGTGTGTAACGTTAATTTGCAAGTTTGCAACAATGTTCTTTAGTGTTTAATGTGTGCAACAAAGCTATTTAATGGTCCTTATACGAACGAATATTAAACAAT	177
_gamb1904e03.p1k-RC	GCACAGTTAACGCTATTATACACAATAACTTTTAATGTGTGCAACATTAATTACAAGTGTGCAACATTAAATACAAGTGTGTAACATTAATTTGCAAGTTTGCAACAATGTTCTTTAGTGTTTAATGGGTGCAACAAAGCTAATAAATGGTTCTTATACGAACGAATATTAAACAAT	177
_gamb1979g07.p1k-RC	GCGCAGTTAACGCTTTTATACACAATAACTTTTAATGTGTGCCATATGAATTTCAAGTGTGCAACATTAAATACAAGTGTGTAACGTTAATTTGCAAGTTTGCAACAATGTTCTTTAGTGTTTAATGGGTGCAACAAAGCTATTTAATGGTCCTTATACGAACGAATATTAAACAAT	177
_gamb1931a09.p1k-RC	GCGCAGTTAACGCTATTATACACAATAACTTCTAATGTGTGCCATATTAATTACAAGTGTGCAACATTAAATACAAGTGTGTAACGTTAATTTGCAAGTTTGCAACAATGTTCTTTAGTGTTTAATGTGTGTAACAAAGCTATTTAATGGTCCTTATACAAACGAATATTAAACAAT	177
_gamb2165h09.p1k	GCGCAGTTAACGCTATTATACACAATAACTTTTAATGTGTGCCATATTAATTACAAGTGTGCAACATTAAATACAAGTGTGTAACGTTAATTTGCAAGTTTGCAACAATGTTCTTTAGTGTTTAATGGGTGCAACAAAGCTATTTAATGGTCCTTATACGAACGAATATTAAACAAT	177
_gamb1564f07.q1k	GCGCAGTTAACGCTATTATACACAATAACTTTTAATGTGTGCCATATTAATTACAAGTGTGCAACATTAAATACAAGTGTGTAACGTTAATTTGCAAGTTTGCAACAATGTTCTTTAGTGTTTAATGGGTGCAACAAAGCTATTTAATGGTCCTTATACGAACGAATATTAAACAAT	177
_gamb2177e06.q1k-RC	GCGCAGTTAACGCTATTATACACAATAACTTTTAATGTGTGCCATATTAATTACAAGTGTGCAACATTAAATACAAGTGTGTAACGTTAATTTGCAAGTTTGCAACAATGTTCTTTAGTGTTTAATGGGTGCAACAAAGCTATTTAATGGTCCTTATACGAACGAATATTAAACAAT	177
_gamb2060h06.p1k-RC	GCGCAGTTAACGCTATTATACACAATAACTTTTAATGTGTGCCATATTAATTACAAGTGTGCAACATTAAATACAAGTGTGTAACGTTAATTTGCAAGTTTGCAACAATGTTCTTTAGTGTTTAATGGGTGCAACAAAGCTATTTAATGGTCCTTATACGAACGAATATTAAACAAT	177
_gamb1962b05.p1k-RC	GCGCAGTTAACGCTATTATACACAATAACTTTTAATGTGTGCCATATTAATTACAAGTGTGCAACATTAAATACAAGTGTGTAACGTTAATTTGCAAGTTTGCAACAATGTTCTTTAGTGTTTAATGGGTGCAACAAAGCTATTTAATGGTCCTTATACGAACGAATATTAAACAAT	177
_gamb2290h04.q1k	GCGCAGTTAACGCTATTATACACAATAACTTTTAATGTGTGCCATATTAATTACAAGTGTGCAACATTAAATACAAGTGTGTAACGTTAATTTGCAAGTTTGCAACAATGTTCTTTAGTGTTTAATGGGTGCAAAAAAGCTATTTAATGGTCCTTATACGAACGAATATTAAACAAT	177
_gamb1964a05.q1k-RC	GCGCAGTTAACGCTATTATACACAATAACTTTTAATGTGTGCCATATTAATTACAAGTGTGCAACATTAAATACAAGTGTGTAACGTTAATTTGCAAGTTTGCAACAATGTTCTTTAGTGTTTAATGTGTGCAACAAAGCTATTTAATGGTCCTTATACGAACGAATATTAAACAAT	177
_gamb2294h12.q1k	GCGCAGTTAACGCTATTATACACAATAACTTTTAATGTGTGCCATATTAATTACAAGTGTGCAACATTAAATACAAGTGTGTAACGTTAATTTGCAAGTTTGCAACAATGTTCTTTAGTGTTTAATGGGTGCAAAAAAGCTATTTAATGGTCCTTATACGAACGAATATTAAACAAT	177
_gamb2294h12.q1k	GCGCAGTTAACGCTATTATACACAATAACTTTTAATGTGTGCCATATTAATTACAAGTGTGCAACATTAAATACAAGTGTGTAACGTTAATTTGCAAGTTTGCAACAATGTTCTTTAGTGTTTAATGGGTGCAAAAAAGCTATTTAATGGTCCTTATACGAACGAATATTAAACAAT	177
_gamb2400g08.p1k	GCGCAGTTAACGCTATTATACACAATAACTTTTAATGTGTGCCATATTAATTACAAGTGTGCAACATTAAATACAAGTGTGTAACGTTAATTTGCAAGTTTGCAACAATGTTCTTTAGTGTTTAATGTGTGCAACAAAGCTATTTAATGGTCCTTATACAAACGAATATTAAACAAT	177
_gamb2013e12.q1k	GCGCAGTTAACGCTATTATACACAATAACTTTTAATGTGTGCCATATTAATTACAAGTGTGCAACATTAAATACAAGTGTGTAACGTTAATTTGCAAGTTTGCAACAATGTTCTTTAGTGTTTAATGTGTGCAACAAAGCTATTTAATGGTCCTTATACAAACGAATATTAAACAAT	177
_gamb2344a05.q1k-RC	GCGCAGTTAACGCTATTATACACAATAACTTTTAATGTGTGCCATATTAATTACAAGTGTGCAACATTAAATACAAGTGTGTAACGTTAATTTGCAAGTTTGCAACAATGTTCTTTAGTGTTTAATGTGTGCAACAAAGCTATTTAATGGTCCTTATACGAACGAATATTAAACAAT	177
_gamb2435f08.p1ka	GCGCAGTTAACGCTATTATACACAATAACTTTTAATGTGTGCCATATTAATTACAAGTGTGCAACATTAAATACAAGTGTGTAACGTTAATTTGCAAGTTTGCAACAATGTTCTTTAGTGTTTAATGTGTGCAACAAAGCTATTTAATGGTCCTTATACAAACGAATATTAAACAAT	177
_gamb2082h01.p1k-RC	GCGCAGTTAACGCTATTATACACAATAACTTTTAATGTGTGCCATATTAATTACAAGTGTGCAACATTAAATACAAGTGTGTAACGTTAATTTGCAAGTTTGCAACAATGTTCTTTAGTGTTTAATGTGTGCAACAAAGCTATTTAATGGTCCTTATACGAACGAATATTAAACAAT	177
_gamb1931a09.p1k-RC	GCGCAGTTAACGCTATTATACACAATAACTTTTAATGTGTGCCATATTAATTACAAGTGTGCAACATTAAATACAAGTGTGTAACGTTAATTTGCAAGTTTGCAACAATGTTCTTTAGTGTTTAATGTGTGCAACAAAGCTATTTAATGGTCCTTATACGAACGAATATTAAACAAT	177
_gamb2082h01.p1k-RC	GCGCAGTTAACGCTATTATACACAATAACTTTTAATGTGTGCCATATTAATTACAAGTGTGCAACATTAAATACAAGTGTGTAACGTTAATTTGCAAGTTTGCAACAATGTTCTTTAGTGTTTAATGTGTGCAACAAAGCTATTTAATGGTCCTTATACAAACGAATATTAAACAAT	177
_gamb2381c03.p1k-RC	GCGCAGTTAACGCTATTATACACAATAACTTTTAATGTGTGCCATATTAATTACAAGTGTGCAACATTAAATACAAGTGTGTAACGTTAATTTGCAAGTTTGCAACAATGTTCTTTAGTGTTTAATGTGTGCAACAAAGCTATTTAATGGTCCTTATACGAACGAATATTAAACAAT	177
_gamb2054e08.q1k-RC	GCGCAGTTAACGCTATTATACACAATAACTTTTAATGTGTGCCATATTAATTACAAGTGTGCAACATTAAATACAAGTGTGTAACGTTAATTTGCAAGTTTGCAACAATGTTCTTTAGTGTTTAATGTGTGCAACAAAGCTATTTAATGGTCCTTATACGAACGAATATTAAACAAT	177
_gamb1742c11.q1k-RC	GCGCAGTTAACGCTATTATACACAATAACTTTTAATGTGTGCCATATTAATTACAAGTGTGCAACATTAAATACAAGTGTGTAACGTTAATTTGCAAGTTTGCAACAATGTTCTTTAGTGTTTAATGTGTGTAACAAAGCTATTTAATGGTCCTTATACAAACGAATATTAAACAAT	177
_gamb2227c07.p1k-RC	GCGCAGTTAACGCTATTATACACAATAACTTTTAATGTGTGCCATATTAATTACAAGTGTGCAACATTAAATACAAGTGTGTAACGTTAATTTGCAAGTTTGCAACAATGTTCTTTAGTGTTTAATGTGTGTAACAAAGCTATTTAATGGTCCTTATACGAACGAATATTAAACAAT	177
_gamb2054b06.p1k	GCGCAGTTAACGCTATTATACACAATAACTTTTAATGTGTGCCATATTAATTACAAGTGTGCAACATTAAATACAAGTGTGTAACGTTAATTTGCAAGTTTGCAACAATGTTCTTTAGTGTTTAATGTGTGTAACAAAGCTATTTAATGGTCCTTATACGAACGAATATTAAACAAT	177
_gamb2082h01.q1k	GCGCAGTTAACGCTATTATACACAATAACTTTTAATGTGTGCCATATTAATTACAAGTGTGCAACATTAAATACAAGTGTGTAACGTTAATTTGCAAGTTTGCAACAATGTTCTTTAGTGTTTAATGTGTGCAACAAAGCTATTTAATGGTCCTTATACGAACGAATATTAAACAAT	177
_gamb2063b11.q1k-RC	GCGCAGTTAACGCTATTATACACAATAACTTTTAATGTGTGCCATATTAATTACAAGTGTGCAACATTAAATACAAGTGTGTAACGTTAATTTGCAAGTTTGCAACAATGTTCTTTAGTGTTTAATGTGTGCAACAAAGCTATTTAATGGTCCTTATACGAACGAATATTAAACAAT	177
_gamb2343h04.q1k-RC	GCGCAGTTAACGCTATTATACACAATAACTTTTAATGTGTGCCATATTAATTACAAGTGTGCAACATTAAATACAAGTGTGTAACGTTAATTTGCAAGTTTGCAACAATGTTCTTTAGTGTTTAATGTGTGCAACAAAGCTATTTAATGGTCCTTATACGAACGAATATTAAACAAT	177
_gamb2177e06.q1k-RC	GCGCAGTTAACGCTATTATACACAATAACTTTTAATGTGTGCCATATTAATTACAAGTGTGCAACATTAAATACAAGTGTGTAACGTTAATTTGCAAGTTTGCAACAATGTTCTTTAGTGTTTAATGTGTGCAACAAAGCTATTTAATGGTCCTTATACAAACGAATATTAAACAAT	177
_gamb2343g06.q1k-RC	GCGCAGTTAACGCTATTATACACAATAACTTTTAATGTGTGCCATATTAATTACAAGTGTGCAACATTAAATACAAGTGTGTAACGTTAATTTGCAAGTTTGCAACAATGTTCTTTAGTGTTTAATGTGTGCAACAAAGCTATTTAATGGTCCTTATACGAACGAATATTAAACAAT	177
_gamb1964a05.q1k-RC	GCGCAGTTAACGCTATTATACACAATAACTTTTAATGTGTGCCATATTAATTACAAGTGTGCAACATTAAATACAAGTGTGTAACGTTAATTTGCAAGTTTGCAACAATGTTCTTTAGTGTTTAATGTGTGCAACAAAGCTATTTAATGGTCCTTATACGAACGAATATTAAACAAT	177
_gamb2335e02.q1k-RC	GCGCAGTTAACGCTATTATACACAATAACTTTTAATGTGTGCCATATTAATTACAAGTGTGCAACATTAAATACAAGTGTGTAACGTTAATTTGCAAGTTTGCAACAATGTTCTTTAGTGTTTAATGTGTGTAACAAAGCTATTTAATGGTCCTTATACGAACGAATATTAAACAAT	177
_gamb2137h01.p1k	GCGCAGTTAACGCTATTATACACAATAACTTTTAATGTGTGCCATATTAATTACAAGTGTGCAACATTAAATACAAGTGTGTAACGTTAATTTGCAAGTTTGCAACAATGTTCTTTAGTGTTTAATGTGTGCAACAAAGCTATTTAATGGTCCTTATACGAACGAATATTAAACAAT	177
_gamb1967f04.q1k	GCGCAGTTAACGCTATTATACACAATAACTTTTAATGTGTGCCATATTAATTACAAGTGTGCAACATTAAATACAAGTGTGTAACGTTAATTTGCAAGTTTGCAACAATGTTCTTTAGTGTTTAATGTGTGCAACAAAGCTATTTAATGGTCCTTATACGAACGAATATTAAACAAT	177
_gamb2344a05.q1k-RC	GCGCAGTTAACGCTATTATACACAATAACTTTTAATGTGTGCCATATTAATTACAAGTGTGCAACATTAAATACAAGTGTGTAACGTTAATTTGCAAGTTTGCAACAATGTTCTTTAGTGTTTAATGTGTGCAACAAAGCTATTTAATGGTCCTTATACGAACGAATATTAAACAAT	177
_gamb1742c11.p1k	GCGCAGTTAACGCTATTATACACAATAACTTTTAATGTGTGCCATATTAATTACAAGTGTGCAACATTAAATACAAGTGTGTAACGTTAATTTGCAAGTTTGCAACAATGTTCTTTAGTGTTTAATGTGTGCAACAAAGCTATTTAATGGTCCTTATACAAACGAATATTAAACAAT	177
_gamb2150f09.p1k-RC	GCGCAGTTAACGCTATTATACACAATAACTTTTAATGTGTGCCATATTAATTACAAGTGTGCAACATTAAATACAAGTGTGTAACGTTAATTTGCAAGTTTGCAACAATGTTCTTTAGTGTTTAATGTGTGCAACAAAGCTATTTAATGGTCCTTATACAAACGAATATTAAACAAT	177
_gamb2054b06.p1k	GCGCAGTTAACGCTATTATACACAATAACTTTTAATGTGTGCCATATTAATTACAAGTGTGCAACATTAAATACAAGTGTGTAACGTTAATTTGCAAGTTTGCAACAATGTTCTTTAGTGTTTAATGTGTGTAACAAAGCTATTTAATGGTCCTTATACAAACGAATATTAAACAAT	177
_gamb2060h06.p1k-RC	GCGCAGTTAACGCTATTATACACAATAACTTTTAATGTGTGCCATATTAATTACAAGTGTGCAACATTAAATACAAGTGTGTAACGTTAATTTGCAAGTTTGCAACAATGTTCTTTAGTGTTTAATGTGTGTAACAAAGCTATTTAATGGTCCTTATACAAACGAATATTAAACAAT	177
_gamb2082h01.q1k	GCGCAGTTAACGCTATTATACACAATAACTTTTAATGTGTGCCATATTAATTACAAGTGTGCAACATTAAATACAAGTGTGTAACGTTAATTTGCAAGTTTGCAACAATGTTCTTTAGTGTTTAATGTGTGCAACAAAGCTATTTAATGGTCCTTATACAAACGAATATTAAACAAT	177
_gamb2227c07.p1k-RC	GCGCAGTTAACGCTATTATACACAATAACTTTTAATGTGTGCCATATTAATTACAAGTGTGCAACATTAAATACAAGTGTGTAACGTTAATTTGCAAGTTTGCAACAATGTTCTTTAGTGTTTAATGTGTGCAACAAAGCTATTTAATGGTCCTTATACGAACGAATATTAAACAAT	177
_gamb2335e02.q1k-RC	GCGCAGTTAACGCTATTATACACAATAACTTTTAATGTGTGCCATATTAATTACAAGTGTGCAACATTAAATACAAGTGTGTAACGTTAATTTGCAAGTTTGCAACAATGTTCTTTAGTGTTTAATGTGTGTAACAAAGCTATTTAATGGTCCTTATACGAACGAATATTAAACAAT	177
_gamb2646d01.q1k-RC	GCGCAGTTAACGCTATTATACACAATAACTTTTAATGTGTGCCATATTAATTACAAGTGTGCAACATTAAATACAAGTGTGTAACGTTAATTTGCAAGTTTGCAACAATGTTCTTTAGTGTTTAATGTGTGCAACAAAGCTATTTAATGGTCCTTATACGAACGAATATTAAACAAT	177
_gamb2247b12.p1k	GCGCAGTTAACGCTATTATACACAATAACTTTTAATGTGTGCCATATTAATTACAAGTGTGCAACATTAAATACAAGTGTGTAACGTTAATTTGCAAGTTTGCAACAATGTTCTTTAGTGTTTAATGTGTGCAACAAAGCTATTTAATGGTCCTTATACAAACGAATATTAAACAAT	177
_gamb2227c07.p1k-RC	GCGCAGTTAACGCTATTATACACAATAACTTTTAATGTGTGCCATATTAATTACAAGTGTGCAACATTAAATACAAGTGTGTAACGTTAATTTGCAAGTTTGCAACAATGTTCTTTAGTGTTTAATGTGTGTAACAAAGCTATTTAATGGTCCTTATACAAACGAATATTAAACAAT	177
_gamb1742c11.q1k-RC	GCGCAGTTAACGCTATTATACACAATAACTTTTAATGTGTGCCATATTAATTACAAGTGTGCAACATTAAATACAAGTGTGTAACATTAATTTGCAAGTTTGCAACAATGTTCTTTAGTGTTTAATGTGTGCAACAAAGCTATTTAATGGTCCTTATACGAACGAATATTAAACAAT	177
_gamb2082h01.p1k-RC	GCGCAGTTAACGCTATTATACACAATAACTTTTAATGTGTGCCATATTAATTACAAGTGTGCAACATTAAATACAAGTGTGTAACATTAATTTGCAAGTTTGCAACAATGTTCTTTAGTGTTTAATGTGTGCAACAAAGCTATTTAATGGTCCTTATACGAACGAATATTAAACAAT	177
_gamb1949a11.q1k	GCGCAGTTAACGCTATTATACACAATAACTTTTAATGTGTGCCATATTAATTACAAGTGTGCAACATTAAATACAAGTGTGTAACATTAATTTGCAAGTTTGCAACAATGTTCTTTAGTGTTTAATGTGTGCAACAAAGCTATTTAATGGTCCTTATACGAACGAATATTAAACAAT	177
_gamb1967f04.q1k	GCGCAGTTAACGCTATTATACACAATAACTTTTAATGTGTGCCATATTAATTACAAGTGTGCAACATTAAATACAAGTGTGTAACATTAATTTGCAAGTTTGCAACAATGTTCTTTAGTGTTTAATGTGTGCAACAAAGCTATTTAATGGTCCTTATACGAACGAATATTAAACAAT	177
_gamb1918g09.q1k	GCGCAGTTAACGCTATTATACACAATAACTTTTAATGTGTGCAACATTAATTACAAGTGTGCAACATTAAATACAAGTGTGTAACGTTAATTTGCAAGTTTGCAACAATGTTCTTTAGTGTTTAATGTGTGCAACAAAGCTATTTAATGGTCCTTATACAAACGAATATTAAACAAT	177
_gamb1690e03.q1k	GCGCAGTTAACGCTATTATACACAATAACTTTTAATGTGTGCCATATTAATTACAAGTGTGCAACATTAAATACAAGTGTGTAACATTAATTTGCAAGTTTGCAACAATGTTCTTTAGTGTTTAATGTGTGCAACAAAGCTATTTAATGGTCCTTATACGAACGAATATTAAACAAT	177
_gamb783g06.p1k-RC	GCGCAGTTAACGCTATTATACACAATAACTTTTAATGTGTGCAACATTAATTACAAGTGTGCAACATTAAATACAAGTGTGTAACGTTAATTTGCAAGTTTGCAACAATGTTCTTTAGTGTTTAATGTGTGCAACAAAGCTATTTAATGGTCCTTATACAAACGAATATTAAACAAT	177
_gamb1904e03.p1k-RC	GCGCAGTTAACGCTATTATACACAATAACTTTTAATGTGTGCCATATTAATTACAAGTGTGCAACATTGAATACAAGTGTGTAACATTAATTTGCAAGTTTGCAACGCTGTTCTTTAGTGTTTAATGTGTGCAACAAAGCTAATTAATGGTTCTTATATGAACGAATATTAAACAAT	177
_gamb2054e08.q1k-RC	GCGCAGTTAACGCTATTATACACAATAACTTTTAATGTGTGCCATATTAATTACAAGTGTGCAACATTAAATACAAGTGTGTAACATTAATTTGCAAGTTTGCAACAATGTTCTTTAGTGTTTAATGTGTGCAACAAAGCTATTTAATGGTCCTTATACGAACGAATATTAAACAAT	177
_gamb1918g09.q1k-RC-RC	GCGCAGTTAACGCTATTATACACAATAACTTTTAATGTGTGCAACATTAATTACAAGTGTGCAACATTAAATACAAGTGTGTAACGTTAATTTGCAAGTTTGCAACAATGTTCTTTAGTGTTTAATGTGTGCAACAAAGCTATTTAATGGTCCTTATACAAACGAATATTAAACAAT	177
_gamb1690e03.q1k	GCGCAGTTAACGCTATTATACACAATAACTTTTAATGTGTGCCATATTAATTACAAGTGTGCAACATTAAATACAAGTGTGTAACATTAATTTGCAAGTTTGCAACAATGTTCTTTAGTGTTTAATGTGTGCAACAAAGCTATTTAATGGTCCTTATACGAACGAATATTAAACAAT	177
_gamb1931a09.p1k-RC	GCGCAGTTAACGCTATTATACACAATAACTTTTAATGTGTGCCATATTAATTACAAGTGTGCAACATTAAATACAAGTGTGTAACATTAATTTGCAAGTTTGCAACAATGTTCTTTAGTGTTTAATGTGTGCAACAAAGCTATTTAATGGTCCTTATACGAACGAATATTAAACAAT	177
_gamb783g06.q1k	GCGCAGTTAACGCTATTATACACAATAACTTTTAATGTGTGCCATATTAATTACAAGTGTGCAACATTGAATACAAGTGTGTAACATTAATTTGCAAGTTTGCAACGCTGTTCTTTAGTGTTTAATGTGTGCAACAAAGCTAATTAATGGTTCTTATATGAACGAATATTAAACAAT	177
_gamb660b04.p1k	GCGCAGTTAACGCTATTATACACAATAACTTTTAATGTGTGCCATATTAATTACAAGTGTGCAACATTAAATACAAGTGTGTAACATTAATTTGCAAGTTTGCAACAATGTTCTTTAGTGTTTAATGTGTGCAACAAAGCTATTTAATGGTCCTTATACGAACGAATATTAAACAAT	177
_gamb2343h04.q1k-RC	GCGCAGTTAACGCTATTATACACAATAACTTTTAATGTGTGCCATATTAATTACAAGTGTGCAACATTAAATACAAGTGTGTAACATTAATTTGCAAGTTTGCAACAATGTTCTTTAGTGTTTAATGTGTGCAACAAAGCTATTTAATGGTCCTTATACGAACGAATATTAAACAAT	177
_gamb2205g06.q1k-RC	GCGCAGTTAACGCTATTATACACAATAACTTTTAATGTGTGCCATATTAATTACAAGTGTGCAACATTAAATACAAGTGTGTAACATTAATTTGCAAGTTTGCAACAATGTTCTTTAGTGTTTAATGTGTGCAACAAAGCTATTTAATGGTCCTTATACGAACGAATATTAAACAAT	177
_gamb2177e06.q1k-RC	GCGCAGTTAACGCTATTATACACAATAACTTTTAATGTGTGCCATATTAATTACAAGTGTGCAACATTAAATACAAGTGTGTAACATTAATTTGCAAGTTTGCAACAATGTTCTTTAGTGTTTAATGTGTGCAACAAAGCTATTTAATGGTCCTTATACGAACGAATATTAAACAAT	177
_gamb2013e12.q1k	GCGCAGTTAACGCTATTATACACAATAACTTTTAATGTGTGCCATATTAATTACAAGTGTGCAACATTAAATACAAGTGTGTAACATTAATTTGCAAGTTTGCAACAATGTTCTTTAGTGTTTAATGTGTGCAACAAAGCTATTTAATGGTCCTTATACGAACGAATATTAAACAAT	177
_gamb1648d09.p1k-RC	GCGCAGTTAACGCTATTATACACAATAACTTTTAATGTGTGCCATATTAATTACAAGTGTGCAACATTAAATACAAGTGTGTAACATTAATTTGCAAGTTTGCAACAATGTTCTTTAGTGTTTAATGTGTGCAACAAAGCTATTTAATGGTCCTTATACGAACGAATATTAAACAAT	177
_gamb1648d09.p1k-RC	GCGCAGTTAACGCTATTATACACAATAACTTTTAATGTGTGCCATATTAATTACAAGTGTGCAACATTAAATACAAGTGTGTAACATTAATTTGCAAGTTTGCAACAATGTTCTTTAGTGTTTAATGTGTGCAACAAAGCTATTTAATGGTCCTTATACGAACGAATATTAAACAAT	177
_gamb2343g06.q1k-RC	GCGCAGTTAACGCTATTATACACAATAACTTTTAATGTGTGCCATATTAATTACAAGTGTGCAACATTAAATACAAGTGTGTAACATTAATTTGCAAGTTTGCAACAATGTTCTTTAGTGTTTAATGTGTGCAACAAAGCTATTTAATGGTCCTTATACGAACGAATATTAAACAAT	177
_gamb2247b12.p1k	GCGCAGTTAACGCTATTATACACAATAACTTTTAATGTGTGCCATATTAATTACAAGTGTGCAACATTAAATACAAGTGTGTAACATTAATTTGCAAGTTTGCAACAATGTTCTTTAGTGTTTAATGTGTGCAACAAAGCTATTTAATGGTCCTTATACGAACGAATATTAAACAAT	177
_gamb2150f09.p1k-RC	GCGCAGTTAACGCTATTATACACAATAACTTTTAATGTGTGCCATATTAATTACAAGTGTGCAACATTAAATACAAGTGTGTAACATTAATTTGCAAGTTTGCAACAATGTTCTTTAGTGTTTAATGTGTGCAACAAAGCTATTTAATGGTCCTTATACGAACGAATATTAAACAAT	177
_gamb1690e03.q1k	GCGCAGTTAACGCTATTATACACAATAACTTTTAATGTGTGCCATATTAATTACAAGTGTGCAACATTAAATACAAGTGTGTAACATTAATTTGCAAGTTTGCAACAATGTTCTTTAGTGTTTAATGTGTGCAACAAAGCTATTTAATGGTCCTTATACGAACGAATATTAAACAAT	177
_gamb660b04.q1k-RC	GCGCAGTTAACGCTATTATACACAATAACTTTTAATGTGTGCCATATTAATTACAAGTGTGCAACATTAAATACAAGTGTGTAACATTAATTTGCAAGTTTGCAACAATGTTCTTTAGTGTTTAATGTGTGCAACAAAGCTATTTAATGGTCCTTATACGAACGAATATTAAACAAT	177
_gamb1949g01.q1k-RC	GCGCAGTTAACGCTATTATACACAATAACTTTTAATGTGTGCCATATTAATTACAAGTGTGCAACATTAAATACAAGTGTGTAACATTAATTTGCAAGTTTGCAACAATGTTCTTTAGTGTTTAATGTGTGCAACAAAGCTATTTAATGGTCCTTATACGAACGAATATTAAACAAT	177
_gamb1801e06.p1k	GCGCAGTTAACGCTATTATACACAATAACTTTTAATGTGTGCCATATTAATTACAAGTGTGCAACATTAAATACAAGTGTGTAACATTAATTTGCAAGTTTGCAACAATGTTCTTTAGTGTTTAATGTGTGCAACAAAGCTATTTAATGGTCCTTATACGAACGAATATTAAACAAT	177
_gamb2028d07.p1k	GCGCAGTTAACGCTATTATACACAATAACTTTTAATGTGTGCCATATTAATTACAAGTGTGCAACATTAAATACAAGTGTGTAACATTAATTTGCAAGTTTGCAACAATGTTCTTTAGTGTTTAATGTGTGCAACAAAGCTATTTAATGGTCCTTATACGAACGAATATTAAACAAT	177
_gamb2185a07.q1k-RC	GCGCAGTTAACGCTATTATACACAATAACTTTTAATGTGTGCCATATTAATTACAAGTGTGCAACATTAAATACAAGTGTGTAACATTAATTTGCAAGTTTGCAACAATGTTCTTTAGTGTTTAATGGGTGCAACAAAGCTATTTAATGGTCCTTATACGAACGAATATTAAACAAT	177
_gamb1742c11.p1k	GCGCAGTTAACGCTATTATACACAATAACTTTTAATGTGTGCCATATTAATTACAAGTGTGCAACATTAAATACAAGTGTGTAACATTAATTTGCAAGTTTGCAACAATGTTCTTTAGTGTTTAATGTGTGCAACAAAGCTATTTAATGGTCCTTATACGAACGAATATTAAACAAT	177
_gamb2063b11.q1k-RC	GCGCAGTTAACGCTATTATACACAATAACTTTTAATGTGTGCCATATTAATTACAAGTGTGCAACATTAAATACAAGTGTGTAACATTAATTTGCAAGTTTGCAACAATGTTCTTTAGTGTTTAATGTGTGCAACAAAGCTATTTAATGGTCCTTATACGAACGAATATTAAACAAT	177
_gamb660b04.p1k	GCGCAGTTAACGCTATTATACACAATAACTTTTAATGTGTGCCATATTAATTACAAGTGTGCAACATTAAATACAAGTGTGTAACATTAATTTGCAAGTTTGCAACAATGTTCTTTAGTGTTTAATGGGTGCAACAAAGCTATTTAATGGTCCTTATACGAACGAATATTAAACAAT	177
_gamb2343h04.q1k-RC	GCGCAGTTAACGCTATTATACACAATAACTTTTAATGTGTGCCATATTAATTACAAGTGTGCAACATTAAATACAAGTGTGTAACATTAATTTGCAAGTTTGCAACAATGTTCTTTAGTGTTTAATGTGTGTAACAAAGCTATTTAATGGTCCTTATACGAACGAATATTAAACAAT	177
_gamb1742c11.p1k	GCGCAGTTAACGCTATTATACACAATAACTTTTAATGTGTGCCATATTAATTACAAGTGTGCAACATTAAATACAAGTGTGTAACATTAATTTGCAAGTTTGCAACAATGTTCTTTAGTGTTTAATGTGTGCAACAAAGCTATTTAATGGTCCTTATACAAACGAATATTAAACAAT	177
_gamb2082h01.q1k	GCGCAGTTAACGCTATTATACACAATAACTTTTAATGTGTGCCATATTAATTACAAGTGTGCAACATTAAATACAAGTGTGTAACATTAATTTGCAAGTTTGCAACAATGTTCTTTAGTGTTTAATGTGTGCAACAAAGCTATATAATGGTCCTTATACAAACGAATATTAAACAAT	177
_gamb2054b06.p1k	GCGCAGTTAACGCTATTATACACAATAACTTTTAATGTGTGCCATATTAATTACAAGTGTGCAACATTAAATACAAGTGTGTAACATTAATTTGCAAGTTTGCAACAATGTTCTTTAGTGTTTAATGTGTGCAACAAAGCTATATAATGGTCCTTATACAAACGAATATTAAACAAT	177
_gamb1742c11.q1k-RC	GCGCAGTTAACGCTATTATACACAATAACTTTTAATGTGTGCCATATTAATTACAAGTGTGCAACATTAAATACAAGTGTGTAACATTAATTTGCAAGTTTGCAACAATGTTCTTTAGTGTTTAATGTGTGCAACAAAGCTATATAATGGTCCTTATACAAACGAATATTAAACAAT	177
_gamb2344a05.q1k-RC	GCGCAGTTAACGCTATTATACACAATAACTTTTAATGTGTGCCATATTAATTACAAGTGTGCAACATTAAATACAAGTGTGTAACATTAATTTGCAAGTTTGCAACAATGTTCTTTAGTGTTTAATGTGTGCAACAAAGCTATTTAATGGTCCTTATACAAACGAATATTAAACAAT	177
_gamb1931a09.p1k-RC	GCGCAGTTAACGCTATTATACACAATAACTTTTAATGTGTGCCATATTAATTACAAGTGTGCAACATTAAATACAAGTGTGTAACATTAATTTGCAAGTTTGCAACAATGTTCTTTAGTGTTTAATGTGTGCAACAAAGCTATATAATGGTCCTTATACAAACGAATATTAAACAAT	177
_gamb1648d09.p1k-RC	GCGCAGTTAACGCTATTATACACAATAACTTTTAATGTGTGCCATATTAATTACAAGTGTGCAACATTAAATACAAGTGTGTAACATTAATTTGCAAGTTTGCAACAATGTTCTTTAGTGTTTAATGTGTGCAACAAAGCTATATAATGGTCCTTATACAAACGAATATTAAACAAT	177
_gamb2343g06.q1k-RC	GCGCAGTTAACGCTATTATACACAATAACTTTTAATGTGTGCCATATTAATTACAAGTGTGCAACATTAAATACAAGTGTGTAACATTAATTTGCAAGTTTGCAACAATGTTCTTTAGTGTTTAATGTGTGCAACAAAGCTATATAATGGTCCTTATACAAACGAATATTAAACAAT	177
_gamb1964a05.q1k-RC	GCGCAGTTAACGCTATTATACACAATAACTTTTAATGTGTGCCATATTAATTACAAGTGTGCAACATTAAATACAAGTGTGTAACATTAATTTGCAAGTTTGCAACAATGTTCTTTAGTGTTTAATGTGTGCAACAAAGCTATTTAATGGTCCTTATACAAACGAATATTAAACAAT	177
_gamb2060h06.p1k-RC	GCGCAGTTAACGCTATTATACACAATAACTTTTAATGTGTGCCATATTAATTACAAGTGTGCAACATTAAATACAAGTGTGTAACATTAATTTGCAAGTTTGCAACAATGTTCTTTAGTGTTTAATGTGTGCAACAAAGCTATTTAATGGTCCTTATACAAACGAATATTAAACAAT	177
_gamb2335e02.q1k-RC	GCGCAGTTAACGCTATTATACACAATAACTTTTAATGTGTGCCATATTAATTACAAGTGTGCAACATTAAATACAAGTGTGTAACATTAATTTGCAAGTTTGCAACAATGTTCTTTAGTGTTTAATGTGTGCAACAAAGCTATATAATGGTCCTTATACAAACGAATATTAAACAAT	177
_gamb2435f08.p1ka	GCGCAGTTAACGCTATTATACACAATAACTTTTAATGTGTGCCATATTAATTACAAGTGTGCAACATTAAATACAAGTGTGTAACATTAATTTGCAAGTTTGCAACAATGTTCTTTAGTGTTTAATGTGTGCAACAAAGCTATTTAATGGTCCTTATACAAACGAATATTAAACAAT	177
_gamb2400g08.p1k	GCGCAGTTAACGCTATTATACACAATAACTTTTAATGTGTGCCATATTAATTACAAGTGTGCAACATTAAATACAAGTGTGTAACATTAATTTGCAAGTTTGCAACAATGTTCTTTAGTGTTTAATGTGTGCAACAAAGCTATATAATGGTCCTTATACAAACGAATATTAAACAAT	177
_gamb2343h04.q1k-RC	GCGCAGTTAACGCTATTATACACAATAACTTTTAATGTGTGCCATATTAATTACAAGTGTGCAACATTAAATACAAGTGTGTAACATTAATTTGCAAGTTTGCAACAATGTTCTTTAGTGTTTAATGTGTGCAACAAAGCTATATAATGGTCCTTATACAAACGAATATTAAACAAT	177
_gamb2646d01.q1k-RC	GCGCAGTTAACGCTATTATACACAATAACTTTTAATGTGTGCCATATTAATTACAAGTGTGCAACATTAAATACAAGTGTGTAACATTAATTTGCAAGTTTGCAACAATGTTCTTTAGTGTTTAATGTGTGCAACAAAGCTATTTAATGGTCCTTATACAAACGAATATTAAACAAT	177
_gamb2343g06.q1k-RC	GCGCAGTTAACGCTATTATACACAATAACTTTTAATGTGTGCCATATTAATTACAAGTGTGCAACATTAAATACAAGTGTGTAACATTAATTTGCAAGTTTGCAACAATGTTCTTTAGTGTTTAATGTGTGTAACAAAGCTATTTAATGGTCCTTATACGAACGAATATTAAACAAT	177
_gamb2054e08.q1k-RC	GCGCAGTTAACGCTATTATACACAATAACTTTTAATGTGTGCCATATTAATTACAAGTGTGCAACATTAAATACAAGTGTGTAACATTAATTTGCAAGTTTGCAACAATGTTCTTTAGTGTTTAATGTGTGCAACAAAGCTATATAATGGTCCTTATACAAACGAATATTAAACAAT	177
_gamb2150f09.p1k-RC	GCGCAGTTAACGCTATTATACACAATAACTTTTAATGTGTGCCATATTAATTACAAGTGTGCAACATTAAATACAAGTGTGTAACATTAATTTGCAAGTTTGCAACAATGTTCTTTAGTGTTTAATGTGTGCAACAAAGCTATTTAATGGTCCTTATACAAACGAATATTAAACAAT	177
_gamb2106c03.q1k-RC	GCGCAGTTAACGCTATTATACACAATAACTTTTAATGTGTGCCATATTAATTACAAGTGTGCAACATTAAATACAAGTGTGTAACATTAATTTGCAAGTTTGCAACAATGTTCTTTAGTGTTTAATGTGTGCAACAAAGCTATATAATGGTCCTTATACAAACGAATATTAAACAAT	177
_gamb2646d01.q1k-RC	GCGCAGTTAACGCTATTATACACAATAACTTTTAATGTGTGCCATATTAATTACAAGTGTGCAACATTAAATACAAGTGTGTAACATTAATTTGCAAGTTTGCAACAATGTTCTTTAGTGTTTAATGTGTGCAACAAAGCTATATAATGGTCCTTATACAAACGAATATTAAACAAT	177
_gamb2409e07.q1k-RC	GCGCAGTTAACGCTATTATACACAATAACTTTTAATGTGTGCCATATTAATTACAAGTGTGCAACATTAAATACAAGTGTGTAACATTAATTTGCAAGTTTGCAACAATGTTCTTTAGTGTTTAATGTGTGCAACAAAGCTATTTAATGGTCCATATACAAACGAATATTAAATAAT	177
_gamb1834h09.p1k	GCGCAGTTAACGCTATTATACACAATAACTTTTAATGTGTGCCATATTAATTACAAGTGTGCAACATTAAATACAAGTGTGTAACATTATTTTGCAAGTTTGCAACAATGTTCTTTAGTGTTTAATGTGTGCAACAAAGCTATTTAATGGTCCTTATACGAACGAATATTAAACAAT	177
_gamb1966d12.p1k	GCGCAGTTAACGCTATTATACACAATAACTTTTAATGTGTGCCATATTAATTACAAGTGTGCAACATTAAATACAAGTGTGTAACATTAATTTGCAAGTTTGCAACAATGTTCTTTAGTGTTTAATGGGTGCAACAAAGCTATTTAATGGTCCTTATACGAATGAATATTAAACAAT	177
_gamb2400g08.p1k	GCGCAGTTAACGCTATTATACACAATAACTTTTAATGTGTGCCATATTAATTACAAGTGTGCAACATTAAATACAAGTGTGTAACGTTAATTTGCAAGTTTGCAACAATGTTCTTTAGTGTTTAATGTGTGCAACAAAGCTATTTAATGGTCCTTATACGAACGAATATTAGACAAT	177
_gamb1564f07.q1k	GCGCAGTTAACGCTATTATACACAATAACTTTTAATGTGTGCCATATTAATTACAAGTGTGCAACATTAAATACAAGTGTGTAACATTAATTTGCAAGTTTGCAACGCTGTTCTTTAGTGTTTAATGTGTGCCACAAAGCTATTTAATGGTCCTTATACGAACGAATATTAAACAAT	177
_gamb1966d12.p1k	GCGCAGTTAACGCTATTATACACAATAACTTTTAATGTGTGCCATATTAATTACAAGTGTGCAACATTAAATACAAGTGTGTAACATTAATTTGCAAGTTTGTAACAATGTTCTTTAGTGTTTAATGGGTGCAACAAAGCTATTTAATGGTCCTTATACGAACGAATATTAAACAAT	177
_gamb2409e07.q1k-RC	GCGCAGTTAACGCTATTATACACAATAACTTTTAATGTGTGCCATATTAATTACAAGTGTGCAACATTAAATACAAGTGTGTAACGTTAATTTGCAAGTTTACAACAATGTTCTTTAGTGTTTAATGGGTGCAACAAAGCTATTTAATGGTCCTTATACGAACGAATATTAAACAAT	177
_gamb1834h09.p1k	GCGCAGTTAACGCTATTATACACAATAACTTTTAATGTGTGCCATATTAATTACAAGTGTGCAACATTAAATACAAGTGTGTAACATTATTTTGCAAGTTTGTAACAATGTTCTTTAGTGTTTAATGTGTGCAACAAAGCTATTTAATGGTCCTTATACAAACGAATATTAAACAAT	177
_gamb2298d08.p1k	GCGCAGTTAACGCTATTATACACAATAACTTTTAATGTGTGCAACATTAATTACAAGTGTGCAACATTAAATACAAGTGTGTAACATTAATTTGCAAGTTTGCAACAATGTTCTTTAGTGTTTAATGGGTGCAACAAAGCTATTAAATGGTTCTTATACAAACGAATATTAAACAAT	177
_gamb2224b02.p1k-RC	GCGCAGTTAACGCTATTATACACAATAACTTTTAATGTGTGCAACATTAATTACAAGTGTGCAACATTAAATACAAGTGTGTAACATTAATTTGCAAGTTTGCAACAATGTTCTTTAGTGTTTAATGGGTGCAACAAAGCTATTTAATGGTTCTTATACGAACGAATATTAAACAAT	177
_gamb1916a01.q1k-RC	GCGCAGTTAACGCTATTATACACAATAACTTTTAATGTGTGCCATATTAATTACAAGTGTGCAACATTAAATACAAGTGTGTAACGTTAATTTGCAAGTTTGCAACAATGTTCTCTAGTGTTTAATGGGTGCAACAAAGCTATTTAATGGTCCTTATACAAACGAATATTAAACAAT	177
_gamb2290h04.q1k	GCGCAGTTAACGCTATTATACACAATAACTTTTAATGTGTGCCATATTAATTACAAGTGTGCAACATTAAATACAAGTGTGTAACATTAATTTGCAAGTTTGCAACGCTGTTCTTTAGTGTTTAATGTGTGCAACAAAGCTATTTAATGGTCCTTATACGAACGAATATTAAACAAT	177
_gamb2294h12.q1k	GCGCAGTTAACGCTATTATACACAATAACTTTTAATGTGTGCCATATTAATTACAAGTGTGCAACATTAAATACAAGTGTGTAACATTAATTTGCAAGTTTGCAACGCTGTTCTTTAGTGTTTAATGTGTGCAACAAAGCTATTTAATGGTCCTTATACGAACGAATATTAAACAAT	177
_gamb2063b11.q1k-RC	GCGCAGTTAACGCTATTATACACAATAACTTTTAATGTGTGCCACATTAATTACAAGTGTGCAACATTAAATACAAGTGTGTAACATTAATTTGCAAGTTTGCAACAATGTTCTTTAGTGTTTAATGTGTGCAACAAAGCTATTTAATGGTCCTTATACGAACGAATATTAAACAAT	177
_gamb1834h09.p1k	GCGCAGTTAACGCTATTATACACAATAACTTTTAATGTGTGCCATATTAATTACAAGTGTGCAACATTAAATACAAGTGTGTAACATTATTTTGCAAGTTTGTAACAATGTTCTTTAGTGTTTAATGTGTGCAACAAAGCTATTTAATGGTCCTTATACGAACGAATATTAAACAAT	177
_gamb2470b11.q1k	GCGCAGTTAACGCTATTATACACAATAACTTTTAATGTGTGCCATATTAATTACAAGTGTGCAACATTAAATACAAGTGTGTAACATTAATTTGCAAGTTTACAACAATGTTCTTTAGTGTTTAATGTGTGCAACAAAGCTATTTAATGGTCCTTATACGAACGAATATTAAACAAT	177
_gamb2470b05.q1k	GCGCAGTTAACGCTATTATACACAATAACTTTTAATGTGTGCCATATTAATTACAAGTGTGCAACATTAAATACAAGTGTGTAACATTAATTTGCAAGTTTACAACAATGTTCTTTAGTGTTTAATGTGTGCAACAAAGCTATTTAATGGTCCTTATACGAACGAATATTAAACAAT	177
_gamb783g06.q1k	GCGCAGTTAACGCTATTATACACAATAACTTTTAATGTGTGCCATATTAATTACAAGTGTGCAACATTAAATACAAGTGTGTAACATTAATTTGCAAGTTTGCAACGCTGTTCTTTAGTGTTTAATGTGTGCAACAAAGCTAATTAATGGTCCTTATACGAACGAATATTAAACAAT	177
_gamb2106c03.q1k-RC	GCGCAGTTAACGCTATTATACACAATAACTTTTAATGTGTGCCATATTAATTACAAGTGTGCAACATTAAATACAAGTGTGTAACATTAATTTGCAAGTTTGCAACAATGTTCTTTAGTGTTTAATGTGTGTAACAAAGCTATTTAATGGTCCTTATACAAACGAATATTAAACAAT	177
_gamb2409e07.q1k-RC	GCGCAGTTAACGCTATTATACACAATAACTTTTAATGTGTGCCATATTAATTACAAGTGTGCAACATTAAATACAAGTGTGTAACATTAATTTGCAAGTTTACAACAATGTTCTTTAGTGTTTAATGTGTGCAACAAAGCTATTTAATGGTCCTTATACGAACGAATATTAAACAAT	177
_gamb2470b11.q1k	GCGCAGTTAACGCTATTATACACAATAACTTTTAATGTGTGCCATATTAATTACAAGTGTGCAACATTAAATACAAGTGTGTAACATTAATTTGCAAGTTTACAACAATGTTCTTTAGTGTTTAATGTGTGCAACAAAGCTATTTAATGGTCCTTATACGAACGAATATTAAACAAT	177
_gamb2470b05.q1k	GCGCAGTTAACGCTATTATACACAATAACTTTTAATGTGTGCCATATTAATTACAAGTGTGCAACATTAAATACAAGTGTGTAACATTAATTTGCAAGTTTACAACAATGTTCTTTAGTGTTTAATGTGTGCAACAAAGCTATTTAATGGTCCTTATACGAACGAATATTAAACAAT	177
_gamb2470b11.q1k	GCGCAGTTAACGCTATTATACACAATAACTTTTAATGTGTGCCATATTAATTACAAGTGTGCAACATTAAATACAAGTGTGTAACATTAATTTGCAAGTTTACAACAATGTTCTTTAGTGTTTAATGTGTGCAACAAAGCTATTTAATGGTCCTTATACGAACGAATATTAAACAAT	177
_gamb2470b05.q1k	GCGCAGTTAACGCTATTATACACAATAACTTTTAATGTGTGCCATATTAATTACAAGTGTGCAACATTAAATACAAGTGTGTAACATTAATTTGCAAGTTTACAACAATGTTCTTTAGTGTTTAATGTGTGCAACAAAGCTATTTAATGGTCCTTATACGAACGAATATTAAACAAT	177
_gamb2080d07.q1k	GCGCAGTTAACGCTATTATACACAATAACTTTTAATGTGTGCCATATTAATTACAAGTGTGCAACATTAAATACAAGTGTGTAACATTAATTTGCAAGTTTACAACAATGTTCTTTAGTGTTTAATGTGTGCAACAAAGCTATTTAATGGTCCTTATACGAACGAATATTAAACAAT	177
_gamb1949a11.q1k	GCGCAGTTAACGCTATTATACACAATAACTTTTAATGTGTCCCATATTAATTACAAGTGTGCAACATTAAATACAAGTGTGTAACGTTAATTTGCAAGTTTGCAACAATGTTCTTTAGTGTTTAATGGGTGCAACAAAGCTATTTAATGGTCCTTATACGAACGAATATTAAACAAT	177
_gamb2136e12.p1k	GCGCAGTTAACGCTATTATACACAATAACTTTTAATGTGTGCCATATTAATTACAAGTGTGCAACATTAAATACAAGTGTGTAACATTAATTTGCAAGTTTACAACAATGTTCTTTAGTGTTTAATGTGTGCAACAAAGCTATTTAATGGTCCTTATACGAACGAATATTAAACAAT	177
_gamb2080d07.q1k	GCGCAGTTAACGCTATTATACACAATAACTTTTAATGTGTGCCATATTAATTACAAGTGTGCAACATTAAATACAAGTGTGTAACATTAATTTGCAAGTTTACAACAATGTTCTTTAGTGTTTAATGTGTGCAACAAAGCTATTTAATGGTCCTTATACGAACGAATATTAAACAAT	177
_gamb1916a01.q1k-RC	GCGCAGTTAACGCTATTATACACAATAACTTTTAATGTGTGCCATATTAATTACAAGTGTGCAACATTAAATACAAGTGTGTAACATTAATTTGCAAGTTTGCAACAATGTTCTTTAGTGTTTAATGGGTGCAACAAAGCTATTTAATGGTCCTTATACGAACGAATATTAAACAAT	177
_gamb2165h09.p1k	GCGCAGTTAACGCTATTATACACAATAACTTTTAATGTGTGCCATATTAATTACAAGTGTGCAACATTAAATACAAGTGTGTAACATTAATTTGCAAGTTTGCAACAATGTTCTTTAGTGTTTAATGGGTGCAACAAAGCTATTTAATGGTCCTTATACGAACGAATATTAAACAAT	177
_gamb660b04.p1k	GCGCAGTTAACGCTATTATACACAATAACTTTTAATGTGTGCCATATTAATTACAAGTGTGCAACATTAAATACAAGTGTGTAACATTAATTTGCAAGTTTGCAACAATGTTCTTTAGTGTTTAATGGGTGCAACAAAGCTATTTAATGGTCCTTATACGAACGAATATTAAACAAT	177
_gamb660b04.q1k-RC	GCGCAGTTAACGCTATTATACACAATAACTTTTAATGTGTGCCATATTAATTACAAGTGTGCAACATTAAATACAAGTGTGTAACATTAATTTGCAAGTTTGCAACAATGTTCTTTAGTGTTTAATGGGTGCAACAAAGCTATTTAATGGTCCTTATACGAACGAATATTAAACAAT	177
_gamb2435f08.p1ka	GCGCAGTTAACGCTATTATACACAATAACTTTTAATGTGTGCCATATTAATTACAAGTGTGCAACATTAAATACAAGTGTGTAACATTAATTTGCAAGTTTGCAACAATGTTCTTTAGTGTTTAATGTGTGCAACAAAGCTATTTAATGGTCCTTATACGAACGAATATTAAACAAT	177
_gamb2298d08.p1k	GCGCAGTTAACGCTATTATACACAATAACTTTTAATGTGTGCAACATTAATTACAAGTGCGTTACATTAAATACAAGTGTGTAACATTAATTTGCAAGTTTGCAACAATGTTCTTTAGTGTTTAATGGGTGCAACAAAGCTAATAAATGGTTCTTATACGAACGAATATTAAACAAT	177
_gamb1949a11.q1k	GCGCAGTTAACGCTATTATACACAATAACTTTTAATGTGTGCCATATTAATTACAAGTGTGCAACATTAAATACAAGTGTGTAACATTAATTTGCAAGTTTGCAACAATGTTCTTTAGTGTTTAATGGGTGCAACAAAGCTATTTAATGGTCCTTATACGAACGAATATTAAACAAT	177
_gamb1967f04.q1k	GCGCAGTTAACGCTATTATACACAATAACTTTTAATGTGTGCCATATTAATTACAAGTGTGCAACATTAAATACAAGTGTGTAACATTAATTTGCAAGTTTGCAACAATGTTCTTTAGTGTTTAATGTGTGCAACAAAGCTATTTAATGGTCCTTATACGAACGAATATTAAACAAT	177
_gamb2082h01.q1k	GCGCAGTTAACGCTATTATACACAATAACTTTTAATGTGTGCCATATTAATTACAAGTGTGCAACATTAAATACAAGTGTGTAACATTAATTTGCAAGTTTGCAACAATGTTCTTTAGTGTTTAATGTGTGCAACAAAGCTATTTAATGGTCCTTATACGAACGAATATTAAACAAT	177
_gamb2205g06.q1k-RC	GCGCAGTTAACGCTATTATACACAATAACTTTTAATGTGTGCCATATTAATTACAAGTGTGCAACATTAAATACAAGTGTGTAACATTAATTTGCAAGTTTGCAACAATGTTCTTTAGTGTTTAATGTGTGCAACAAAGCTATTTAATGGTCCTTATACGAACGAATATTAAACAAT	177
_gamb2028d07.p1k	GCGCAGTTAACGCTATTATACACAATAACTTTTAATGTGTGCCATATTAATTACAAGTGTGCAACATTAAATACAAGTGTGTAACATTAATTTGCAAGTTTGCAACAATGTTCTTTAGTGTTTAATGTGTGCAACAAAGCTATTTAATGGTCCTTATACGAACGAATATTAAACAAT	177
_gamb1949a11.q1k	GCGCAGTTAACGCTATTATACACAATAACTTTTAATGTGTGCCATATTAATTACAAGTGTGCAACATTAAATACAAGTGTGTAACATTAATTTGCAAGTTTGCAACAATGTTCTTTAGTGTTTAATGGGTGCAACAAAGCTATTTAATGGTCCTTATACGAACGAATATTAAACAAT	177
_gamb2136e12.p1k	GCGCAGTTAACGCTATTATACACAATAACTTTTAATGTGTGCCATATTAATTACAAGTGTGCAACATTAAATACAAGTGTGTAACATTAATTTGCAAGTTTGCAACAATGTTCTTTAGTGTTTAATGGGTGCAACAAAGCTATTTAATGGTCCTTATACGAACGAATATTAAACAAT	177
_gamb2106c03.q1k-RC	GCGCAGTTAACGCTATTATACACAATAACTTTTAATGTGTGCCATATTAATTACAAGTGTGCAACATTAAATACAAGTGTGTAACATTAATTTGCAAGTTTGCAACAATGTTCTTTAGTGTTTAATGTGTGCAACAAAGCTATTTAATGGTCCTTATACGAACGAATATTAAACAAT	177
_gamb457b07.p1k-RC	GCGCAGTTAACGCTATTATACACAATAACTTTTAATGTGCGCCATATTAATTACAAGTGTGCAACATTAAATACAAGTGTGTAACATTAATTTGCAAGTTTGCAACGCTGTTCTTTAGTGTTTAATGTGTGCAACAAAGCTAATAAATGGTTCTTATACGAATGAATATTAAACAAT	177
_gamb2137h01.p1k	GCGCAGTTAACGCTATTATACACAATAACTTTTAATGTGTGCCATATTAATTACAAGTGTGCAACATTAAATACAAGTGTGTAACATTAATTTGCAAGTTTGCAACAATGTTCTTTAGTGTTTAATGTGTGCAACAAAGCTATTTAATGGTCCTTATACGAACGAATATTAAACAAT	177
[truncated: 5 more rows]

## Sheet: Tbg176
name	sequence	length
[truncated: 142 more rows]
