# Supplementary material for: Single nucleotide polymorphisms and copy-number variations in the Trypanosoma brucei repeat (TBR) sequence can be used to enhance amplification and genotyping of Trypanozoon strains
Source: PLoS One. 2021 Oct 25;16(10):e0258711. doi: 10.1371/journal.pone.0258711 (PMC8544829; doi:10.1371/journal.pone.0258711)
Supplement: S1 Table — Collection of Trypanozoon strains with taxon, strain name, clone status, host, country, area and year of isolation and the results of the PCR typing of this strains using TgsGP, SRA, RoTat 1.2, EVA B, MORF2-REP and their TBR genotype according to qTBR. (XLSX) [file pone.0258711.s008.xlsx]

## Sheet: S1_Table
S1 Table
Taxon	Strain or clone	Host	Country	Area	Year	M18S IIa	TgsGPb	SRAc	RoTat 1.2d	EVA Be	MORF2-REPf	qTBR-genotype
T.b.b.	AnTat 17/1	Sheep	DRC		1978	1	0	0	0	0	8	East
T.b.b.	AnTat 5/2	Cattle	The Gambia		1975	1	0	0	0	0	6	West
T.b.b.	J10	Hyena	Zambia		1973	1	0	0	0	0	n.a.	West
T.b.b.	Lister 427	Sheep	Uganda		1960	1	0	0	0	0	12	East
T.b.b.	KETRI 2429	Tsetse fly	Kenya		Unknown	1	0	0	0	0	9	East
T.b.b.	Lister 427-cl1	Sheep	Uganda		1960	1	0	0	0	0	12	East
T.b.b.	Lister 427-cl2	Sheep	Uganda		1960	1	0	0	0	0	12	East
T.b.b.	Lister 427-cl3	Sheep	Uganda		1960	1	0	0	0	0	12	East
T.b.b.	AnTat 2/2	Tsetse fly	Nigeria		1970	1	0	0	0	0	6	West
T.b.b.	STIB 348	Hartebeest	Tanzania		1971	1	0	0	0	0	10	East
T.b.b.	TSW 196	Pig	Côte d'Ivoire		1978	1	0	0	0	0	12	West
T.b.b.	AnTat 1/1E	Bushbuck	Uganda		1966	1	0	0	0	0	n.a.	East
T.b.g.	MBA	Human	DRC	Kinkole	1974	1	1	0	0	0	7	Central
T.b.g.	AnTat 22/1	Human	Congo	Brazzaville	1975	1	1	0	0	0	7	West
T.b.g.	57AT	Human	DRC	Mbuji-Mayi	2007	1	1	0	0	0	7	Central
T.b.g.	93AT	Human	DRC	Mbuji-Mayi	2006	1	1	0	0	0	7	Central
T.b.g.	163AT	Human	DRC	Mbuji-Mayi	2006	1	1	0	0	0	7	Central
T.b.g.	348BT	Human	DRC	Mbuji-Mayi	2006	1	1	0	0	0	7	Central
T.b.g.	OUSOU	Human	Côte d'Ivoire		1982	1	1	0	0	0	7	West
T.b.g.	AnTat 9/1	Human	Cameroon	Mbam Bafia	1976	1	1	0	0	0	7	Central
T.b.g.	AnTat 11/17	Human	DRC	Kinkole	1974	1	1	0	0	0	7	Central
T.b.g.	104BT	Human	DRC	Mbuji-Mayi	2008	1	1	0	0	0	7	Central
T.b.g.	346AT	Human	DRC	Mbuji-Mayi	2007	1	1	0	0	0	7	Central
T.b.g.	LiTat 1.6	Human	Côte d'Ivoire		1952	1	1	0	0	0	7	West
T.b.g.	KEMLO	Human	DRC	Gemena	1974	1	1	0	0	0	7	Central
T.b.g.	15BT	Human	DRC	Mbuji-Mayi	2008	1	1	0	0	0	7	Central
T.b.g.	163AT-R	Human	DRC	Mbuji-Mayi	2006	1	1	0	0	0	7	Central
T.b.g.	346BT	Human	DRC	Mbuji-Mayi	2006	1	1	0	0	0	7	Central
T.b.g.	346AT-R	Human	DRC	Mbuji-Mayi	2007	1	1	0	0	0	7	Central
T.b.g.	KOBIR	Human	Côte d'Ivoire		1982	1	1	0	0	0	7	West
T.b.g.	BOSENDJA	Human	Zaire	Equateur	1972	1	1	0	0	0	7	West
T.b.g.	MM01	Human	DRC	Masumuna	2011	1	1	0	0	0	7	West
T.b.g.	MONGO	Human	DRC	Bas-Congo	1968	1	1	0	0	0	7	Central
T.b.g. II	ABBA	Human	Côte d'Ivoire		1983	1	0	0	0	0	3	West
T.b.g. II	LIGO	Human	Côte d'Ivoire		1984	1	0	0	0	0	3	West
T.b.r.	AnTat 12/1	Human	Rwanda	Kagera	1971	1	0	1	0	0	8	East
T.b.r.	AnTat 25/1	Human	Rwanda	Kagera	1971	1	0	1	0	0	13	East
T.b.r.	STIB 847	Human	Uganda	Busoga	1990	1	0	1	0	0	10	East
T.b.r.	STIB 851	Human	Uganda	Tororo	1990	1	0	1	0	0	10	East
T.b.r.	KEKO	Human	Kenia	Masai Mara	2012	1	0	1	0	0	9	East
T.b.r.	TRPZ 210	Human	Zambia		Unknown	1	0	1	0	0	n.a.	East
T.b.r.	ETat 1.1S	Tsetse fly	Uganda	Lugala	1960	1	0	1	0	0	10	East
T.b.r.	STIB 882	Human	Uganda		1993	1	0	1	0	0	n.a.	East
T.b.r.	STIB 883	Human	Uganda		1994	1	0	1	0	0	10	East
T.b.r.	STIB 884	Human	Uganda		1993	1	0	1	0	0	10	East
T.b.r.	AnTat 25/1-R	Human	Rwanda	Kagera	1971	1	0	1	0	0	13	East
T.eq. A	ALFORT	Unknown	Unknown		Unknown	1	0	0	1	0	4; 6	West
T.eq. A	STIB 818	Horse	China	Beijing	1979	1	0	0	1	0	6; 7	West
T.eq. A	AnTat 4/1	Unknown	Unknown		Unknown	1	0	0	1	0	4; 6	West
T.eq. A	SVP	Unknown	Unknown		Unknown	1	0	0	1	0	4; 6	West
T.eq. A	ATCC 30019	Unknown	Unknown		1903	1	0	0	1	0	7; 8	West
T.eq. A	ATCC 30023	Unknown	Unknown		1903	1	0	0	1	0	7; 8	Central
T.eq. A	American Strain	Unknown	Unknown		Unknown	1	0	0	1	0	7; 8	Central
T.eq. A	Canadian Strain	Unknown	Unknown		Unknown	1	0	0	1	0	3; 8	West
T.eq. A	Hamburg	Unknown	Unknown		Unknown	1	0	0	1	0	4; 6	West
T.eq. B	BoTat 1/1	Horse	Morocco		1924	1	0	0	0	0	13	West
T.eq. O	940	Horse	Ethiopia		2008	1	0	0	0	0	11	West
T.eq. O	943	Horse	Ethiopia		2008	1	0	0	0	0	11	West
T.eq. O	TeAP-N/D1	Horse	Venezuela		1991	1	0	0	0	0	11	West
T.eq. O	OVI	Horse	RSA		1975	1	0	0	0	0	11	West
T.ev. A	ZAGORA I.17	Camel	Morocco		1997	1	0	0	1	0	4; 6	West
T.ev. A	AnTat 3/3	Capybara	South-America		1969	1	0	0	1	0	4; 6	Central
T.ev. A	CAN 86 K	Dog	Brazil		1986	1	0	0	1	0	4; 6	Central
T.ev. A	MERZOUGA 56	Camel	Morocco		1998	1	0	0	1	0	4; 6	West
T.ev. A	MCAM/ET/2013/MU/017	Camel	Ethiopia	Amhara	2013	1	0	0	1	0	6; 7	West
T.ev. A	STIB 816	Camel	China	Xinjiang	1978	1	0	0	1	0	4; 6	West
T.ev. A	Colombia	Horse	Colombia		1973	1	0	0	1	0	4; 6	Central
T.ev. A	KENYA	Unknown	Kenya		Unknown	1	0	0	1	0	6	West
T.ev. A	AnTat 3/1	Capybara	South-America		1969	1	0	0	1	0	4; 6	Central
T.ev. A	RoTat 1/2	Buffalo	Indonesia		1982	1	0	0	1	0	4; 6	Central
T.ev. A	ITMAS 280104	Unknown	Unknown		Unknown	1	0	0	1	0	4; 6	Central
T.ev. A	Kazakhstan	Camel	Kazakhstan		1995	1	0	0	1	0	4; 6	Central
T.ev. A	Philippines	Water Buffalo	Philippines		1996	1	0	0	1	0	4; 7	Central
T.ev. A	MCAM/ET/2013/MU/002	Camel	Ethiopia	Amhara	2013	1	0	0	1	0	6; 7	West
T.ev. B	KETRI 2479	Camel	Kenya		1980	1	0	0	0	1	3; 5	West
T.ev. B	MCAM/ET/2013/MU/014	Camel	Ethiopia	Amhara	2013	1	0	0	0	1	3; 4	West
T.ev. B	MCAM/ET/2013/MU/010	Camel	Ethiopia	Amhara	2013	1	0	0	0	1	3; 4	West
a from Deborggraeve et al (14)
b from Radwanska et al (34)
c from Radwanska et al (35)
d from Claes et al (33)
e from Njiru et al (36)
f from Biteau et al (38)

## Sheet: Sheet1
a Literature reference, PCR primer names and sequences, amplicon length and PCR conditions are described in S3_Table
b Absence of amplicon is indicated by 0, presence by 1
c WT indicates an amplicon of 3kb, while T indicates an amplicon of 1.5kb
d The number of MORF2-REP repeats that are found, n.a. indicates that no product was visible on gel electrophoresis
e The results of the qTBR PCR are extracted from the scatterplot from Fig 7
