# Supplementary material for: Single nucleotide polymorphisms and copy-number variations in the Trypanosoma brucei repeat (TBR) sequence can be used to enhance amplification and genotyping of Trypanozoon strains
Source: PLoS One. 2021 Oct 25;16(10):e0258711. doi: 10.1371/journal.pone.0258711 (PMC8544829; doi:10.1371/journal.pone.0258711)
Supplement: S2 Table — Existing TBR PCR sets with literature reference, type of PCR, primer names and sequence, matching TBR sets and mismatching TBR sets. (XLSX) [file pone.0258711.s009.xlsx]

## Sheet: Sheet1
S2 Table
Reference	PCR-type	Primer	Sequence	Matching TBR-sets	Mismatching TBR-sets (number of mismatches)
Moser et al (26)	conventional	Tbr-1	CGAATGAATATTAAACAATGCGCAG	Tbg176, Tbbr176	Tbb177 (1), Tbg177(2)
		Tbr-2	AGAACCATTTATTAGCTTTGTTGCA	Tbg176	Tbb177 (3), Tbg177 (3), Tbbr176 (1)
Masiga et al (25)	conventional	Tbr-1	GAATATTAAACAATGCGCAG	all	none
		Tbr-2	CCATTTATTAGCTTTGTTGC	Tbg176	Tbb177 (2 ), Tbg177 (2), Tbbr (1)
Becker et al (27)	SYBR-qPCR	Tb177F	AACAATGCGCAGTTAACGCTAT	all	none
		Tb177R	ACATTAAACACTAAAGAACAGCGTTG	Tbg176, Tbbr176	Tbb177 (3), Tbg177 (3)
Mumba et al (28)	probe-qPCR	F Primer	GCGCAGTTAACGCTATTATACACA	all	none
		R Primer	TTAAACACTAAAGAACAGCGTTGC	Tbg176, Tbbr176	Tbb177 (2), Tbg177 (2)
		Probe	CAAGTGTGCAACATTAAATACAAGTG	Tbb177, Tbg177	Tbbr176 (4), Tbg176 (5)
Achmed et al (29)	conventional	F	CGAATGAATATTAAACAATGCGCAGT	Tbg176, Tbbr176	Tbb177 (1), Tbg177 (2)
		R	AGAACCATTTATTAGCTTTGTTG	Tbg176	Tbb177 (3), Tbg177 (3), Tbbr176 (1)
Cunningham et al (30)	conventional	TBR forward	TGCGCAGTTAACGCTATTATACA	all	none
		TBR reverse	AAAGAACAGCGTTGCAAACTT	Tbg176, Tbbr176	Tbb177 (2), Tbg177 (2)
Van Reet, 2021	conventional	c177-F	GCAACAAAGCTATTTAATGGTCCT	Tbg177	Tbg176 (3), Tbbr176 (4)
		c177-R	GCACACTTGTAATTAATATGGCACA	Tbb177, Tbg177	Tbg176 (6), Tbbr176 (6)
Van Reet, 2021	conventional	c176-F	GTGCAACAAAGCTAATAAATGGTTC	Tbg176	Tbb177 (3), Tbg177 (3), Tbbr176 (1)
		c176-R	TAAAGAACAGCGTTGCAAACTT	Tbg176, Tbbr176	Tbb177 (2), Tbg177 (2)
Van Reet, 2021	hydrolysis-probe-qPCR	q177D-F	GCAACAAAGCTATTTAATGGTCCT	Tbg177	Tbb177 (1), Tbg176 (3), Tbbr176 (3)
		q177D-R	GCACACTTGTAATTAATATGGCACA	Tbb177, Tbg177	Tbg176 (6), Tbbr176 (6)
		q177D-P	TGCGCAGTTAACGCTATTATACACA	all	none
Van Reet, 2021	hydrolysis-probe-qPCR	qTBR-F	CGCAGTTAACGCTATTATACA	all	none
	multiplex	q177T-R	GGACCATTAAATAGCTTTGTTG	Tbg177	Tbb177 (1) , Tbg176 (3), Tbbr176 (4)
		q177T-P	TGCCATATTAATTACAAGTGTGC	Tbb177, Tbg177	Tbg176 (6), Tbbr176 (6)
		q176T-R	GAACCATTTATTAGCTTTGTTG	Tbg176	Tbbr176 (1), Tbb177 (3), Tbg177 (3)
		q176T-P	TGCAACGCTGTTCT	Tbg176, Tbbr176	Tbb177 (2), Tbg177 (2)
